# Supplementary material for: AEP-cleaved DDX3X induces alternative RNA splicing events to mediate cancer cell adaptation in harsh microenvironments
Source: J Clin Invest. 2024 Feb 1;134(3):e173299. doi: 10.1172/JCI173299 (PMC10849765; doi:10.1172/JCI173299)
Supplement: Supplemental tables 1-11 [file jci-134-173299-s132.xlsx]

## Sheet: table S1. hif1a index OS
Supplementary Table 1. Hif1a H-index of overall survival in glioma samples.
number	Hif-1A H-index	OS(month)	Low Hif-1α expression(n=38)	High Hif-1α expression(n=38)
87#	5.3661	8	1
11#	5.6093	57	1
5#	9.6023	42	1
33#	10.9615	51	1
62#	11.1311	44	1
78#	11.1612	38	1
163#	11.4419	15	1
118#	12.6283	11	1
162#	15.8507	15	1
98#	16.8184	33	1
90#	18.5035	34	1
117#	18.8446	26	1
3#	19.3269	59	1
100#	19.9197	9	1
134#	20.8107	14	1
156#	20.9651	17	1
167#	21.7948	7	1
38#	23.068	11	1
37#	23.1276	10	1
150#	23.6156	18	1
120#	23.829	17	1
170#	24.2138	13	1
12#	24.3337	30	1
169#	25.4826	19	1
222#	25.5792	7	1
171#	25.7306	13	1
131#	25.882	7	1
10#	27.9659	35	1
176#	28.1127	13	1
133#	32.0468	9	1
221#	33.1328	7	1
105#	33.8719	8	1
109#	33.9281	8	1
119#	35.5621	14	1
57#	35.899	9	1
122#	36.1034	25	1
175#	38.1653	13	1
202#	38.9776	10	1
112#	40.2216	28		1
194#	40.6095	5		1
138#	41.4103	22		1
104#	42.3138	9		1
72#	44.4129	28		1
207#	45.0717	8		1
128#	45.6456	6		1
172#	46.1125	13		1
178#	48.297	3		1
47#	48.9776	47		1
23#	49.3315	12		1
31#	51.5798	27		1
190#	52.3025	1.3		1
189#	52.3674	1.3		1
25#	54.5865	24		1
195#	55.1594	4		1
177#	55.3042	3		1
164#	55.6442	5		1
199#	57.1063	15		1
86#	58.1248	9		1
200#	59.3989	0.3		1
197#	59.5551	4		1
173#	61.6239	29		1
216#	62.4796	16		1
188#	63.3918	1.3		1
114#	64.3108	8		1
206#	65.6011	8		1
205#	65.9421	8		1
125#	67.0191	4		1
198#	67.4034	14.5		1
215#	67.4044	16		1
96#	72.4527	6		1
204#	72.8792	0.33		1
70#	75.1969	3		1
203#	78.343	0.33		1
192#	85.4609	11		1
191#	96.0546	4		1
196#	109.564	4		1

## Sheet: table S2.hif1a index-glioma TMA
Supplementary Table 2. Expression of hif1a in glioma samples of different grades.
number	WTO grade	H-Score	number	WTO grade	H-Score
#4	LGG	7.395	#28	HGG	60.1523
#5	LGG	9.6023	#29	HGG	75.2712
#6	LGG	56.2787	#52	HGG	55.7328
#10	LGG	27.9659	#70	HGG	75.1969
#11	LGG	5.6093	#73	HGG	55.9611
#13	LGG	81.5718	#75	HGG	65.712
#26	LGG	38.3688	#79	HGG	92.4406
#30	LGG	26.9393	#86	HGG	58.1248
#33	LGG	10.9615	#96	HGG	72.4527
#36	LGG	11.3668	#114	HGG	64.3108
#39	LGG	36.6567	#125	HGG	67.0191
#43	LGG	8.2481	#155	HGG	71.9014
#44	LGG	6.7178	#164	HGG	55.6442
#47	LGG	48.9776	#177	HGG	55.3042
#48	LGG	10.1093	#181	HGG	75.6525
#51	LGG	66.5057	#183	HGG	60.8682
#53	LGG	7.3172	#184	HGG	88.1796
#57	LGG	35.899	#185	HGG	98.4175
#59	LGG	46.5357	#186	HGG	71.9088
#61	LGG	27.9706	#188	HGG	63.3918
#62	LGG	11.1311	#191	HGG	96.0546
#63	LGG	15.1136	#192	HGG	85.4609
#65	LGG	6.6146	#195	HGG	55.1594
#67	LGG	24.924	#196	HGG	109.564
#68	LGG	25.6199	#197	HGG	59.5551
#74	LGG	35.6417	#198	HGG	67.4034
#78	LGG	11.1612	#199	HGG	57.1063
#80	LGG	41.3868	#200	HGG	59.3989
#83	LGG	11.3852	#203	HGG	78.343
#88	LGG	24.896	#204	HGG	72.8792
#94	LGG	12.276	#205	HGG	65.9421
#97	LGG	4.812	#206	HGG	65.6011
#98	LGG	16.8184	#208	HGG	62.4667
#102	LGG	15.7935	#209	HGG	64.4318
#106	LGG	14.6451	#210	HGG	56.382
#107	LGG	24.8081	#211	HGG	77.2552
#108	LGG	32.0105	#215	HGG	67.4044
#111	LGG	31.4829	#216	HGG	62.4796
#112	LGG	40.2216	#217	HGG	75.5926
#122	LGG	36.1034	#218	HGG	62.1761
#130	LGG	22.7758	#219	HGG	103.509
#138	LGG	41.4103	#220	HGG	114.525
#142	LGG	8.1496	#223	HGG	66.4207
#147	LGG	7.5771	#229	HGG	63.1064
#148	LGG	18.4499	#231	HGG	112.814
#150	LGG	23.6156	#232	HGG	88.7911
#154	LGG	83.2688	#233	HGG	132.087
#156	LGG	20.9651	#234	HGG	94.9819
#158	LGG	16.3412	#242	HGG	59.6819
#169	LGG	25.4826	#244	HGG	67.5019
#171	LGG	25.7306	#243	HGG	63.4164
#173	LGG	61.6239	#245	HGG	70.9709
n=52			n=52

## Sheet: table S3.AEP known substrates
Supplementary Table 3.The known substrates of AEP
Substrates	Species	Cleavage sites	Proximity sequences	Reference
Prolegumain	Human	N323	314IMKRKLMNTNDLEESRQLTE333	(Chen et al., 2000)
Amyloid precursor protein	Human	N448	439VESLEQEAANERQQLVETHM458	(Wu et al., 2020)
		N660	651TTRPGSGLTNIKTEEISEVK670
SET	Mouse	N187	178LTKRSSQTQNKASRKRQHEE197	(Liu et al., 2008)
Tau	Mouse/Human	N197	188APVPMPDLKNVKSKIGSTEN207	(Zhang et al., 2014)
		N279	270NITHVPGGGNKKIETHKLTF289
SRSF protein kinase 2	Human	Mouse/Human: N342	333AAEAETAKDNGEAEDQEEKE352	(Wang et al., 2018)
Synapsin Ⅰ	Mouse/Human	N82	73GGGFFSSLSNAVKQTTAAAA92	(Meng et al., 2022)
Alpha-synuclein	Human	N103	94FVKKDQLGKNEEGAPQEGIL113	(Zhang et al., 2017)
Amphiphysin	Human	N278	268SPLPSPTASPNHTLAPASPAP288	(Zhang et al., 2021)
TAR DNA-binding protein 43	Human	N291	281GGFGNQGGFGNSRGGGAGL289	(Herskowitz et al., 2012)
		N306	299GNNQGSNMGGGMNFGAF316
Tmod3	Human	N157	148KFCNIMGSSNGVDQEHFSNV167	(Chen et al., 2022)
P53	Human	N311	302GSTKRALPNNTSSSPQPKKK321	(Lin et al., 2020)
Schistosoma cathepsin B	Schistosoma mansoni	N86	77RPTVDHNDWNVEIPSNFDSR96	(Sajid, 2003)
Toll-like receptor 7	Mouse	N479	470EYARSCRFKNKEPPSFLPLN489	(Maschalidi et al., 2012)
Toll-like receptor 9	Mouse	N466	457APLSTPASKNFMDRCKNFKF476	(Sepulveda et al., 2009)
Forkhead box protein P3	Mouse	N153	144ARPGLPPGINVASLEWVSRE163	(Stathopoulou et al., 2018)
Myelin basic protein	Mouse	N223	214ENPVVHFFKNIVTPRTPPPS233	(Manoury et al., 2002)
Tetanus toxin C-terminal fragment	Clostridium tetanus	N873	865SKNLDCWVDNEEDIDVILKK884	(Manoury et al., 1998)
		N1184	1175FIIKRYTPNNEIDSFVRSGD1194
		N1219	1211GYPKDGNAFNNLDRILRVGY1230
Invariant chain chaperone	Mouse/Human	Mouse: N105	96LLMRPMSMDNMLLGPVKNVT115	(Manoury et al., 2003)
		Human: N92	83VTSQNLQLENLRMKLPKPPK102
		Human: N171	162FPENLRHLKNTMETIDWK VF181
Acetoacetyl-CoA synthetase	Mouse	N547	538GRSDGTLNPNGVRFGSSEIY557	(Hasegawa et al., 2016)
Gamma-adducin	Mouse	N357	348VAMSGGGGVNMASHQKWKVG367	(Xiong et al., 2021)
Progelatinase A	Human	N109, N111	101RCGNPDVANYNFFPRKPKWD120	(Chen et al., 2001)
Progranulin	Human	N118	109GRSCFQRSGNNSVGAIQCPD128	(Mohan et al., 2021)
		N197	188AKKLPAQRTNRAVALSSSVM207
		N265	256IQSKCLSKENATTDLLTKLP275

## Sheet: table S4.nuclear DDX3X in TMA
Supplementary Table 4. Nuclear DDX3X rate in glioma samples of different grades.
number	grade	nuclear ddx3x rate(%)		number	grade	nuclear ddx3x rate(%)
1	HGG	54.26		4	LGG	46.28
2	HGG	37.32		5	LGG	57.02
3	HGG	88.43		6	LGG	60.12
12	HGG	12.68		10	LGG	82.36
19	HGG	41.35		11	LGG	6.16
23	HGG	57.52		13	LGG	32.41
25	HGG	27.63		26	LGG	87.73
28	HGG	95.93		30	LGG	79.08
29	HGG	49.3		33	LGG	51.16
31	HGG	56.08		36	LGG	89.38
32	HGG	57.04		39	LGG	20.16
37	HGG	54.88		43	LGG	74.71
38	HGG	64.06		44	LGG	73.94
40	HGG	56.81		47	LGG	42.37
52	HGG	72.59		48	LGG	40.04
54	HGG	45.54		51	LGG	18.28
55	HGG	75.99		53	LGG	30.71
58	HGG	16.99		57	LGG	42.22
60	HGG	25.41		59	LGG	26.04
64	HGG	35.03		61	LGG	43.74
66	HGG	20.82		62	LGG	16.41
69	HGG	50.27		63	LGG	5.8
70	HGG	67.87		65	LGG	23.43
72	HGG	12.11		67	LGG	35.28
73	HGG	43		68	LGG	44.5
75	HGG	19.29		74	LGG	6.1
76	HGG	20.32		78	LGG	18.57
77	HGG	26.85		80	LGG	9.83
79	HGG	19.69		83	LGG	62.58
81	HGG	53.96		88	LGG	63.16
82	HGG	29.96		94	LGG	24.18
86	HGG	24.18		97	LGG	42.67
87	HGG	63.23		98	LGG	13.2
89	HGG	36.79		102	LGG	26.58
90	HGG	23.92		106	LGG	27.02
95	HGG	47.87		107	LGG	53.14
96	HGG	8.39		108	LGG	31.38
99	HGG	30.7		111	LGG	26.78
100	HGG	15.34		112	LGG	35.06
101	HGG	4.43		122	LGG	6.46
103	HGG	38.74		130	LGG	30.32
104	HGG	19.86		138	LGG	6.27
105	HGG	34.18		142	LGG	17.79
109	HGG	25.68		147	LGG	13.75
110	HGG	68.49		148	LGG	48.63
113	HGG	76.71		150	LGG	10.05
114	HGG	35.95		154	LGG	7.54
116	HGG	21.34		156	LGG	38.86
117	HGG	10.01		158	LGG	21.68
118	HGG	18.38		169	LGG	50.65
119	HGG	61.64		171	LGG	16.66
120	HGG	26.51		173	LGG	31.57
121	HGG	26.18		288	LGG	86.1059
123	HGG	3.15		289	LGG	59.5096
125	HGG	30.37		290	LGG	4.98978
127	HGG	35.48		291	LGG	49.5333
128	HGG	27.44		293	LGG	44.8169
131	HGG	34.74		294	LGG	77.469
133	HGG	56.28		295	LGG	75.028
134	HGG	93.72
137	HGG	9.11
139	HGG	24.51
143	HGG	46.94
144	HGG	60.08
149	HGG	2.61
151	HGG	20.07
152	HGG	53.92
153	HGG	58.67
155	HGG	28.53
157	HGG	10.14
162	HGG	9.58
163	HGG	55.2
164	HGG	9.08
165	HGG	50.67
166	HGG	21.07
167	HGG	10.25
168	HGG	62.92
170	HGG	25.35
172	HGG	37.86
175	HGG	37.096
176	HGG	16.654
177	HGG	93.326
178	HGG	68.925
179	HGG	43.666
180	HGG	72.346
181	HGG	40.592
182	HGG	59.174
183	HGG	46.872
184	HGG	53.218
185	HGG	69.033
186	HGG	46.958
187	HGG	25.545
188	HGG	64.92
189	HGG	88.651
190	HGG	88.696
191	HGG	60.924
192	HGG	75.301
193	HGG	28.113
194	HGG	60.435
195	HGG	52.206
196	HGG	22.872
197	HGG	11.88
198	HGG	44.281
199	HGG	46.302
200	HGG	46.412
201	HGG	20.026
202	HGG	77.585
203	HGG	74.372
204	HGG	38.273
205	HGG	49.529
206	HGG	72.309
207	HGG	69.292
208	HGG	15.642
209	HGG	71.152
210	HGG	45.906
211	HGG	85.991
212	HGG	53.14
213	HGG	44.518
214	HGG	25.328
215	HGG	63.753
216	HGG	31.618
217	HGG	52.716
218	HGG	61.327
219	HGG	80.995
220	HGG	63.3
221	HGG	32.286
222	HGG	56.057
223	HGG	51.755
224	HGG	29.474
225	HGG	26.683
226	HGG	49.682
227	HGG	66.542
228	HGG	42.453
229	HGG	65.154
230	HGG	20.145
231	HGG	18.73
232	HGG	89.497
233	HGG	94.554
234	HGG	88.524
235	HGG	22.519
236	HGG	34.944
237	HGG	32.524
238	HGG	63.747
239	HGG	51.707
240	HGG	58.772
241	HGG	31.551
242	HGG	39.064
243	HGG	41.357
244	HGG	20.679
245	HGG	45.999
246	HGG	51.664
247	HGG	23.577
248	HGG	46.013
249	HGG	28.952
250	HGG	69.858
251	HGG	54.572
252	HGG	56.089
253	HGG	53.015
254	HGG	68.946
255	HGG	10.84
256	HGG	51.744
257	HGG	49.636
258	HGG	56.945
259	HGG	59.155
260	HGG	71.0499
261	HGG	83.392
264	HGG	51.9314
265	HGG	66.4812
266	HGG	53.8592
267	HGG	68.6414
268	HGG	60.1564
269	HGG	22.8
270	HGG	65.5505
271	HGG	82.7817
272	HGG	77.1255
273	HGG	63.0394
274	HGG	83.2039
275	HGG	71.037
276	HGG	69.4941
277	HGG	78.5089
278	HGG	84.0217
279	HGG	83.6233
280	HGG	69.0901
281	HGG	70.98
282	HGG	38.8908
283	HGG	67.0687
284	HGG	56.7437
285	HGG	45.8774
286	HGG	63.5213
292	HGG	70.617
302	HGG	73.9496
303	HGG	41.7661
304	HGG	72.0881
305	HGG	84.2179
306	HGG	61.5268
307	HGG	67.0479
308	HGG	32.0346
309	HGG	30.5279
310	HGG	68.6658

## Sheet: table S5.corelation nuDDX3X AEP
Supplementary Table 5. Correlation of AEP expression and the nuclear DDX3X staining rate in glioma samples.
T10-021				T14-431
Number	AEP H-Score	nuclear DDX3X rate(%)		Number	AEP H-Score	nuclear DDX3X rate(%)
1	155.34	54.2602		1	147.37	37.0958
2	164.23	37.3245		2	139.74	16.654
3	156.52	88.4314		3	116.15	93.3262
4	145.3	46.2795		4	124.17	68.9247
5	119.22	57.0161		5	166.41	43.6661
6	114.69	60.1179		6	132.29	72.3461
7	134.33	62.343		7	152.12	40.5918
8	114.1	62.9172		8	173.79	59.1737
9	90.69	19.2648		9	178.24	46.8723
10	109.05	82.3588		10	184.07	53.2181
11	151.23	6.1622		11	178.82	69.0331
12	65.13	12.6815		12	176.16	46.9579
13	88.67	32.4084		13	178.14	25.5446
14	94.48	12.8513		14	111.07	64.9205
15	153.29	26.1501		15	134.71	88.6505
16	159.78	75.4466		16	106.47	88.696
17	172.16	43.4877		17	154.02	60.9237
18	154.85	65.347		18	140.39	75.3006
19	162.53	41.3466		19	149.88	28.1127
20	133.67	96.4467		20	129.34	60.4354
21	172.26	92.0829		21	157.77	52.2058
22	141.05	78.818		22	155.32	22.872
23	133.84	57.5247		23	106.41	11.8799
24	99.54	96.1596		24	148.37	44.2812
25	147.4	27.6282		25	140.12	46.3023
26	174.6	87.7345		26	134.28	46.4124
27	141.03	64.8226		27	51.04	20.0264
28	151.21	95.9275		28	119.63	77.585
29	138.15	49.3013		29	118.61	74.3716
30	122.41	79.084		30	116.93	38.2727
31	157.09	56.0762		31	72.07	49.5286
32	153.26	57.0421		32	120.01	72.3094
33	182.83	51.1642		33	137.17	69.2921
34	140.72	64.3697		34	159.36	15.642
35	163.41	61.7239		35	103.59	71.1518
36	151.95	89.3826		36	77.67	45.9062
37	166.59	54.8782		37	106.3	85.9906
38	123.86	64.0573		38	90.25	53.1397
39	148.39	20.1608		39	109.36	44.5182
40	159.15	56.8106		40	134.38	25.3283
41	144.88	64.7941		41	119.5	63.7525
42	130.64	22.8009		42	79.89	31.6175
43	161.35	74.7063		43	84.8	52.7155
44	154.12	73.9388		44	156.24	61.3273
45	153.76	71.6175		45	117.89	80.9951
46	167.93	45.6375		46	118.26	63.2999
47	122.78	42.3721		47	98.06	32.2856
48	164.65	40.0382		48	104.34	56.0566
49	178.28	55.7978		49	113.03	51.7554
50	147.57	22.0052		50	83.55	29.4742
51	180.82	18.2804		51	89.05	26.6828
52	176.04	72.5926		52	102.51	49.6821
53	164.96	30.7106		53	82.65	66.5418
54	170.8	45.5403		54	69.1	42.4529
55	169.14	75.9876		55	73.16	65.1539
56	123.77	31.7065		56	82.3	20.1451
57	164.4	42.2166		57	97.23	18.7303
58	149.54	16.9924		58	170.72	89.4969
59	143.93	26.0419		59	180.94	94.5544
60	140.03	25.4119		60	166.56	88.5237
61	137.48	43.7447		61	72.36	22.5186
62	147.9	16.4148		62	120.76	34.9437
63	109.53	5.80073		63	100.69	32.5238
64	118.24	35.0318		64	91.78	63.7468
65	130.02	23.4275		65	86.01	51.7066
66	118.24	20.8152		66	124.92	58.7724
67	183.78	35.2794		67	105.28	31.5511
68	153.97	44.4975		68	83.41	39.0641
69	198.45	50.2729		69	83.65	41.3572
70	158.78	67.8712		70	130.1	20.6789
71	195.96	19.9518		71	157.45	45.9985
72	150.84	12.1144		72	107.32	51.6637
73	161.97	42.9996		73	98.25	23.577
74	133.07	6.09518		74	93.82	46.0132
75	151.11	19.2905		75	88.73	28.9524
76	131.95	20.3236		76	133.6	69.8582
77	130.44	26.8472		77	124.51	54.5716
78	160.32	18.5746		78	108.63	56.0892
79	100.88	19.6856		79	97.02	53.015
80	70.66	9.82768		80	131.38	68.9462
81	112.53	53.9587		81	100.72	10.8395
82	102.92	29.9634		82	179.94	51.7444
83	110.06	62.5828		83	144.43	49.6361
84	168.61	87.6768		84	162.3	56.9454
85	146.9	18.5371		85	130.91	59.1547
86	97.75	24.1846
87	149.39	63.2281
88	114.42	63.1608
89	130.58	36.7878
90	108.02	23.921
91	142	30.3109
92	149.49	91.4584
93	113	22.9912
94	108	24.18
95	146.31	47.8745
96	119.74	8.39301
97	67.82	42.67
98	102.75	13.2039
99	130.97	30.6987
100	94.59	15.3354
101	115.26	4.43482
102	97.51	26.5799
103	149.37	38.7445
104	122.25	19.8566
105	143.93	34.1821
106	84.34	27.0169
107	103.44	53.1376
108	98.21	31.3811
109	98.53	25.6829
110	122.1	68.4904
111	97.66	26.7806
112	104.25	35.0633
113	235.88	76.7131
114	96.84	35.9454
115	141.44	32.8227
116	103.67	21.3393
117	88.63	10.0069
118	111.65	18.3788
119	156.41	61.6436
120	86.72	26.5141
121	105.38	26.1841
122	71.65	6.45774
123	61.8	3.14901
124	132.25	52.4389
125	101.83	30.3694
126	101.46	22.3351
127	117.22	35.4827
128	103.53	27.4383
129	67.01	15.8409
130	109.67	30.3162
131	66.46	34.744
132	103.22	51.499
133	115.9	56.2828
134	96.38	93.7152
135	156.53	48.6612
136	97.76	50.1658
137	88.56	9.11056
138	108.1	6.26756
139	123.52	24.5097
140	101.12	22.7595
141	99.58	14.5733
142	124.02	17.7891
143	102.91	46.9374
144	161.81	60.0828
145	213.56	85.0062
146	65.92	10.0617
147	117.25	13.7482
148	121.81	48.6303
149	112	2.61097
150	150.02	10.0479
151	149.86	20.0715
152	144.58	53.919
153	126.65	58.6742
154	106.57	7.54212
155	165.3	28.5253
156	103.12	38.8642
157	81.15	10.1396
158	94.29	21.6849
159	98.39	18.9444
160	94.78	7.20911
161	59.56	7.98967
162	104.56	9.57699
163	177.54	55.2003
164	116.37	9.07645
165	54.45	50.6696
166	78.17	21.0725
167	30.86	10.2507
168	115.24	62.9179
169	93.54	50.6455
170	100.54	25.3531
171	91.35	16.6558
172	78.23	37.8561
173	112.78	31.5725

## Sheet: table S6.DEGs AEP DDX3X
Supplementary Table 6. Differentially expressed genes regulated by AEP and tDDX3X.
id	AEP_KD-vs-NC-all.gene_FC	AEP_KD-vs-NC-all.gene_qValue	AEP_KD-vs-NC-_UP	tDDX3X_res-vs-AEP_KD-all.gene_FC	tDDX3X_res-vs-AEP_KD-all.gene_qValue	tDDX3X_res-vs-AEP_DOWN			id	AEP_KD-vs-NC-all.gene_FC	AEP_KD-vs-NC-all.gene_qValue	AEP_KD-vs-NC-DOWN	tDDX3X_res-vs-AEP_KD-all.gene_FC	tDDX3X_res-vs-AEP_KD-all.gene_qValue	tDDX3X_res-vs-AEP_KD-UP
BRME1	2.2889	4.99073e-15	Up	0.460214	1.03285e-12	Down			ABAT	0.173112	2.38035e-06	Down	5.38638	1.10427e-05	Up
CNKSR2	2.85952	8.43895e-09	Up	0.317761	7.1946e-10	Down			ABCC2	0.401185	4.91593e-185	Down	2.33847	1.58844e-118	Up
COL17A1	2.70268	6.44928e-11	Up	0.461465	9.97324e-08	Down			ABCC3	0.358422	3.41768e-121	Down	3.15714	2.41432e-157	Up
ELAVL2	4.72503	9.11651e-13	Up	0.228834	2.48835e-12	Down			ACP5	0.495477	1.0712e-49	Down	2.17715	2.87131e-53	Up
ESM1	13.6147	0.00888542	Up	0.362951	0.0138248	Down			ADAMTS14	0.302184	7.40865e-24	Down	3.09198	1.03559e-19	Up
FAM180A	2.14327	2.46198e-11	Up	0.489422	5.89606e-09	Down			ADAMTS7	0.357509	8.06618e-15	Down	2.61838	1.97791e-11	Up
GLB1L3	2.41746	0.00118393	Up	0.418148	0.000992488	Down			AIF1L	0.0679977	5.20875e-22	Down	3.37364	0.00241615	Up
GLDC	2.57795	0.000731917	Up	0.416107	0.00166162	Down			AKR1B15	0.148469	6.94509e-12	Down	3.05748	0.0017998	Up
GOLGA8F	3.18051	0.0209997	Up	0.0337293	0.000126907	Down			ALDH2	0.474984	8.57308e-47	Down	2.17495	1.24845e-47	Up
H4C15	12.8096	0.00824935	Up	0.178576	0.0228639	Down			ALPK3	0.299777	0.00127391	Down	2.92196	0.00604684	Up
HMCN2	3.47952	5.40627e-08	Up	0.294309	1.05671e-07	Down			ALS2CL	0.172328	1.98404e-05	Down	2.81915	0.0390609	Up
KHK	2.01826	8.27239e-06	Up	0.33769	2.01894e-10	Down			ARHGAP40	0.476562	0.00273495	Down	2.98204	4.22248e-06	Up
KIAA0040	2.6147	4.31442e-12	Up	0.389156	2.52112e-11	Down			ATP1A2	0.165713	1.3084e-54	Down	2.84976	1.76617e-12	Up
LHX2	4.21473	8.14212e-12	Up	0.493111	1.10807e-05	Down			B3GALT1	0.231704	6.23215e-05	Down	2.66198	0.0217102	Up
MMEL1	3.05821	0.00706208	Up	0.430369	0.0296602	Down			BEAN1	0.277403	2.41897e-35	Down	2.62143	1.19349e-15	Up
NMU	2.23795	3.07744e-14	Up	0.151865	5.95391e-41	Down			BIRC3	0.42493	2.32774e-06	Down	3.25265	5.23199e-12	Up
PDE3B	7.23833	0.00183728	Up	0.172057	0.00304874	Down			CACNA1E	0.131794	1.45129e-15	Down	4.52999	2.40631e-07	Up
PITPNC1	2.18416	4.04234e-91	Up	0.401595	1.31829e-101	Down			CALHM3	0.0875168	0.0149789	Down	10.6073	0.0198978	Up
PKN3	2.56558	3.80633e-40	Up	0.428503	6.31003e-32	Down			CD300C	0.212781	8.13043e-06	Down	2.8067	0.0148305	Up
RORB	6.87355	6.86112e-11	Up	0.437784	0.000186545	Down			CD33	0.170082	1.34089e-69	Down	2.28799	2.65612e-10	Up
SERTM2	5.95186	0.00742459	Up	0.182124	0.00563437	Down			CDRT1	0.27074	2.52275e-11	Down	2.33991	0.000260969	Up
SLCO4A1	2.89981	2.82088e-110	Up	0.307299	1.36829e-90	Down			CORO2A	0.463352	0.040683	Down	2.24233	0.034858	Up
TAGLN3	2.01301	6.62504e-05	Up	0.4165	4.52572e-07	Down			CRISPLD2	0.277191	3.18688e-11	Down	2.06789	0.00142496	Up
TMEM156	3.09828	9.03101e-14	Up	0.417697	8.8099e-09	Down			CSF2	0.143998	0.0167346	Down	9.80003	0.00236312	Up
TMSB15A	2.80855	1.21914e-09	Up	0.238273	2.08378e-14	Down			CYP2E1	0.339999	1.0607e-14	Down	2.50798	1.26531e-09	Up
U2AF1	2.44411	0.00846207	Up	0.314003	0.00101373	Down			CYP4F11	0.131239	5.4118e-08	Down	5.31509	5.25706e-05	Up
									EBI3	0.366324	1.38718e-06	Down	2.7182	2.26564e-06	Up
									ELFN2	0.268017	4.16488e-29	Down	2.46625	1.82766e-12	Up
									ERV3-1	0.492246	1.87149e-16	Down	2.35306	4.24962e-25	Up
									EXTL1	0.283703	0.031866	Down	5.67099	0.000505393	Up
									FCRLA	0.337114	1.07505e-14	Down	2.30427	9.34161e-08	Up
									FGF18	0.386546	0.000133977	Down	3.00497	4.57079e-05	Up
									G0S2	0.40628	1.64564e-10	Down	3.07864	1.29442e-16	Up
									GIPC3	0.28543	0.00360869	Down	4.61338	0.000115627	Up
									GYPC	0.424721	1.85505e-14	Down	3.32289	2.40261e-31	Up
									HSPG2	0.214179	2.34298e-209	Down	2.65714	3.16388e-59	Up
									IGDCC4	0.439471	4.40057e-09	Down	2.70745	3.27358e-13	Up
									IGFBP4	0.356631	2.07951e-127	Down	2.45751	7.74166e-75	Up
									IRX6	0.026053	4.71454e-08	Down	8.64458	0.0167915	Up
									ITGA11	0.254655	9.69311e-57	Down	3.97794	4.13659e-42	Up
									JAKMIP3	0.387301	0.00290101	Down	3.01929	0.000288023	Up
									JCAD	0.120477	2.96723e-27	Down	2.63754	0.000492944	Up
									KCNE3	0.165516	0.000511343	Down	5.45332	0.00141584	Up
									LBP	0.0988689	3.95322e-05	Down	5.81386	0.00776176	Up
									LDB3	0.269016	0.00315155	Down	4.02076	0.00122891	Up
									LFNG	0.223571	3.56857e-53	Down	2.34181	2.97899e-13	Up
									LMOD1	0.316252	1.51917e-05	Down	3.02469	6.15531e-05	Up
									LMTK3	0.381305	0.0422029	Down	3.32872	0.00639774	Up
									MMP9	0.111362	5.5145e-08	Down	3.32725	0.0213385	Up
									MYO15A	0.176373	0.0499988	Down	8.17925	0.0049865	Up
									NCKAP1L	0.287905	0.0432262	Down	3.42391	0.0447203	Up
									NEBL	0.138109	0.00217419	Down	4.95809	0.0242833	Up
									NOL4L	0.430934	3.2154e-25	Down	3.16646	3.7431e-47	Up
									NTN5	0.425078	0.00295354	Down	3.48174	4.65868e-06	Up
									P2RX6	0.4801	2.54029e-33	Down	2.21387	1.6284e-32	Up
									PCDHB6	0.479508	0.011079	Down	2.17753	0.00578698	Up
									PDE1C	0.0315234	4.33528e-05	Down	15.9003	0.00314048	Up
									PDE4A	0.237475	3.23823e-09	Down	3.22775	8.67847e-06	Up
									PHOSPHO1	0.271426	0.000850853	Down	3.92191	0.000801829	Up
									PLAAT4	0.44312	0.00905308	Down	3.33748	1.1175e-05	Up
									PLXDC1	0.36562	3.46151e-35	Down	2.06884	0.00109731	Up
									PLXND1	0.191652	1.04826e-106	Down	2.5606	4.34253e-23	Up
									PTPRQ	0.295846	0.0397818	Down	3.6594	0.0232802	Up
									RARRES2	0.294512	0.000125759	Down	6.49471	6.01688e-12	Up
									ROR1	0.384599	5.71802e-11	Down	2.75969	9.19291e-12	Up
									RRAD	0.454347	4.72013e-76	Down	4.11293	1.93156e-190	Up
									SESN3	0.435231	2.28003e-24	Down	2.03901	1.80818e-16	Up
									SFRP2	0.273319	2.2059e-10	Down	2.69813	1.66122e-05	Up
									SGCG	0.4732	0.00249767	Down	3.95421	5.90405e-13	Up
									SGK2	0.346645	0.0228396	Down	3.21845	0.00757601	Up
									SHC2	0.225607	0.000669927	Down	3.59156	0.0054818	Up
									SLC12A5	0.421898	2.99324e-10	Down	2.34337	2.56797e-09	Up
									SLC2A14	0.0345633	0.00474868	Down	17.6967	0.0438972	Up
									SLC6A12	0.327558	1.36183e-05	Down	2.11007	0.0117101	Up
									SLCO2B1	0.15134	2.34528e-79	Down	4.21083	8.24275e-37	Up
									SNAI1	0.337888	0.000407125	Down	2.13463	0.0409442	Up
									SULT1A1	0.374663	0.000409383	Down	6.79248	3.08926e-19	Up
									SYT7	0.474319	2.3141e-05	Down	2.55341	2.03799e-08	Up
									TMEM119	0.339398	1.06413e-75	Down	2.29004	6.16743e-05	Up
									TMEM229B	0.283735	3.20232e-14	Down	3.65031	6.06677e-15	Up
									TNFRSF9	0.390396	2.32851e-40	Down	3.99478	1.30635e-104	Up
									TRIM29	0.105392	1.21072e-06	Down	7.81775	2.0523e-05	Up
									TRIM54	0.164275	1.55924e-07	Down	3.52856	0.00192233	Up
									TSPAN32	0.248988	0.0102528	Down	5.53063	0.000704567	Up
									UPB1	0.089531	0.00328474	Down	10.0001	0.00674917	Up
									ZNF423	0.0221723	0.000431776	Down	21.09	0.022306	Up

## Sheet: table S7. AS events AEP DDX3X
Supplementary Table 7. Alternative splicing events regulated by AEP and tDDX3X.
SE DOWN				SE UP				A3SS DOWN				A3SS UP				A5SS DOWN				A5SS UP				RI DOWN				RI UP				MXE DOWN				MXE UP
GeneID	AEP_KD-vs-NC-DOWN IncLevelDifference	tDDX3X_res-vs-AEP_KD-UP IncLevelDifference		GeneID	AEP_KD-vs-NC-UP IncLevelDifference	tDDX3X_res-vs-AEP_KD-DOWN IncLevelDifference		GeneID	AEP_KD-vs-NC-DOWN IncLevelDifference	tDDX3X_res-vs-AEP_KD-UP IncLevelDifference		GeneID	AEP_KD-vs-NC-UP IncLevelDifference	tDDX3X_res-vs-AEP_KD-DOWN IncLevelDifference		GeneID	AEP_KD-vs-NC-DOWN IncLevelDifference	tDDX3X_res-vs-AEP_KD-UP IncLevelDifference		GeneID	AEP_KD-vs-NC-UP IncLevelDifference	tDDX3X_res-vs-AEP_KD-DOWN IncLevelDifference		GeneID	AEP_KD-vs-NC-DOWN IncLevelDifference	tDDX3X_res-vs-AEP_KD-UP IncLevelDifference		GeneID	AEP_KD-vs-NC-UP IncLevelDifference	tDDX3X_res-vs-AEP_KD-DOWN IncLevelDifference		GeneID	AEP_KD-vs-NC-DOWN IncLevelDifference	tDDX3X_res-vs-AEP_KD-UP IncLevelDifference		GeneID	AEP_KD-vs-NC-UP IncLevelDifference	tDDX3X_res-vs-AEP_KD-DOWN IncLevelDifference
PRDM2	-0.128	1		ZNF532	0.762	-0.29		MEF2C	-0.413	0.57		NPAS1	0.623	-0.209		STAU2	-0.315	0.254		NTMT1	0.031	-0.037		ZDHHC21	-0.578	0.578		ZDHHC21	0.29	-0.142		NBPF19	-0.164	0.178		FBXO9	0.039	-0.04
DGKG	-0.55	0.861		ZSCAN16	0.742	-0.892		TPRA1	-0.059	0.482		ZSCAN16	0.599	-0.77		GORASP1	-0.033	0.032		ZNF16	0.182	-0.139		CHMP7	-0.153	0.181		LOC105370849	0.16	-0.114		PPP6R3	-0.394	0.796		ZNF638	0.082	-0.575
XPO1	-0.504	0.764		MTRF1	0.722	-0.22		MIEF1	-0.331	0.4		FHIT	0.572	-0.55		MME	-0.141	0.116		PLEKHA2	0.141	-0.141		PPIA	-0.113	0.099		GPR135	0.369	-0.379		SH3BGRL	-0.354	0.244		PIGF	0.124	-0.163
VMP1	-0.47	0.734		TMEM173	0.69	-0.509		POGLUT1	-0.242	0.392		RNF175	0.512	-0.49		MME	-0.066	0.057		HILPDA	0.103	-0.118		ZNRD1	-0.101	0.101		RIMKLB	0.18	-0.097		CLDND1	-0.123	0.201
SAXO2	-0.692	0.692		R3HDM2	0.685	-0.586		TATDN3	-0.043	0.33		LAS1L	0.474	-0.556		NMRK1	-0.544	0.449		KRIT1	0.222	-0.144		TMCO6	-0.307	0.307		TRIM13	0.482	-0.472
UAP1	-0.047	0.667		ZNF691	0.679	-0.5		ZNF131	-0.103	0.322		WWC1	0.401	-0.383		SLC38A1	-0.183	0.201		KRIT1	0.195	-0.336		GOLGA8B	-0.624	0.624		FRMD5	0.132	-0.099
C12orf60	-0.889	0.667		MYO18A	0.667	-0.161		C16orf86	-0.293	0.308		FKTN	0.4	-0.344		FSIP1	-0.234	0.285		KRIT1	0.177	-0.336		TUBG2	-0.049	0.421		PAQR6	0.412	-0.416
ATG7	-0.328	0.65		SLC29A2	0.667	-0.179		CHMP7	-0.23	0.301		CNTLN	0.391	-0.212		ANAPC10	-0.755	0.121		EDA2R	0.186	-0.254		ULK3	-0.05	0.076		PHYKPL	0.458	-0.283
TAF1C	-0.65	0.65		CAST	0.661	-0.042		ABCC5	-0.33	0.301		PRPF40B	0.376	-0.243		CARD8	-0.395	0.267		ZNF641	0.243	-0.371		NOL8	-0.3	0.338		XRRA1	0.18	-0.203
DGKQ	-0.591	0.641		ZNF45	0.66	-0.498		LRRC14	-0.313	0.274		COX11	0.352	-0.064		ZNF160	-0.519	0.411		LOC105370849	0.202	-0.128		SREBF1	-0.042	0.041		CAMKK1	0.038	-0.057
NTNG1	-0.408	0.637		C2orf42	0.652	-0.445		PEX5	-0.254	0.257		MYADM	0.346	-0.322		ABCD4	-0.061	0.061		SMARCC2	0.137	-0.158		RBM39	-0.114	0.128		KLHDC3	0.02	-0.026
C19orf54	-0.193	0.633		LOC101929796	0.65	-0.194		WDR90	-0.188	0.234		SKIL	0.343	-0.383		FHAD1	-0.229	0.117		TMEM161B	0.071	-0.059		METTL23	-0.036	0.056		POFUT2	0.052	-0.051
STK4	-0.467	0.633		PLA2G4C	0.646	-0.253		ACSL4	-0.285	0.209		RIMKLB	0.297	-0.152		ATP13A2	-0.1	0.081		TRMT2A	0.056	-0.067		MFSD11	-0.132	0.109
SNUPN	-0.571	0.619		NPAS1	0.643	-0.337		MAP2	-0.135	0.197		LAS1L	0.296	-0.389		TFAM	-0.057	0.048		SFSWAP	0.088	-0.11		USP21	-0.176	0.176
BDNF	-0.604	0.604		IL1R1	0.641	-0.533		ZNF232	-0.196	0.187		MAP3K7	0.279	-0.06		RACGAP1	-0.65	0.207		CDK5RAP1	0.058	-0.053		SAFB2	-0.481	0.048
CD163L1	-0.667	0.6		NEK10	0.641	-0.551		TAF1C	-0.18	0.18		ZNF133	0.262	-0.358		C19orf54	-0.156	0.129		TAF1A	0.349	-0.33		ZBTB21	-0.198	0.209
CARF	-0.154	0.579		FHAD1	0.636	-0.085		TCTN3	-0.12	0.179		UCK1	0.256	-0.249		VTI1A	-0.051	0.054		NIN	0.117	-0.129		GPX1	-0.303	0.195
TMCO4	-0.732	0.578		UBE4B	0.636	-0.414		BPTF	-0.289	0.177		GABPB2	0.206	-0.167		PPIL2	-0.3	0.19		LYSMD4	0.46	-0.625		GAB3	-0.3	0.3
EPB41	-0.153	0.575		PPP6R3	0.618	-0.824		CARMIL2	-0.232	0.167		BOLA2-SMG1P6	0.177	-0.119		C19orf48	-0.039	0.034		PRDM10	0.187	-0.326		CCDC17	-0.559	0.611
HELQ	-0.524	0.546		GRTP1	0.611	-0.221		TAF1C	-0.165	0.165		SETD5	0.172	-0.149		CYB5D2	-0.619	0.619		TRIM13	0.329	-0.273
ITGA10	-0.364	0.545		INIP	0.595	-0.069		ZNRD1	-0.136	0.144		POLQ	0.159	-0.186		RBM39	-0.169	0.207		JMJD1C	0.095	-0.122
PACRGL	-0.106	0.528		IMMP1L	0.562	-0.179		SLC52A2	-0.189	0.136		RACGAP1	0.153	-0.021		CSF3	-0.237	0.176		SENP6	0.033	-0.033
MEF2C	-0.275	0.519		IQCD	0.56	-0.398		TTLL4	-0.09	0.127		SUN1	0.135	-0.151		MFSD11	-0.504	0.37		C2orf68	0.448	-0.223
SLC9A5	-0.328	0.518		DHRS3	0.556	-0.326		TARBP2	-0.116	0.125		KLHL22	0.13	-0.151		ZNF532	-0.291	0.199		BICD1	0.391	-0.171
CDH7	-0.464	0.511		LPXN	0.556	-0.7		IFFO1	-0.161	0.123		FST	0.127	-0.276		FSD1	-0.056	0.064		HYI	0.254	-0.195
IQCD	-0.161	0.494		ELOC	0.549	-0.275		RASSF8	-0.14	0.119		WDR13	0.122	-0.498		SAFB2	-0.485	0.03		C1orf43	0.023	-0.012
CENPS-CORT	-0.046	0.48		CDK10	0.545	-0.187		CCDC74A	-0.196	0.118		MYADM	0.122	-0.086		SAFB2	-0.127	0.162		SIGIRR	0.057	-0.042
FBXL6	-0.667	0.478		MAP3K7CL	0.542	-0.562		PSRC1	-0.123	0.114		PPP6R3	0.101	-0.137		WDR62	-0.162	0.025		CPEB1	0.183	-0.158
KIAA1191	-0.476	0.476		AFMID	0.527	-0.534		MBD1	-0.413	0.107		PCNX3	0.097	-0.036		ZDHHC3	-0.02	0.124		PODNL1	0.15	-0.187
C11orf74	-0.066	0.474		SH3BGRL	0.525	-0.02		PHRF1	-0.178	0.104		PLSCR3	0.089	-0.04		TANC1	-0.158	0.312		RACGAP1	0.188	-0.397
L3MBTL4	-0.474	0.474		MECP2	0.523	-0.5		FAM208B	-0.114	0.102		ARHGAP31	0.076	-0.052		FUZ	-0.312	0.021		TADA2A	0.041	-0.062
PACRGL	-0.172	0.469		MGME1	0.505	-0.174		PSPH	-0.058	0.099		RNF8	0.075	-0.07		TSEN15	-0.039	0.149		SLC35F5	0.031	-0.054
KBTBD4	-0.356	0.467		NRIP1	0.503	-0.506		ARHGAP23	-0.107	0.099		IL1R1	0.073	-0.042		RABL2B	-0.12	0.339		PHYKPL	0.675	-0.028
CENPS-CORT	-0.321	0.465		BAZ2B	0.5	-0.919		CYB561D1	-0.099	0.097		PBLD	0.073	-0.132		SCN9A	-0.874	0.536		PHYKPL	0.675	-0.379
MAP2	-0.436	0.465		IRF3	0.499	-0.23		METTL21A	-0.17	0.092		MKS1	0.063	-0.081		HTD2	-0.16	0.279		PHYKPL	0.315	-0.379
MME	-0.397	0.457		DNM1	0.497	-0.045		ZNF561	-0.103	0.09		SUPT20H	0.062	-0.082		TRNT1	-0.113	0.102		XRRA1	0.143	-0.143
FAM228B	-0.347	0.451		KRIT1	0.496	-0.422		SSH2	-0.13	0.088		IFI27L1	0.061	-0.075		DGKQ	-0.352	0.286		HIKESHI	0.69	-0.69
ZBTB8OS	-0.439	0.444		BAZ2B	0.494	-0.604		ARRDC1	-0.181	0.081		PPP6R3	0.053	-0.059		CCDC17	-0.717	0.8		GAS8	0.055	-0.055
ZNF41	-0.44	0.44		BCL11B	0.489	-0.592		MRPL55	-0.094	0.08		CYFIP1	0.047	-0.05		AIMP1	-0.169	0.179		NLE1	0.076	-0.059
PROCA1	-0.358	0.437		NT5C2	0.482	-0.037		SRSF11	-0.112	0.069		UCK1	0.041	-0.043		SETD9	-0.07	0.072		LRRC32	0.213	-0.31
GORAB	-0.5	0.426		AFMID	0.48	-0.503		LRTOMT	-0.155	0.068		SH3BP5L	0.025	-0.023						ZNF652	0.155	-0.146
C16orf46	-0.419	0.419		LAS1L	0.476	-0.5		RBM18	-0.047	0.066		PTMS	0.024	-0.03						AHCY	0.265	-0.202
RIBC1	-0.639	0.417		EPS8L2	0.47	-0.646		DOT1L	-0.058	0.066		KIAA1143	0.022	-0.024						ZNF397	0.109	-0.077
CARMIL2	-0.561	0.416		ING3	0.468	-0.229		CEP95	-0.304	0.063		MTA1	0.017	-0.36						EXO5	0.381	-0.476
MEI1	-0.435	0.414		ALDH3B1	0.467	-0.042		NEPRO	-0.058	0.059		CDC37	0.016	-0.017						POFUT2	0.469	-0.365
ZNF311	-0.667	0.413		GRB10	0.467	-0.231		TNK2	-0.058	0.054		PPDPF	0.016	-0.015						SSH1	0.066	-0.049
		0.406		SYTL2	0.458	-0.617		BRD8	-0.044	0.05		AP2S1	0.011	-0.206						SSH1	0.573	-0.809
CAPG	-0.263	0.404		BCS1L	0.454	-0.357		SEC23B	-0.097	0.046										SLFN11	0.167	-0.408
CEP350	-0.324	0.4		PHYKPL	0.452	-0.18		CCDC74A	-0.312	0.044										FBXW2	0.127	-0.142
DCAF5	-0.392	0.399		WDR27	0.445	-0.156		PPAN	-0.077	0.039										MGME1	0.09	-0.077
ZCWPW2	-0.12	0.393		CCT6B	0.443	-0.261		CDCA3	-0.018	0.033										TMEM234	0.2	-0.321
RNF170	-0.386	0.386		ZNF79	0.437	-0.253		METTL23	-0.026	0.026										SNUPN	0.132	-0.152
ZBTB37	-0.463	0.38		DZIP1L	0.436	-0.593		RPL10	-0.014	0.015										ZHX3	0.216	-0.199
CCT8	-0.371	0.379		WDR31	0.43	-0.375														FBXO38	0.096	-0.055
LYSMD4	-0.376	0.376		TRIM13	0.43	-0.352
LOC102724378	-0.417	0.376		RER1	0.425	-0.072
RAB3GAP1	-0.277	0.372		FAM192A	0.41	-0.486
TCFL5	-0.246	0.371		B9D1	0.409	-0.521
NUDT17	-0.4	0.36		BAG6	0.393	-0.53
WDR90	-0.137	0.353		SEC13	0.393	-0.537
POLL	-0.501	0.341		RNF175	0.39	-0.163
MLLT10	-0.212	0.34		ZP3	0.387	-0.318
C20orf194	-0.297	0.339		ADAM22	0.382	-0.205
VAX2	-0.415	0.338		NUP54	0.373	-0.146
PACRGL	-0.351	0.337		XPO6	0.371	-0.554
CEP250	-0.042	0.334		CNTLN	0.37	-0.437
ARRB1	-0.271	0.332		SLC25A45	0.369	-0.153
C4orf33	-0.055	0.329		TRPT1	0.368	-0.266
KIF27	-0.14	0.326		PDGFC	0.365	-0.359
HTD2	-0.175	0.324		PPM1A	0.363	-0.35
HERPUD2	-0.324	0.324		NCOR1	0.362	-0.088
LIMK2	-0.249	0.32		MTHFR	0.361	-0.201
TRIQK	-0.06	0.318		ZNF691	0.359	-0.304
PPIL2	-0.431	0.307		NPIPB2	0.354	-0.266
CAPRIN2	-0.32	0.304		WDR90	0.353	-0.417
RUNDC3B	-0.357	0.302		GATAD2A	0.35	-0.048
TTLL4	-0.238	0.296		DGKA	0.348	-0.399
NAA35	-0.217	0.295		TBC1D5	0.342	-0.137
HUWE1	-0.317	0.294		TAF1C	0.341	-0.11
FAM222B	-0.386	0.287		FAM196A	0.338	-0.352
SLC4A3	-0.229	0.285		MTIF3	0.337	-0.095
VNN2	-0.327	0.281		ZNF133	0.337	-0.425
PIGN	-0.186	0.28		CFAP69	0.334	-0.212
BPTF	-0.246	0.276		PTPA	0.334	-0.041
RACGAP1	-0.739	0.276		OAS1	0.333	-0.649
TMEM129	-0.296	0.275		PHF21A	0.333	-0.06
GOLGA1	-0.228	0.27		HSCB	0.333	-0.148
ZNF532	-0.394	0.263		ZNF45	0.329	-0.38
SETD6	-0.184	0.26		CTNNBIP1	0.328	-0.091
FAM180A	-0.259	0.259		CCNI	0.328	-0.032
FAT1	-0.198	0.252		ZNF687	0.323	-0.268
SVIL	-0.199	0.251		CD44	0.32	-0.323
PDGFC	-0.251	0.251		GRB10	0.319	-0.266
ZMYM5	-0.312	0.251		IMMP1L	0.316	-0.15
AFMID	-0.228	0.249		CREM	0.315	-0.117
BRCC3	-0.247	0.247		B4GALNT1	0.315	-0.122
C5	-0.241	0.241		TARBP2	0.315	-0.117
MON2	-0.085	0.239		TPST1	0.314	-0.402
TBL1X	-0.208	0.239		PPFIA4	0.314	-0.304
POU6F1	-0.237	0.237		GPR85	0.313	-0.299
PDP2	-0.421	0.237		ZNF691	0.311	-0.196
FLOT1	-0.56	0.236		KRBA1	0.31	-0.169
INIP	-0.12	0.233		GRB10	0.306	-0.226
GK	-0.195	0.229		TRIP12	0.304	-0.027
PLD6	-0.213	0.229		ZNF550	0.301	-0.288
WDR62	-0.127	0.223		CRYM	0.297	-0.225
SLC52A2	-0.319	0.223		FAM35A	0.295	-0.084
PER2	-0.221	0.221		GTF2I	0.292	-0.338
CIC	-0.184	0.22		KLHL22	0.292	-0.234
DUS2	-0.257	0.219		HIP1R	0.288	-0.171
MPDZ	-0.108	0.217		PRDM10	0.287	-0.406
DLG1	-0.042	0.214		COL6A3	0.281	-0.069
SCYL3	-0.19	0.213		CCDC91	0.28	-0.227
PCNX1	-0.212	0.211		RCOR3	0.279	-0.18
SVIL	-0.137	0.21		CCDC150	0.275	-0.311
RASSF8	-0.235	0.208		TNC	0.272	-0.358
ENTPD5	-0.098	0.207		FHAD1	0.27	-0.146
TNC	-0.152	0.206		HEATR5B	0.267	-0.118
DROSHA	-0.342	0.206		EDA2R	0.265	-0.442
ZFYVE16	-0.281	0.204		COQ8B	0.265	-0.222
CCDC163	-0.374	0.204		HIBCH	0.263	-0.2
EVC	-0.054	0.203		EDA2R	0.257	-0.654
RNF8	-0.167	0.202		CBFA2T2	0.254	-0.254
TANC1	-0.261	0.202		KRIT1	0.253	-0.476
RBM23	-0.181	0.201		RNF24	0.249	-0.039
KANK1	-0.169	0.198		PSMD6	0.247	-0.136
G3BP2	-0.238	0.196		ZNF7	0.245	-0.119
PHRF1	-0.238	0.193		KIF9	0.241	-0.285
SSH2	-0.289	0.191		GNE	0.24	-0.057
POU6F1	-0.188	0.188		ABCD4	0.236	-0.092
SETD5	-0.248	0.188		NDUFAF6	0.232	-0.294
OTUD6B	-0.068	0.187		SGCE	0.232	-0.108
TESK2	-0.217	0.187		MINOS1-NBL1	0.231	-0.34
ABI3BP	-0.717	0.184		HPS4	0.229	-0.06
DDX6	-0.141	0.183		THUMPD3	0.227	-0.444
TRDMT1	-0.183	0.183		MAATS1	0.225	-0.552
CASP8	-0.168	0.181		CLDND1	0.224	-0.253
SYNE1	-0.645	0.181		ANKRD26	0.22	-0.315
PRX	-0.178	0.178		GJC1	0.22	-0.041
RBPJ	-0.18	0.177		CLDND1	0.22	-0.232
POFUT2	-0.271	0.177		ANXA8	0.215	-0.527
SPATA6	-0.159	0.176		TDP1	0.212	-0.031
CCDC77	-0.151	0.175		FST	0.211	-0.42
P4HA2	-0.194	0.175		RACGAP1	0.209	-0.061
LACC1	-0.284	0.175		NPRL3	0.203	-0.404
EPB41	-0.125	0.173		CD163L1	0.202	-0.191
DOT1L	-0.153	0.173		SPATA18	0.202	-0.149
PACRGL	-0.097	0.172		DNAAF4	0.199	-0.214
SLC7A6OS	-0.171	0.171		PPRC1	0.199	-0.11
ASB7	-0.215	0.171		FKTN	0.196	-0.167
YAP1	-0.151	0.17		TAF1C	0.196	-0.317
TNC	-0.039	0.169		TBC1D19	0.194	-0.247
ACOT7	-0.063	0.167		CCDC171	0.192	-0.287
RAB4A	-0.126	0.167		DPY19L3	0.192	-0.155
RAD51D	-0.167	0.167		PLSCR3	0.191	-0.11
MTMR3	-0.066	0.165		PPP4R3B	0.188	-0.165
DPH7	-0.229	0.165		LRRFIP1	0.188	-0.137
ATXN2	-0.14	0.164		CTBP2	0.187	-0.047
CCDC88A	-0.147	0.164		NFASC	0.186	-0.047
ENTPD5	-0.147	0.163		CUX1	0.184	-0.225
CLIP1	-0.255	0.162		SFI1	0.184	-0.148
LMBR1L	-0.19	0.16		SPG21	0.184	-0.169
YBEY	-0.133	0.159		TGIF1	0.183	-0.41
USP54	-0.086	0.157		BROX	0.183	-0.222
ZNF688	-0.149	0.157		POLK	0.183	-0.092
PKD1L2	-0.326	0.156		HLA-F	0.182	-0.188
RIN2	-0.102	0.154		GOSR2	0.182	-0.246
SRGAP2	-0.265	0.153		FHAD1	0.179	-0.047
KIAA1217	-0.548	0.152		GTF3C2	0.179	-0.173
G2E3	-0.084	0.149		RAB23	0.178	-0.053
RGL2	-0.149	0.149		PGPEP1	0.177	-0.362
DCLK1	-0.288	0.149		IL15RA	0.174	-0.136
SEPT2	-0.148	0.148		GIPR	0.174	-0.544
FAM122B	-0.072	0.147		SETD5	0.172	-0.088
NCOR2	-0.113	0.147		SLC25A30	0.172	-0.183
VPS9D1	-0.12	0.147		PATZ1	0.171	-0.227
SUPT3H	-0.127	0.147		IFT81	0.17	-0.034
GIGYF1	-0.135	0.147		SLC25A30	0.17	-0.171
PPIL3	-0.524	0.146		FBXO38	0.17	-0.091
CORO7	-0.134	0.145		MRPL35	0.168	-0.196
CEP44	-0.174	0.144		KIF9	0.167	-0.176
BUD23	-0.118	0.143		SMARCC2	0.165	-0.158
SEC16A	-0.128	0.143		SMARCC2	0.164	-0.174
SEPT11	-0.165	0.142		SMARCC2	0.164	-0.197
COL27A1	-0.141	0.141		ZHX3	0.164	-0.196
YTHDF3	-0.039	0.14		GIGYF2	0.163	-0.159
ARHGAP26	-0.297	0.139		BAG6	0.162	-0.125
PI4KB	-0.16	0.137		SUN1	0.161	-0.179
RBM18	-0.095	0.136		RAB23	0.16	-0.171
AKAP9	-0.109	0.136		TBC1D5	0.159	-0.533
NF2	-0.127	0.136		CLOCK	0.159	-0.198
JARID2	-0.135	0.135		PPARD	0.158	-0.662
ACER3	-0.135	0.135		IP6K2	0.158	-0.081
ATP13A2	-0.171	0.135		DOCK2	0.157	-0.265
RBCK1	-0.155	0.134		AKR1A1	0.157	-0.134
R3HDM2	-0.126	0.133		TSEN15	0.156	-0.066
PXK	-0.118	0.132		SFSWAP	0.154	-0.193
CLSTN1	-0.143	0.132		SREK1	0.154	-0.064
ZNF621	-0.235	0.132		RPL6	0.151	-0.088
GABPB2	-0.131	0.131		SNUPN	0.149	-0.171
MPND	-0.139	0.131		APTX	0.147	-0.484
MPRIP	-0.061	0.13		ALKBH6	0.147	-0.047
PSMD6	-0.128	0.128		PRPF40B	0.145	-0.125
STARD4	-0.128	0.128		GABPB2	0.144	-0.143
NUP214	-0.163	0.128		C11orf54	0.143	-0.153
ECSIT	-0.042	0.126		SEC16A	0.142	-0.159
NOL3	-0.446	0.124		ACSL1	0.142	-0.066
ABCD4	-0.091	0.123		FNDC4	0.142	-0.09
GPR137	-0.31	0.123		EIF4G3	0.142	-0.377
ZDHHC16	-0.098	0.122		KIAA0586	0.141	-0.132
TNK2	-0.132	0.122		NCOA6	0.14	-0.146
EPB41	-0.147	0.122		ZBTB41	0.139	-0.124
MIF4GD	-0.111	0.121		FLNB	0.137	-0.055
GULP1	-0.303	0.12		SPAG16	0.137	-0.049
MEMO1	-0.108	0.119		TPCN2	0.135	-0.093
FUZ	-0.267	0.119		TRIOBP	0.134	-0.118
G6PD	-0.108	0.117		PRPF40B	0.134	-0.151
NF2	-0.112	0.117		CCDC66	0.133	-0.178
RASSF8	-0.117	0.117		HILPDA	0.132	-0.165
ZHX3	-0.117	0.117		C2orf76	0.132	-0.097
XYLB	-0.096	0.116		ZGRF1	0.132	-0.428
KIAA1468	-0.118	0.116		SCAF11	0.13	-0.09
CCDC74A	-0.135	0.116		SLC25A26	0.129	-0.082
SEC13	-0.528	0.116		FLNB	0.129	-0.101
CDK5RAP2	-0.056	0.114		ARHGAP31	0.127	-0.097
FASTK	-0.075	0.113		WDFY3	0.127	-0.092
LRRCC1	-0.113	0.113		PLS3	0.126	-0.058
MLPH	-0.096	0.112		HYI	0.126	-0.452
BRD8	-0.099	0.112		C12orf65	0.126	-0.052
VPS9D1	-0.103	0.112		C2CD3	0.125	-0.189
DCLRE1C	-0.212	0.111		GRB10	0.125	-0.121
HAUS1	-0.098	0.109		ATOX1	0.124	-0.247
COL6A3	-0.039	0.108		MAPK9	0.123	-0.161
ASB7	-0.124	0.108		ANKRD29	0.122	-0.044
D2HGDH	-0.098	0.107		IQCD	0.12	-0.42
SECISBP2	-0.122	0.107		ARNT	0.12	-0.173
MEIS2	-0.128	0.107		PPP6R3	0.12	-0.237
CD163L1	-0.136	0.107		RACGAP1	0.119	-0.038
MYEF2	-0.106	0.106		SUPT20H	0.114	-0.149
PPOX	-0.106	0.106		NUMA1	0.113	-0.238
TRAPPC2	-0.15	0.106		SMC5	0.11	-0.117
SMPDL3A	-0.105	0.105		CDK10	0.109	-0.109
LRRFIP2	-0.182	0.105		PLCE1	0.109	-0.12
CENPE	-0.038	0.104		ACAD8	0.108	-0.086
SPAG1	-0.073	0.103		RHBDD1	0.107	-0.196
FAM126A	-0.104	0.103		COL6A3	0.107	-0.073
RPS24	-0.152	0.103		AURKA	0.106	-0.712
EDIL3	-0.121	0.102		RAB28	0.106	-0.106
SLC35A3	-0.077	0.101		SLC27A1	0.105	-0.068
TENM3	-0.123	0.1		LRRC23	0.102	-0.27
NFASC	-0.037	0.099		PLEC	0.101	-0.124
GPATCH2	-0.092	0.099		TTC38	0.101	-0.113
PPFIBP1	-0.125	0.099		ZNF778	0.1	-0.251
PLOD2	-0.084	0.098		PPP1R15B	0.1	-0.081
PIF1	-0.077	0.097		ZNF16	0.099	-0.09
LRPPRC	-0.087	0.097		B3GNTL1	0.099	-0.056
SUCO	-0.097	0.097		PID1	0.099	-0.075
SLC25A29	-0.114	0.097		PRPSAP2	0.099	-0.12
USP13	-0.134	0.097		BAIAP2	0.099	-0.021
ANKS3	-0.178	0.096		ATP8B3	0.098	-0.129
IRF3	-0.057	0.095		TMEM161B	0.094	-0.079
DDX11	-0.038	0.094		MBNL1	0.093	-0.104
GTF2H2C	-0.08	0.094		TECPR2	0.091	-0.051
PIAS2	-0.099	0.094		NUMB	0.091	-0.134
STK33	-0.122	0.094		ANXA2	0.09	-0.098
ECHDC1	-0.123	0.094		HLA-DQB1	0.09	-0.077
ABCD4	-0.062	0.093		ZNRD1	0.089	-0.084
C2CD2L	-0.08	0.093		PEAK1	0.088	-0.088
PTAR1	-0.093	0.093		NCOA4	0.087	-0.159
PSAP	-0.019	0.092		MACROD1	0.087	-0.059
FAM234A	-0.035	0.092		TPM2	0.086	-0.075
SASH1	-0.1	0.092		NSFL1C	0.086	-0.088
ULK3	-0.061	0.088		TCFL5	0.085	-0.109
CLSPN	-0.072	0.088		HDAC3	0.084	-0.067
VMP1	-0.08	0.088		PRC1	0.084	-0.046
AFMID	-0.082	0.088		CRAMP1	0.084	-0.096
MELK	-0.068	0.087		FANCL	0.084	-0.145
WDR19	-0.087	0.087		RAD54B	0.083	-0.07
CCDC18	-0.224	0.087		UBE2Q2	0.083	-0.062
TFAM	-0.104	0.086		ATP5F1C	0.082	-0.132
ABI1	-0.078	0.085		CTDSPL	0.082	-0.098
SEC23B	-0.085	0.085		DNM1	0.081	-0.053
MSI2	-0.089	0.085		TNRC18	0.079	-0.086
ABCC1	-0.093	0.085		DNM1	0.078	-0.043
GOLGA4	-0.09	0.084		UBE2G1	0.078	-0.055
TMTC4	-0.108	0.084		MRPL55	0.076	-0.089
LRRC27	-0.073	0.083		ASAH2B	0.076	-0.275
FGFR1	-0.046	0.082		RPTOR	0.075	-0.063
IL17RC	-0.04	0.081		TMEM116	0.074	-0.082
MED13	-0.081	0.081		ENKD1	0.074	-0.025
CADPS	-0.141	0.081		LTBP4	0.073	-0.141
TRIP4	-0.086	0.08		ZNF438	0.073	-0.105
SENP5	-0.086	0.079		KIFC3	0.073	-0.08
LMBR1	-0.091	0.079		GJC1	0.072
DDB2	-0.056	0.078		FCHSD1	0.072	-0.069
TATDN1	-0.077	0.078		GLIS3	0.07	-0.151
TMEM161A	-0.094	0.078		ARHGEF10L	0.069	-0.065
SLC4A7	-0.052	0.077		LYRM1	0.069	-0.067
PRPSAP2	-0.077	0.077		SLMAP	0.068	-0.064
RUSC2	-0.08	0.077		TRIQK	0.067	-0.11
KDM3A	-0.085	0.077		MGLL	0.066	-0.075
NAA25	-0.072	0.076		BOLA2-SMG1P6	0.065	-0.096
USP13	-0.094	0.076		TRMT2A	0.065	-0.075
LDAH	-0.063	0.075		C19orf54	0.065	-0.08
RNF170	-0.075	0.075		H2AFY	0.064	-0.06
CDAN1	-0.075	0.075		RCBTB1	0.064	-0.044
TARBP2	-0.086	0.075		CTBP1	0.064	-0.116
NDUFAF6	-0.074	0.074		RNF20	0.062	-0.062
ARIH2	-0.08	0.074		PDLIM5	0.062	-0.016
BACE1	-0.073	0.073		AACS	0.061	-0.059
ELP6	-0.103	0.073		RIMKLB	0.061	-0.056
ABCC1	-0.078	0.072		JMJD1C	0.061	-0.068
UBE3B	-0.032	0.071		IL1R1	0.061	-0.125
CCDC88A	-0.055	0.071		UROS	0.061	-0.019
ATXN7	-0.089	0.071		MTHFSD	0.058	-0.054
CA12	-0.117	0.071		TMEM116	0.058	-0.223
POC5	-0.077	0.07		DMKN	0.058	-0.06
FBXL13	-0.291	0.07		CCDC169	0.058	-0.221
CYB561D1	-0.078	0.069		RNF8	0.057	-0.05
HDLBP	-0.017	0.068		SPIRE1	0.056	-0.043
EGLN1	-0.053	0.068		SLC25A26	0.054	-0.057
SOS1	-0.091	0.068		MBD1	0.053	-0.089
PDLIM5	-0.036	0.067		UBE2J2	0.052	-0.034
NEDD4L	-0.053	0.067		DGKG	0.052	-0.455
PANK3	-0.064	0.067		TYK2	0.051	-0.036
UBE2E2	-0.07	0.067		DHPS	0.05	-0.02
NCOA3	-0.071	0.067		RHOQ	0.049	-0.096
CSGALNACT2	-0.073	0.066		C6orf136	0.048	-0.04
MIS18BP1	-0.076	0.066		COMMD4	0.048	-0.015
ATXN2L	-0.21	0.066		NIPA2	0.048	-0.038
ZCCHC7	-0.061	0.065		HDAC3	0.048	-0.083
RPS2	-0.065	0.065		INPP5B	0.047	-0.574
SCAP	-0.079	0.065		FUZ	0.047	-0.304
FAM3A	-0.061	0.061		PXN	0.046	-0.106
NAE1	-0.053	0.06		CTTN	0.046	-0.049
NDUFAF6	-0.06	0.06		EDA2R	0.045	-0.137
GALNT9	-0.061	0.06		RACGAP1	0.045	-0.291
SMG1	-0.116	0.06		ZSWIM9	0.043	-0.539
SOAT1	-0.05	0.059		TCF25	0.043	-0.302
MFSD14B	-0.056	0.059		WDR20	0.042	-0.556
SHC3	-0.059	0.059		PPP6R3	0.039	-0.074
IBTK	-0.058	0.058		MYO1D	0.039	-0.053
MADD	-0.072	0.058		MYO1B	0.037	-0.103
CAMKK2	-0.057	0.057		TPCN2	0.036	-0.195
BHMT2	-0.055	0.056		PPP1R12C	0.035	-0.03
NIPAL3	-0.042	0.053		AIMP1	0.035	-0.036
FBRSL1	-0.058	0.053		CTTN	0.034	-0.035
RBM23	-0.058	0.053		NTAN1	0.033	-0.027
GUCD1	-0.037	0.052		AIG1	0.033	-0.059
NIPA2	-0.056	0.052		SMPD1	0.033	-0.028
SLC38A7	-0.067	0.052		AKR1A1	0.033	-0.033
NTNG1	-0.028	0.051		PGPEP1	0.033	-0.03
RALGDS	-0.062	0.051		CTBP1	0.033	-0.049
PLEKHG4	-0.043	0.05		MBOAT2	0.032	-0.043
ZDHHC6	-0.045	0.05		PTPA	0.031	-0.018
ITM2C	-0.046	0.05		SLC43A3	0.031	-0.207
POLR3E	-0.159	0.05		ATXN2L	0.03	-0.022
MFSD14C	-0.417	0.05		TBC1D17	0.029	-0.034
CBFB	-0.035	0.048		PPDPF	0.028	-0.028
RFC2	-0.041	0.048		MYLK	0.028	-0.038
OSBPL9	-0.108	0.048		CYFIP1	0.027	-0.029
RCBTB1	-0.13	0.048		UBR4	0.027	-0.064
OGFOD3	-0.047	0.047		ATG12	0.026	-0.022
C12orf10	-0.03	0.046		PKM	0.026	-0.02
ULK3	-0.041	0.046		LRRFIP2	0.025	-0.163
NUDT2	-0.047	0.046		AIG1	0.024	-0.044
TPM1	-0.051	0.046		TBPL1	0.023	-0.028
CENPS-CORT	-0.419	0.046		PRSS23	0.022	-0.046
TECPR1	-0.222	0.045		CDH13	0.021	-0.03
SPOCD1	-0.077	0.044		SETD5	0.02	-0.236
VMP1	-0.034	0.042		SSBP3	0.019	-0.077
BAX	-0.039	0.042		NTMT1	0.018	-0.073
ARMC10	-0.063	0.042		RPUSD3	0.018	-0.02
DOCK7	-0.081	0.042		TTC25	0.017	-0.193
CDH13	-0.06	0.041		UCK1		-0.022
WNK1	-0.171	0.041
ACOT9	-0.025	0.04
CBFB	-0.029	0.04
FLYWCH1	-0.041	0.04
QARS	-0.045	0.04
POU2F2	-0.229	0.04
GYG1	-0.034	0.039
SFXN4	-0.035	0.039
SMIM29	-0.042	0.039
CCNI	-0.046	0.039
ITGB1BP1	-0.062	0.039
CCM2	-0.481	0.037
ADRM1	-0.04	0.035
ATP2C1	-0.039	0.034
KLHL5	-0.024	0.033
FBXO9	-0.032	0.033
DUSP5	-0.039	0.033
CDH13	-0.052	0.033
SOAT1	-0.024	0.031
IDH3G	-0.028	0.031
FANCI	-0.032	0.031
LSM12	-0.034	0.031
IMPDH2	-0.015	0.03
RPL10	-0.027	0.03
LRRFIP2	-0.037	0.03
CAST	-0.04	0.03
FKBP2	-0.021	0.028
FUT8	-0.03	0.027
ABCC2	-0.055	0.027
MAFG	-0.057	0.026
PLXNB2	-0.02	0.025
IGF2BP2	-0.358	0.024
PGLS	-0.022	0.023
MBNL1	-0.028	0.023
AK2	-0.013	0.022
COX5A	-0.015	0.02
NRDC	-0.025	0.02
KHDRBS1	-0.026	0.02
COPG1	-0.017	0.017
COX5A	-0.012	0.016
PAM	-0.017	0.014
TUBB6	-0.271	0.011
EVC	-0.033

## Sheet: table S8.MS IP tDDX3X-C
Supplementary Table 8. MS analysis of IP tDDX3X-C.
1																								2
Checked	Protein FDR Confidence	Master	Accession	Description	Contaminant	Exp. q-value	Sum PEP Score	Coverage	# Peptides	# PSMs	# Unique Peptides	# Protein Groups	# AAs	MW [kDa]	calc. pI	Found in Sample: [S1] F1: Sample	Modifications	Area: F1: Sample	emPAI	Score Sequest HT	# Peptides Sequest HT			Checked	Protein FDR Confidence	Master	Accession	Description	Contaminant	Exp. q-value	Sum PEP Score	Coverage	# Peptides	# PSMs	# Unique Peptides	# Protein Groups	# AAs	MW [kDa]	calc. pI	Found in Sample: [S2] F2: Sample	Modifications	Area: F2: Sample	emPAI	Score Sequest HT	# Peptides Sequest HT
FALSE	High	Master Protein	Q15149	Plectin OS=Homo sapiens OX=9606 GN=PLEC PE=1 SV=3	FALSE	0	1410.84	58.8813	263	563	262	1	4684	531.466	5.96	High		1400000000	9.339	1787.41	263			FALSE	High	Master Protein	Q15149	Plectin OS=Homo sapiens OX=9606 GN=PLEC PE=1 SV=3	FALSE	0	1741.2	63.1298	293	718	293	1	4684	531.466	5.96	High		4100000000	17.852	2625.77	293
FALSE	High	Master Protein	P35579	Myosin-9 OS=Homo sapiens OX=9606 GN=MYH9 PE=1 SV=4	FALSE	0	646.69	54.0816	98	211	83	1	1960	226.392	5.6	High		590000000	13.037	703.36	98			FALSE	High	Master Protein	Q9UQ35	Serine/arginine repetitive matrix protein 2 OS=Homo sapiens OX=9606 GN=SRRM2 PE=1 SV=2	FALSE	0	511.39	35.3561	76	200	76	1	2752	299.438	12.06	High	Acetyl [N-Term]	5100000000	5.291	765.087	76
FALSE	High	Master Protein	Q09666	Neuroblast differentiation-associated protein AHNAK OS=Homo sapiens OX=9606 GN=AHNAK PE=1 SV=2	FALSE	0	333.825	39.8981	93	135	93	1	5890	628.699	6.15	High		260000000	0.72	306.908	93			FALSE	High	Master Protein	Q14980	Nuclear mitotic apparatus protein 1 OS=Homo sapiens OX=9606 GN=NUMA1 PE=1 SV=2	FALSE	0	414.293	50.3073	79	132	79	1	2115	238.115	5.78	High		460000000	3.817	466.832	79
FALSE	High	Master Protein	Q13813	Spectrin alpha chain, non-erythrocytic 1 OS=Homo sapiens OX=9606 GN=SPTAN1 PE=1 SV=3	FALSE	0	371.147	43.5275	81	123	81	1	2472	284.364	5.35	High		180000000	2.36	347.608	81			FALSE	High	Master Protein	P08670	Vimentin OS=Homo sapiens OX=9606 GN=VIM PE=1 SV=4	FALSE	0	413.08	84.1202	53	417	50	1	466	53.619	5.12	High		16000000000	999	1119.61	53
FALSE	High	Master Protein	Q01082	Spectrin beta chain, non-erythrocytic 1 OS=Homo sapiens OX=9606 GN=SPTBN1 PE=1 SV=2	FALSE	0	329.94	41.6667	73	108	73	1	2364	274.439	5.57	High		180000000	2.493	314.409	73			FALSE	High	Master Protein	Q9Y5B9	FACT complex subunit SPT16 OS=Homo sapiens OX=9606 GN=SUPT16H PE=1 SV=1	FALSE	0	395.075	51.767	57	258	57	1	1047	119.838	5.66	High		5700000000	34.227	875.197	57
FALSE	High	Master Protein	Q9UQ35	Serine/arginine repetitive matrix protein 2 OS=Homo sapiens OX=9606 GN=SRRM2 PE=1 SV=2	FALSE	0	347.367	29.9419	63	117	63	1	2752	299.438	12.06	High	Acetyl [N-Term]	580000000	2.564	386.964	63			FALSE	High	Master Protein	P46013	Proliferation marker protein Ki-67 OS=Homo sapiens OX=9606 GN=MKI67 PE=1 SV=2	FALSE	0	304.338	31.8489	59	92	59	1	3256	358.474	9.45	High		600000000	1.352	317.657	59
FALSE	High	Master Protein	Q14980	Nuclear mitotic apparatus protein 1 OS=Homo sapiens OX=9606 GN=NUMA1 PE=1 SV=2	FALSE	0	229.553	36.5012	60	75	60	1	2115	238.115	5.78	High		120000000	1.807	203.723	60			FALSE	High	Master Protein	Q96T23	Remodeling and spacing factor 1 OS=Homo sapiens OX=9606 GN=RSF1 PE=1 SV=2	FALSE	0	282.711	40.1804	49	86	49	1	1441	163.72	5.01	High		850000000	6.286	290.97	49
FALSE	High	Master Protein	P49750	YLP motif-containing protein 1 OS=Homo sapiens OX=9606 GN=YLPM1 PE=1 SV=4	FALSE	0	275.799	34.0168	57	106	57	1	2146	241.495	6.55	High	Acetyl [N-Term]	580000000	4.532	303.181	57			FALSE	High	Master Protein	Q14839	Chromodomain-helicase-DNA-binding protein 4 OS=Homo sapiens OX=9606 GN=CHD4 PE=1 SV=2	FALSE	0	269.406	35.7218	52	95	42	1	1912	217.867	5.86	High		620000000	3.85	297.088	52
FALSE	High	Master Protein	O00159	Unconventional myosin-Ic OS=Homo sapiens OX=9606 GN=MYO1C PE=1 SV=4	FALSE	0	305.954	49.2004	50	169	50	1	1063	121.606	9.41	High		1500000000	13.03	506.234	50			FALSE	High	Master Protein	P78527	DNA-dependent protein kinase catalytic subunit OS=Homo sapiens OX=9606 GN=PRKDC PE=1 SV=3	FALSE	0	263.675	22.5775	68	90	68	1	4128	468.788	7.12	High		220000000	0.981	261.503	68
FALSE	High	Master Protein	O95425	Supervillin OS=Homo sapiens OX=9606 GN=SVIL PE=1 SV=2	FALSE	0	258.5	31.7977	49	77	49	1	2214	247.593	6.98	High		280000000	1.871	228.068	49			FALSE	High	Master Protein	P06748	Nucleophosmin OS=Homo sapiens OX=9606 GN=NPM1 PE=1 SV=2	FALSE	0	244.542	61.2245	17	213	17	1	294	32.555	4.78	High	Acetyl [N-Term]	9100000000	1135.46	676.179	17
FALSE	High	Master Protein	P78527	DNA-dependent protein kinase catalytic subunit OS=Homo sapiens OX=9606 GN=PRKDC PE=1 SV=3	FALSE	0	169.048	13.7597	47	58	47	1	4128	468.788	7.12	High		78000000	0.596	133.487	47			FALSE	High	Master Protein	P39023	60S ribosomal protein L3 OS=Homo sapiens OX=9606 GN=RPL3 PE=1 SV=2	FALSE	0	239.295	47.3945	23	158	21	1	403	46.08	10.18	High		5000000000	431.876	454.005	23
FALSE	High	Master Protein	O00571	ATP-dependent RNA helicase DDX3X OS=Homo sapiens OX=9606 GN=DDX3X PE=1 SV=3	FALSE	0	397.329	63.142	45	476	44	1	662	73.198	7.18	High		11000000000	116.877	1506.64	45			FALSE	High	Master Protein	P36578	60S ribosomal protein L4 OS=Homo sapiens OX=9606 GN=RPL4 PE=1 SV=5	FALSE	0	238.353	51.7564	32	187	32	1	427	47.667	11.06	High		11000000000	106.978	628.404	32
FALSE	High	Master Protein	P04264	Keratin, type II cytoskeletal 1 OS=Homo sapiens OX=9606 GN=KRT1 PE=1 SV=6	FALSE	0	319.879	53.882	42	178	36	1	644	65.999	8.12	High		5100000000	82.378	577.098	42			FALSE	High	Master Protein	P11388	DNA topoisomerase 2-alpha OS=Homo sapiens OX=9606 GN=TOP2A PE=1 SV=3	FALSE	0	235.678	39.5167	51	85	38	1	1531	174.276	8.72	High	Acetyl [N-Term]	1000000000	3.999	268.516	51
FALSE	High	Master Protein	P51114	Fragile X mental retardation syndrome-related protein 1 OS=Homo sapiens OX=9606 GN=FXR1 PE=1 SV=3	FALSE	0	316.302	60.3865	41	172	38	1	621	69.678	6.15	High		1500000000	57.78	445.416	41			FALSE	High	Master Protein	O00571	ATP-dependent RNA helicase DDX3X OS=Homo sapiens OX=9606 GN=DDX3X PE=1 SV=3	FALSE	0	233.512	56.1934	35	123	34	1	662	73.198	7.18	High		4700000000	24.396	415.436	35
FALSE	High	Master Protein	P08670	Vimentin OS=Homo sapiens OX=9606 GN=VIM PE=1 SV=4	FALSE	0	248.952	66.5236	40	133	38	1	466	53.619	5.12	High		3200000000	61.247	421.99	40			FALSE	High	Master Protein	O75643	U5 small nuclear ribonucleoprotein 200 kDa helicase OS=Homo sapiens OX=9606 GN=SNRNP200 PE=1 SV=2	FALSE	0	221.417	30.1498	46	63	46	1	2136	244.353	6.06	High		290000000	1.788	219.114	46
FALSE	High	Master Protein	P35580	Myosin-10 OS=Homo sapiens OX=9606 GN=MYH10 PE=1 SV=3	FALSE	0	177.218	24.6457	38	61	23	1	1976	228.858	5.54	High		30000000	1.261	165.97	38			FALSE	High	Master Protein	O60264	SWI/SNF-related matrix-associated actin-dependent regulator of chromatin subfamily A member 5 OS=Homo sapiens OX=9606 GN=SMARCA5 PE=1 SV=1	FALSE	0	218.315	46.2928	46	84	32	1	1052	121.828	8.09	High		1300000000	6.627	254.798	46
FALSE	High	Master Protein	P21333	Filamin-A OS=Homo sapiens OX=9606 GN=FLNA PE=1 SV=4	FALSE	0	147.87	22.5161	38	43	33	1	2647	280.564	6.06	High		55000000	0.889	119.938	38			FALSE	High	Master Protein	Q9UKV3	Apoptotic chromatin condensation inducer in the nucleus OS=Homo sapiens OX=9606 GN=ACIN1 PE=1 SV=2	FALSE	0	211.971	36.7636	34	73	34	1	1341	151.771	6.43	High		740000000	3.552	252.48	34
FALSE	High	Master Protein	Q92499	ATP-dependent RNA helicase DDX1 OS=Homo sapiens OX=9606 GN=DDX1 PE=1 SV=2	FALSE	0	203.619	51.7568	35	89	35	1	740	82.38	7.23	High		300000000	11.165	254.185	35			FALSE	High	Master Protein	P62917	60S ribosomal protein L8 OS=Homo sapiens OX=9606 GN=RPL8 PE=1 SV=2	FALSE	0	203.923	52.1401	14	196	14	1	257	28.007	11.03	High		19000000000	3726.59	730.543	14
FALSE	High	Master Protein	Q08211	ATP-dependent RNA helicase A OS=Homo sapiens OX=9606 GN=DHX9 PE=1 SV=4	FALSE	0	153.502	34.6457	35	54	35	1	1270	140.869	6.84	High		160000000	2.355	155.319	35			FALSE	High	Master Protein	Q6P2Q9	Pre-mRNA-processing-splicing factor 8 OS=Homo sapiens OX=9606 GN=PRPF8 PE=1 SV=2	FALSE	0	201.841	27.1949	47	66	47	1	2335	273.427	8.84	High		270000000	1.404	198.265	47
FALSE	High	Master Protein	P13645	Keratin, type I cytoskeletal 10 OS=Homo sapiens OX=9606 GN=KRT10 PE=1 SV=6	FALSE	0	250.099	54.2808	34	134	31	1	584	58.792	5.21	High		3100000000	246.091	361.783	34			FALSE	High	Master Protein	Q9UIG0	Tyrosine-protein kinase BAZ1B OS=Homo sapiens OX=9606 GN=BAZ1B PE=1 SV=2	FALSE	0	201.181	33.9852	38	62	38	1	1483	170.796	8.48	High		630000000	2.356	204.05	38
FALSE	High	Master Protein	P35908	Keratin, type II cytoskeletal 2 epidermal OS=Homo sapiens OX=9606 GN=KRT2 PE=1 SV=2	FALSE	0	208.55	53.2081	34	100	28	1	639	65.393	8	High		1600000000	16.083	279.147	34			FALSE	High	Master Protein	Q14978	Nucleolar and coiled-body phosphoprotein 1 OS=Homo sapiens OX=9606 GN=NOLC1 PE=1 SV=2	FALSE	0	193.592	51.5021	31	65	31	1	699	73.56	9.47	High		860000000	8.027	239.408	31
FALSE	High	Master Protein	Q12906	Interleukin enhancer-binding factor 3 OS=Homo sapiens OX=9606 GN=ILF3 PE=1 SV=3	FALSE	0	179.28	54.2506	34	81	34	1	894	95.279	8.76	High		590000000	11.271	197.646	34			FALSE	High	Master Protein	P35527	Keratin, type I cytoskeletal 9 OS=Homo sapiens OX=9606 GN=KRT9 PE=1 SV=3	FALSE	0	190.006	55.2167	26	64	25	1	623	62.027	5.24	High		580000000	21.539	229.293	26
FALSE	High	Master Protein	P35527	Keratin, type I cytoskeletal 9 OS=Homo sapiens OX=9606 GN=KRT9 PE=1 SV=3	FALSE	0	365.345	61.7978	33	196	32	1	623	62.027	5.24	High		2800000000	240.186	544.665	33			FALSE	High	Master Protein	Q08945	FACT complex subunit SSRP1 OS=Homo sapiens OX=9606 GN=SSRP1 PE=1 SV=1	FALSE	0	187.746	44.8519	31	116	31	1	709	81.024	6.87	High		4500000000	20.135	324.577	31
FALSE	High	Master Protein	P05787	Keratin, type II cytoskeletal 8 OS=Homo sapiens OX=9606 GN=KRT8 PE=1 SV=7	TRUE	0	149.405	57.3499	32	64	25	1	483	53.671	5.59	High		360000000	18.684	176.46	32			FALSE	High	Master Protein	Q08211	ATP-dependent RNA helicase A OS=Homo sapiens OX=9606 GN=DHX9 PE=1 SV=4	FALSE	0	187.264	37.7165	38	64	38	1	1270	140.869	6.84	High		950000000	3.005	222.179	38
FALSE	High	Master Protein	P11021	Endoplasmic reticulum chaperone BiP OS=Homo sapiens OX=9606 GN=HSPA5 PE=1 SV=2	FALSE	0	158.129	47.4006	31	64	29	1	654	72.288	5.16	High		520000000	10.189	196.591	31			FALSE	High	Master Protein	Q9H2P0	Activity-dependent neuroprotector homeobox protein OS=Homo sapiens OX=9606 GN=ADNP PE=1 SV=1	FALSE	0	185.083	46.1887	34	57	34	1	1102	123.485	7.34	High	Acetyl [N-Term]	800000000	3.184	183.122	34
FALSE	High	Master Protein	O43707	Alpha-actinin-4 OS=Homo sapiens OX=9606 GN=ACTN4 PE=1 SV=2	FALSE	0	140.633	45.7739	31	49	21	1	911	104.788	5.44	High		99000000	2.594	139.904	31			FALSE	High	Master Protein	P13645	Keratin, type I cytoskeletal 10 OS=Homo sapiens OX=9606 GN=KRT10 PE=1 SV=6	FALSE	0	184.081	53.5959	28	76	26	1	584	58.792	5.21	High		840000000	42.94	223.404	28
FALSE	High	Master Protein	Q8WWI1	LIM domain only protein 7 OS=Homo sapiens OX=9606 GN=LMO7 PE=1 SV=3	FALSE	0	120.144	24.4207	31	41	31	1	1683	192.576	8.09	High		100000000	1.125	110.821	31			FALSE	High	Master Protein	P62805	Histone H4 OS=Homo sapiens OX=9606 GN=HIST1H4A PE=1 SV=2	FALSE	0	180.968	62.1359	20	784	20	1	103	11.36	11.36	High		120000000000	4.64159e+07	2245.23	20
FALSE	High	Master Protein	P51116	Fragile X mental retardation syndrome-related protein 2 OS=Homo sapiens OX=9606 GN=FXR2 PE=1 SV=2	FALSE	0	212.204	55.2749	28	70	24	1	673	74.178	6.23	High		950000000	11.328	226.098	28			FALSE	High	Master Protein	Q7L2E3	ATP-dependent RNA helicase DHX30 OS=Homo sapiens OX=9606 GN=DHX30 PE=1 SV=1	FALSE	0	179.643	44.6399	38	60	38	1	1194	133.855	8.78	High		540000000	2.538	189.537	38
FALSE	High	Master Protein	Q00839	Heterogeneous nuclear ribonucleoprotein U OS=Homo sapiens OX=9606 GN=HNRNPU PE=1 SV=6	FALSE	0	157.412	40.1212	28	78	28	1	825	90.528	6	High		890000000	7.577	222.182	28			FALSE	High	Master Protein	P43243	Matrin-3 OS=Homo sapiens OX=9606 GN=MATR3 PE=1 SV=2	FALSE	0	176.626	44.9823	30	64	30	1	847	94.565	6.25	High		920000000	7.685	214.051	30
FALSE	High	Master Protein	Q9P2E9	Ribosome-binding protein 1 OS=Homo sapiens OX=9606 GN=RRBP1 PE=1 SV=5	FALSE	0	119.905	26.3121	28	32	28	1	1410	152.365	8.6	High		100000000	0.913	92.6867	28			FALSE	High	Master Protein	Q92900	Regulator of nonsense transcripts 1 OS=Homo sapiens OX=9606 GN=UPF1 PE=1 SV=2	FALSE	0	175.261	37.8211	31	44	31	1	1129	124.267	6.61	High		790000000	3.938	165.445	31
FALSE	High	Master Protein	Q92841	Probable ATP-dependent RNA helicase DDX17 OS=Homo sapiens OX=9606 GN=DDX17 PE=1 SV=2	FALSE	0	112.442	40.6036	28	70	20	1	729	80.222	8.27	High		390000000	5.683	192.167	28			FALSE	High	Master Protein	P17480	Nucleolar transcription factor 1 OS=Homo sapiens OX=9606 GN=UBTF PE=1 SV=1	FALSE	0	170.625	38.2199	30	63	30	1	764	89.35	5.81	High	Acetyl [N-Term]	1300000000	8.085	206.317	30
FALSE	High	Master Protein	P11387	DNA topoisomerase 1 OS=Homo sapiens OX=9606 GN=TOP1 PE=1 SV=2	FALSE	0	109.971	35.1634	28	55	28	1	765	90.669	9.31	High		680000000	4.555	156.453	28			FALSE	High	Master Protein	O75367	Core histone macro-H2A.1 OS=Homo sapiens OX=9606 GN=H2AFY PE=1 SV=4	FALSE	0	168.542	50.2688	19	192	17	1	372	39.592	9.79	High		14000000000	87.587	705.945	19
FALSE	High	Master Protein	O43795	Unconventional myosin-Ib OS=Homo sapiens OX=9606 GN=MYO1B PE=1 SV=3	FALSE	0	140.98	32.0423	27	43	27	1	1136	131.902	9.38	High		250000000	2.162	130.676	27			FALSE	High	Master Protein	P09874	Poly [ADP-ribose] polymerase 1 OS=Homo sapiens OX=9606 GN=PARP1 PE=1 SV=4	FALSE	0	167.049	41.5187	31	55	31	1	1014	113.012	8.88	High		610000000	3.994	185.863	31
FALSE	High	Master Protein	P78332	RNA-binding protein 6 OS=Homo sapiens OX=9606 GN=RBM6 PE=1 SV=5	FALSE	0	111.028	28.228	27	39	26	1	1123	128.565	6.32	High		110000000	1.672	107.975	27			FALSE	High	Master Protein	P18124	60S ribosomal protein L7 OS=Homo sapiens OX=9606 GN=RPL7 PE=1 SV=1	FALSE	0	166.532	66.5323	26	110	26	1	248	29.207	10.65	High	Acetyl [N-Term]	17000000000	1332.52	335.188	26
FALSE	High	Master Protein	Q06787	Synaptic functional regulator FMR1 OS=Homo sapiens OX=9606 GN=FMR1 PE=1 SV=1	FALSE	0	161.111	54.1139	26	70	23	1	632	71.131	7.42	High	Acetyl [N-Term]	330000000	9	217.709	26			FALSE	High	Master Protein	Q7Z3K3	Pogo transposable element with ZNF domain OS=Homo sapiens OX=9606 GN=POGZ PE=1 SV=2	FALSE	0	165.648	36.7376	34	64	34	1	1410	155.245	7.4	High		610000000	3.289	202.148	34
FALSE	High	Master Protein	Q6WCQ1	Myosin phosphatase Rho-interacting protein OS=Homo sapiens OX=9606 GN=MPRIP PE=1 SV=3	FALSE	0	121.203	35.3171	26	35	26	1	1025	116.461	6.21	High		83000000	2.223	109.663	26			FALSE	High	Master Protein	O14646	Chromodomain-helicase-DNA-binding protein 1 OS=Homo sapiens OX=9606 GN=CHD1 PE=1 SV=2	FALSE	0	162.925	27.4269	35	60	27	1	1710	196.567	7.14	High		460000000	1.501	178.517	35
FALSE	High	Master Protein	P14625	Endoplasmin OS=Homo sapiens OX=9606 GN=HSP90B1 PE=1 SV=1	FALSE	0	117.635	31.5068	26	43	24	1	803	92.411	4.84	High		350000000	3.054	125.399	26			FALSE	High	Master Protein	P49750	YLP motif-containing protein 1 OS=Homo sapiens OX=9606 GN=YLPM1 PE=1 SV=4	FALSE	0	161.829	24.5107	33	52	33	1	2146	241.495	6.55	High		510000000	1.568	167.929	33
FALSE	High	Master Protein	P21589	5'-nucleotidase OS=Homo sapiens OX=9606 GN=NT5E PE=1 SV=1	FALSE	0	166.348	48.7805	25	85	25	1	574	63.327	7.03	High		890000000	12.895	231.727	25			FALSE	High	Master Protein	P05388	60S acidic ribosomal protein P0 OS=Homo sapiens OX=9606 GN=RPLP0 PE=1 SV=1	FALSE	0	161.241	63.4069	22	152	22	1	317	34.252	5.97	High		16000000000	111.884	538.751	22
FALSE	High	Master Protein	P43243	Matrin-3 OS=Homo sapiens OX=9606 GN=MATR3 PE=1 SV=2	FALSE	0	123.555	37.8985	25	46	25	1	847	94.565	6.25	High		220000000	4.69	140.313	25			FALSE	High	Master Protein	Q7KZ85	Transcription elongation factor SPT6 OS=Homo sapiens OX=9606 GN=SUPT6H PE=1 SV=2	FALSE	0	160.792	29.606	33	47	32	1	1726	198.949	4.91	High		140000000	1.637	151.524	33
FALSE	High	Master Protein	P13647	Keratin, type II cytoskeletal 5 OS=Homo sapiens OX=9606 GN=KRT5 PE=1 SV=3	TRUE	0	100.288	37.2881	25	45	14	1	590	62.34	7.74	High		96000000	7.767	120.077	25			FALSE	High	Master Protein	Q96T88	E3 ubiquitin-protein ligase UHRF1 OS=Homo sapiens OX=9606 GN=UHRF1 PE=1 SV=1	FALSE	0	158.296	58.7642	31	54	30	1	793	89.757	7.56	High		920000000	7.547	176.355	31
FALSE	High	Master Protein	P07355	Annexin A2 OS=Homo sapiens OX=9606 GN=ANXA2 PE=1 SV=2	FALSE	0	106.4	56.9322	24	40	24	1	339	38.58	7.75	High		450000000	15.156	119.377	24			FALSE	High	Master Protein	P04264	Keratin, type II cytoskeletal 1 OS=Homo sapiens OX=9606 GN=KRT1 PE=1 SV=6	FALSE	0	157.986	46.4286	35	62	31	1	644	65.999	8.12	High		1200000000	12.539	208.455	35
FALSE	High	Master Protein	P17844	Probable ATP-dependent RNA helicase DDX5 OS=Homo sapiens OX=9606 GN=DDX5 PE=1 SV=1	FALSE	0	101.581	37.785	24	66	16	1	614	69.105	8.92	High		490000000	4.995	189.945	24			FALSE	High	Master Protein	P67809	Nuclease-sensitive element-binding protein 1 OS=Homo sapiens OX=9606 GN=YBX1 PE=1 SV=3	FALSE	0	156.156	53.0864	18	61	11	1	324	35.903	9.88	High		2400000000	371.759	186.15	18
FALSE	High	Master Protein	Q9NR30	Nucleolar RNA helicase 2 OS=Homo sapiens OX=9606 GN=DDX21 PE=1 SV=5	FALSE	0	99.5918	40.7407	24	30	22	1	783	87.29	9.28	High		94000000	3.329	81.8256	24			FALSE	High	Master Protein	P05387	60S acidic ribosomal protein P2 OS=Homo sapiens OX=9606 GN=RPLP2 PE=1 SV=1	FALSE	0	154.122	82.6087	12	70	12	1	115	11.658	4.54	High		3600000000	215442	290.61	12
FALSE	High	Master Protein	P12814	Alpha-actinin-1 OS=Homo sapiens OX=9606 GN=ACTN1 PE=1 SV=2	FALSE	0	89.4095	35.8744	24	34	14	1	892	102.993	5.41	High		40000000	1.569	90.3352	24			FALSE	High	Master Protein	P46777	60S ribosomal protein L5 OS=Homo sapiens OX=9606 GN=RPL5 PE=1 SV=3	FALSE	0	151.178	57.2391	20	166	20	1	297	34.341	9.72	High		5500000000	145.78	484.007	20
FALSE	High	Master Protein	P60709	Actin, cytoplasmic 1 OS=Homo sapiens OX=9606 GN=ACTB PE=1 SV=1	FALSE	0	251.044	72.8	23	260	10	1	375	41.71	5.48	High		5200000000	405.159	807.258	23			FALSE	High	Master Protein	P17844	Probable ATP-dependent RNA helicase DDX5 OS=Homo sapiens OX=9606 GN=DDX5 PE=1 SV=1	FALSE	0	145.996	49.5114	29	59	22	1	614	69.105	8.92	High		1200000000	11.115	174.295	29
FALSE	High	Master Protein	P11142	Heat shock cognate 71 kDa protein OS=Homo sapiens OX=9606 GN=HSPA8 PE=1 SV=1	FALSE	0	131.199	46.4396	23	46	20	1	646	70.854	5.52	High		270000000	5.615	147.321	23			FALSE	High	Master Protein	P46100	Transcriptional regulator ATRX OS=Homo sapiens OX=9606 GN=ATRX PE=1 SV=5	FALSE	0	143.828	17.9374	29	46	29	1	2492	282.411	6.58	High		260000000	0.889	141.335	29
FALSE	High	Master Protein	P20930	Filaggrin OS=Homo sapiens OX=9606 GN=FLG PE=1 SV=3	TRUE	0	130.459	21.9404	23	42	23	1	4061	434.922	9.25	High		120000000	0.29	92.4588	23			FALSE	High	Master Protein	P06899	Histone H2B type 1-J OS=Homo sapiens OX=9606 GN=HIST1H2BJ PE=1 SV=3	FALSE	0	142.797	74.6032	20	295	3	1	126	13.896	10.32	High		11000000000	2847.04	663.329	20
FALSE	High	Master Protein	P02533	Keratin, type I cytoskeletal 14 OS=Homo sapiens OX=9606 GN=KRT14 PE=1 SV=4	FALSE	0	113.72	57.2034	23	50	7	1	472	51.529	5.16	High		130000000	7.209	136.417	23			FALSE	High	Master Protein	P58876	Histone H2B type 1-D OS=Homo sapiens OX=9606 GN=HIST1H2BD PE=1 SV=2	FALSE	0	142.152	73.0159	19	295	0	1	126	13.928	10.32	Not Found			2847.04	660.88	19
FALSE	High	Master Protein	P52272	Heterogeneous nuclear ribonucleoprotein M OS=Homo sapiens OX=9606 GN=HNRNPM PE=1 SV=3	FALSE	0	80.0992	38.3562	23	37	23	1	730	77.464	8.7	High		350000000	1.731	99.1219	23			FALSE	High	Master Protein	O60814	Histone H2B type 1-K OS=Homo sapiens OX=9606 GN=HIST1H2BK PE=1 SV=3	FALSE	0	141.633	73.0159	19	295	0	1	126	13.882	10.32	Not Found			2847.04	659.182	19
FALSE	High	Master Protein	Q9Y4I1	Unconventional myosin-Va OS=Homo sapiens OX=9606 GN=MYO5A PE=1 SV=2	FALSE	0	77.1877	16.3342	23	28	19	1	1855	215.269	8.48	High		42000000	0.573	62.4071	23			FALSE	High	Master Protein	P05787	Keratin, type II cytoskeletal 8 OS=Homo sapiens OX=9606 GN=KRT8 PE=1 SV=7	TRUE	0	141.379	64.1822	31	52	24	1	483	53.671	5.59	High		1100000000	14.013	159.054	31
FALSE	High	Master Protein	O43390	Heterogeneous nuclear ribonucleoprotein R OS=Homo sapiens OX=9606 GN=HNRNPR PE=1 SV=1	FALSE	0	122.17	36.9668	22	60	17	1	633	70.899	8.13	High		470000000	5.381	174.786	22			FALSE	High	Master Protein	Q96KQ7	Histone-lysine N-methyltransferase EHMT2 OS=Homo sapiens OX=9606 GN=EHMT2 PE=1 SV=3	FALSE	0	141.12	28.4298	23	39	23	1	1210	132.287	5.45	High		480000000	2.108	140.898	23
FALSE	High	Master Protein	Q9UHB6	LIM domain and actin-binding protein 1 OS=Homo sapiens OX=9606 GN=LIMA1 PE=1 SV=1	FALSE	0	120.724	41.8972	22	38	22	1	759	85.173	6.84	High		190000000	2.498	113.023	22			FALSE	High	Master Protein	Q02878	60S ribosomal protein L6 OS=Homo sapiens OX=9606 GN=RPL6 PE=1 SV=3	FALSE	0	140.875	52.4306	23	105	23	1	288	32.708	10.58	High		13000000000	77.476	370.242	23
FALSE	High	Master Protein	Q96PK6	RNA-binding protein 14 OS=Homo sapiens OX=9606 GN=RBM14 PE=1 SV=2	FALSE	0	108.049	37.0703	22	43	22	1	669	69.449	9.67	High		610000000	11.798	113.646	22			FALSE	High	Master Protein	P51114	Fragile X mental retardation syndrome-related protein 1 OS=Homo sapiens OX=9606 GN=FXR1 PE=1 SV=3	FALSE	0	140.835	44.1224	23	50	22	1	621	69.678	6.15	High		1100000000	6.897	162.822	23
FALSE	High	Master Protein	Q14151	Scaffold attachment factor B2 OS=Homo sapiens OX=9606 GN=SAFB2 PE=1 SV=1	FALSE	0	97.4429	23.7146	22	35	11	1	953	107.408	6.16	High		140000000	2.229	112.201	22			FALSE	High	Master Protein	Q16531	DNA damage-binding protein 1 OS=Homo sapiens OX=9606 GN=DDB1 PE=1 SV=1	FALSE	0	138.17	35.1754	27	41	27	1	1140	126.887	5.26	High		380000000	2.892	127.298	27
FALSE	High	Master Protein	Q9Y2W1	Thyroid hormone receptor-associated protein 3 OS=Homo sapiens OX=9606 GN=THRAP3 PE=1 SV=2	FALSE	0	92.1804	25.0262	22	35	21	1	955	108.601	10.15	High		210000000	1.921	107.324	22			FALSE	High	Master Protein	Q15029	116 kDa U5 small nuclear ribonucleoprotein component OS=Homo sapiens OX=9606 GN=EFTUD2 PE=1 SV=1	FALSE	0	135.018	36.6255	26	43	26	1	972	109.366	5	High		300000000	2.769	139.045	26
FALSE	High	Master Protein	O60506	Heterogeneous nuclear ribonucleoprotein Q OS=Homo sapiens OX=9606 GN=SYNCRIP PE=1 SV=2	FALSE	0	113.18	46.0674	21	48	16	1	623	69.56	8.59	High		250000000	4.623	143.066	21			FALSE	High	Master Protein	P62424	60S ribosomal protein L7a OS=Homo sapiens OX=9606 GN=RPL7A PE=1 SV=2	FALSE	0	132.688	47.7444	20	73	20	1	266	29.977	10.61	High		23000000000	250.189	273.121	20
FALSE	High	Master Protein	Q1KMD3	Heterogeneous nuclear ribonucleoprotein U-like protein 2 OS=Homo sapiens OX=9606 GN=HNRNPUL2 PE=1 SV=1	FALSE	0	95.6642	33.4672	21	29	21	1	747	85.052	4.91	High		170000000	2.728	95.5294	21			FALSE	High	Master Protein	Q9BQ39	ATP-dependent RNA helicase DDX50 OS=Homo sapiens OX=9606 GN=DDX50 PE=1 SV=1	FALSE	0	132.391	49.2537	26	44	24	1	737	82.514	9.17	High		740000000	5.749	144.894	26
FALSE	High	Master Protein	P02538	Keratin, type II cytoskeletal 6A OS=Homo sapiens OX=9606 GN=KRT6A PE=1 SV=3	TRUE	0	81.5951	32.8014	21	35	8	1	564	60.008	8	High		77000000	4.623	98.9861	21			FALSE	High	Master Protein	Q8WWQ0	PH-interacting protein OS=Homo sapiens OX=9606 GN=PHIP PE=1 SV=2	FALSE	0	132.005	23.2839	21	51	20	1	1821	206.56	8.85	High		230000000	1.031	140.599	21
FALSE	High	Master Protein	P08729	Keratin, type II cytoskeletal 7 OS=Homo sapiens OX=9606 GN=KRT7 PE=1 SV=5	TRUE	0	74.0429	46.9083	21	39	18	1	469	51.354	5.48	High		150000000	3.541	105.586	21			FALSE	High	Master Protein	P28370	Probable global transcription activator SNF2L1 OS=Homo sapiens OX=9606 GN=SMARCA1 PE=1 SV=2	FALSE	0	130.901	31.4042	32	50	18	1	1054	122.527	8.09	High		240000000	2.5	157.871	32
FALSE	High	Master Protein	Q9Y3I0	tRNA-splicing ligase RtcB homolog OS=Homo sapiens OX=9606 GN=RTCB PE=1 SV=1	FALSE	0	132.298	47.3267	20	43	20	1	505	55.175	7.23	High		440000000	9	145.522	20			FALSE	High	Master Protein	P61247	40S ribosomal protein S3a OS=Homo sapiens OX=9606 GN=RPS3A PE=1 SV=2	FALSE	0	130.666	60.9848	22	102	22	1	264	29.926	9.73	High		8100000000	99	223.878	22
FALSE	High	Master Protein	Q5BKZ1	DBIRD complex subunit ZNF326 OS=Homo sapiens OX=9606 GN=ZNF326 PE=1 SV=2	FALSE	0	99.5422	41.5808	20	39	20	1	582	65.613	5.15	High	Acetyl [N-Term]	260000000	6.128	101.868	20			FALSE	High	Master Protein	Q8TDN6	Ribosome biogenesis protein BRX1 homolog OS=Homo sapiens OX=9606 GN=BRIX1 PE=1 SV=2	FALSE	0	130.626	56.3739	20	56	20	1	353	41.375	9.92	High		1100000000	43.668	194.902	20
FALSE	High	Master Protein	Q86YQ8	Copine-8 OS=Homo sapiens OX=9606 GN=CPNE8 PE=1 SV=2	FALSE	0	83.9018	39.8936	20	36	19	1	564	63.068	5.96	High		100000000	3.977	98.2885	20			FALSE	High	Master Protein	Q9NR30	Nucleolar RNA helicase 2 OS=Homo sapiens OX=9606 GN=DDX21 PE=1 SV=5	FALSE	0	129.921	34.7382	21	43	19	1	783	87.29	9.28	High		300000000	4.623	158.786	21
FALSE	High	Master Protein	Q00610	Clathrin heavy chain 1 OS=Homo sapiens OX=9606 GN=CLTC PE=1 SV=5	FALSE	0	80.4535	17.0149	20	25	20	1	1675	191.493	5.69	High		75000000	0.704	75.1261	20			FALSE	High	Master Protein	Q9H9B1	Histone-lysine N-methyltransferase EHMT1 OS=Homo sapiens OX=9606 GN=EHMT1 PE=1 SV=4	FALSE	0	129.058	29.8151	24	37	24	1	1298	141.377	5.76	High		410000000	1.873	126.275	24
FALSE	High	Master Protein	P08727	Keratin, type I cytoskeletal 19 OS=Homo sapiens OX=9606 GN=KRT19 PE=1 SV=4	FALSE	0	77.7518	53	20	30	13	1	400	44.079	5.14	High		240000000	4.337	85.1919	20			FALSE	High	Master Protein	Q8N884	Cyclic GMP-AMP synthase OS=Homo sapiens OX=9606 GN=CGAS PE=1 SV=2	FALSE	0	128.661	44.636	24	58	24	1	522	58.777	9.48	High		1800000000	10.45	181.958	24
FALSE	High	Master Protein	O75369	Filamin-B OS=Homo sapiens OX=9606 GN=FLNB PE=1 SV=2	FALSE	0	69.5552	11.1453	20	24	15	1	2602	277.99	5.73	High		24000000	0.384	55.4938	20			FALSE	High	Master Protein	Q8IZL8	Proline-, glutamic acid- and leucine-rich protein 1 OS=Homo sapiens OX=9606 GN=PELP1 PE=1 SV=2	FALSE	0	126.059	24.5133	19	43	19	1	1130	119.624	4.34	High		490000000	4.309	143.607	19
FALSE	High	Master Protein	O43823	A-kinase anchor protein 8 OS=Homo sapiens OX=9606 GN=AKAP8 PE=1 SV=1	FALSE	0	114.472	42.9191	19	41	19	1	692	76.061	5.15	High		190000000	7.62	125.755	19			FALSE	High	Master Protein	O96028	Histone-lysine N-methyltransferase NSD2 OS=Homo sapiens OX=9606 GN=NSD2 PE=1 SV=1	FALSE	0	124.865	26.6667	22	32	22	1	1365	152.16	8.69	High		580000000	1.304	124.022	22
FALSE	High	Master Protein	P61978	Heterogeneous nuclear ribonucleoprotein K OS=Homo sapiens OX=9606 GN=HNRNPK PE=1 SV=1	FALSE	0	96.7025	53.3477	19	37	19	1	463	50.944	5.54	High	Acetyl [N-Term]	950000000	6.279	110.055	19			FALSE	High	Master Protein	P35579	Myosin-9 OS=Homo sapiens OX=9606 GN=MYH9 PE=1 SV=4	FALSE	0	123.513	21.7347	28	40	27	1	1960	226.392	5.6	High		95000000	0.77	122.912	28
FALSE	High	Master Protein	P11940	Polyadenylate-binding protein 1 OS=Homo sapiens OX=9606 GN=PABPC1 PE=1 SV=2	FALSE	0	86.6369	38.0503	19	32	14	1	636	70.626	9.5	High		170000000	2.758	88.9006	19			FALSE	High	Master Protein	Q9UGN5	Poly [ADP-ribose] polymerase 2 OS=Homo sapiens OX=9606 GN=PARP2 PE=1 SV=2	FALSE	0	122.909	43.5678	20	36	20	1	583	66.164	8.88	High		740000000	6.743	114.842	20
FALSE	High	Master Protein	P05783	Keratin, type I cytoskeletal 18 OS=Homo sapiens OX=9606 GN=KRT18 PE=1 SV=2	FALSE	0	69.0228	50.9302	19	35	17	1	430	48.029	5.45	High		320000000	4.412	71.4847	19			FALSE	High	Master Protein	Q12906	Interleukin enhancer-binding factor 3 OS=Homo sapiens OX=9606 GN=ILF3 PE=1 SV=3	FALSE	0	122.272	35.906	23	37	23	1	894	95.279	8.76	High		750000000	3.642	135.594	23
FALSE	High	Master Protein	Q9UM54	Unconventional myosin-VI OS=Homo sapiens OX=9606 GN=MYO6 PE=1 SV=4	FALSE	0	67.0558	19.5518	19	22	19	1	1294	149.596	8.53	High		32000000	0.694	52.8146	19			FALSE	High	Master Protein	P05783	Keratin, type I cytoskeletal 18 OS=Homo sapiens OX=9606 GN=KRT18 PE=1 SV=2	FALSE	0	122.001	60.4651	21	43	20	1	430	48.029	5.45	High		1100000000	10.659	129.982	21
FALSE	High	Master Protein	P46013	Proliferation marker protein Ki-67 OS=Homo sapiens OX=9606 GN=MKI67 PE=1 SV=2	FALSE	0	56.5757	9.70516	19	20	19	1	3256	358.474	9.45	High		29000000	0.232	46.8272	19			FALSE	High	Master Protein	P31943	Heterogeneous nuclear ribonucleoprotein H OS=Homo sapiens OX=9606 GN=HNRNPH1 PE=1 SV=4	FALSE	0	121.441	53.2294	16	116	9	1	449	49.198	6.3	High	Acetyl [N-Term]	2600000000	13.454	393.379	16
FALSE	High	Master Protein	Q14157	Ubiquitin-associated protein 2-like OS=Homo sapiens OX=9606 GN=UBAP2L PE=1 SV=2	FALSE	0	135.237	28.3349	18	48	18	1	1087	114.465	7.11	High		450000000	6.197	147.694	18			FALSE	High	Master Protein	P60709	Actin, cytoplasmic 1 OS=Homo sapiens OX=9606 GN=ACTB PE=1 SV=1	FALSE	0	121.256	64.5333	19	74	7	1	375	41.71	5.48	High		2200000000	17.233	253.748	19
FALSE	High	Master Protein	P22626	Heterogeneous nuclear ribonucleoproteins A2/B1 OS=Homo sapiens OX=9606 GN=HNRNPA2B1 PE=1 SV=2	FALSE	0	105.202	55.2408	18	37	15	1	353	37.407	8.95	High		650000000	17.33	115.284	18			FALSE	High	Master Protein	P23396	40S ribosomal protein S3 OS=Homo sapiens OX=9606 GN=RPS3 PE=1 SV=2	FALSE	0	120.097	78.1893	21	77	21	1	243	26.671	9.66	High		7900000000	60.585	231.359	21
FALSE	High	Master Protein	Q8WWM7	Ataxin-2-like protein OS=Homo sapiens OX=9606 GN=ATXN2L PE=1 SV=2	FALSE	0	81.7058	20	18	25	18	1	1075	113.304	8.59	High		130000000	2.415	77.0202	18			FALSE	High	Master Protein	Q92841	Probable ATP-dependent RNA helicase DDX17 OS=Homo sapiens OX=9606 GN=DDX17 PE=1 SV=2	FALSE	0	119.303	38.8203	26	43	19	1	729	80.222	8.27	High		720000000	5.683	134.76	26
FALSE	High	Master Protein	P31943	Heterogeneous nuclear ribonucleoprotein H OS=Homo sapiens OX=9606 GN=HNRNPH1 PE=1 SV=4	FALSE	0	207.109	53.4521	17	268	10	1	449	49.198	6.3	High	Acetyl [N-Term]	2200000000	56.544	842.695	17			FALSE	High	Master Protein	Q1KMD3	Heterogeneous nuclear ribonucleoprotein U-like protein 2 OS=Homo sapiens OX=9606 GN=HNRNPUL2 PE=1 SV=1	FALSE	0	119.223	39.3574	27	40	27	1	747	85.052	4.91	High		1100000000	4.78	120.958	27
FALSE	High	Master Protein	P08779	Keratin, type I cytoskeletal 16 OS=Homo sapiens OX=9606 GN=KRT16 PE=1 SV=4	TRUE	0	78.3947	41.2262	17	37	6	1	473	51.236	5.05	High		24000000	3.541	99.0391	17			FALSE	High	Master Protein	P08727	Keratin, type I cytoskeletal 19 OS=Homo sapiens OX=9606 GN=KRT19 PE=1 SV=4	FALSE	0	116.911	65.25	26	44	19	1	400	44.079	5.14	High		590000000	9.723	146.83	26
FALSE	High	Master Protein	Q7Z417	Nuclear fragile X mental retardation-interacting protein 2 OS=Homo sapiens OX=9606 GN=NUFIP2 PE=1 SV=1	FALSE	0	69.1991	37.4101	17	25	17	1	695	76.075	8.7	High		110000000	3.217	60.2478	17			FALSE	High	Master Protein	O76021	Ribosomal L1 domain-containing protein 1 OS=Homo sapiens OX=9606 GN=RSL1D1 PE=1 SV=3	FALSE	0	116.216	41.0204	20	47	20	1	490	54.939	10.13	High		540000000	13.251	155.126	20
FALSE	High	Master Protein	P14923	Junction plakoglobin OS=Homo sapiens OX=9606 GN=JUP PE=1 SV=3	FALSE	0	59.4758	32.8859	17	25	15	1	745	81.693	6.14	High	Acetyl [N-Term]	38000000	1.848	50.2727	17			FALSE	High	Master Protein	P08708	40S ribosomal protein S17 OS=Homo sapiens OX=9606 GN=RPS17 PE=1 SV=2	FALSE	0	116.009	60	11	51	11	1	135	15.54	9.85	High		4800000000	68128.2	164.466	11
FALSE	High	Master Protein	P08238	Heat shock protein HSP 90-beta OS=Homo sapiens OX=9606 GN=HSP90AB1 PE=1 SV=4	FALSE	0	58.9676	24.8619	17	22	6	1	724	83.212	5.03	High		13000000	1.485	57.7458	17			FALSE	High	Master Protein	P35908	Keratin, type II cytoskeletal 2 epidermal OS=Homo sapiens OX=9606 GN=KRT2 PE=1 SV=2	FALSE	0	115.82	43.975	23	46	17	1	639	65.393	8	High		450000000	3.479	121.024	23
FALSE	High	Master Protein	Q5T6F2	Ubiquitin-associated protein 2 OS=Homo sapiens OX=9606 GN=UBAP2 PE=1 SV=1	FALSE	0	115.235	27.1671	16	32	16	1	1119	117.044	7.34	High		240000000	4.817	93.9025	16			FALSE	High	Master Protein	P62701	40S ribosomal protein S4, X isoform OS=Homo sapiens OX=9606 GN=RPS4X PE=1 SV=2	FALSE	0	115.422	67.6806	22	51	22	1	263	29.579	10.15	High		2900000000	55.234	163.017	22
FALSE	High	Master Protein	P04899	Guanine nucleotide-binding protein G(i) subunit alpha-2 OS=Homo sapiens OX=9606 GN=GNAI2 PE=1 SV=3	FALSE	0	96.6178	57.1831	16	37	11	1	355	40.425	5.54	High		270000000	12.895	113.602	16			FALSE	High	Master Protein	Q00839	Heterogeneous nuclear ribonucleoprotein U OS=Homo sapiens OX=9606 GN=HNRNPU PE=1 SV=6	FALSE	0	114.313	34.6667	22	40	22	1	825	90.528	6	High		1200000000	3.642	131.842	22
FALSE	High	Master Protein	Q15424	Scaffold attachment factor B1 OS=Homo sapiens OX=9606 GN=SAFB PE=1 SV=4	FALSE	0	83.891	19.5628	16	27	5	1	915	102.58	5.47	High		89000000	1.825	84.4462	16			FALSE	High	Master Protein	P18621	60S ribosomal protein L17 OS=Homo sapiens OX=9606 GN=RPL17 PE=1 SV=3	FALSE	0	114.027	53.8043	14	104	14	1	184	21.383	10.17	High		6700000000	431.876	285.477	14
FALSE	High	Master Protein	P68363	Tubulin alpha-1B chain OS=Homo sapiens OX=9606 GN=TUBA1B PE=1 SV=1	FALSE	0	76.3144	47.0067	16	31	3	1	451	50.12	5.06	High		60000000	8.085	81.8943	16			FALSE	High	Master Protein	Q13523	Serine/threonine-protein kinase PRP4 homolog OS=Homo sapiens OX=9606 GN=PRPF4B PE=1 SV=3	FALSE	0	113.351	29.4935	24	38	24	1	1007	116.916	10.26	High		590000000	2.229	124.246	24
FALSE	High	Master Protein	P51991	Heterogeneous nuclear ribonucleoprotein A3 OS=Homo sapiens OX=9606 GN=HNRNPA3 PE=1 SV=2	FALSE	0	76.0402	41.5344	16	31	14	1	378	39.571	9.01	High	Acetyl [N-Term]	230000000	11.589	82.024	16			FALSE	High	Master Protein	P19338	Nucleolin OS=Homo sapiens OX=9606 GN=NCL PE=1 SV=3	FALSE	0	112.118	28.4507	20	44	20	1	710	76.568	4.7	High		660000000	3.424	134.188	20
FALSE	High	Master Protein	Q9BQE3	Tubulin alpha-1C chain OS=Homo sapiens OX=9606 GN=TUBA1C PE=1 SV=1	FALSE	0	75.4467	47.216	16	28	3	1	449	49.863	5.1	High		14000000	6.499	76.2329	16			FALSE	High	Master Protein	Q07955	Serine/arginine-rich splicing factor 1 OS=Homo sapiens OX=9606 GN=SRSF1 PE=1 SV=2	FALSE	0	111.46	55.6452	20	85	19	1	248	27.728	10.36	High		5500000000	214.443	287.539	20
FALSE	High	Master Protein	Q6NZY4	Zinc finger CCHC domain-containing protein 8 OS=Homo sapiens OX=9606 GN=ZCCHC8 PE=1 SV=2	FALSE	0	70.3129	32.6733	16	22	16	1	707	78.529	4.87	High		69000000	2.07	59.3379	16			FALSE	High	Master Protein	P32969	60S ribosomal protein L9 OS=Homo sapiens OX=9606 GN=RPL9 PE=1 SV=1	FALSE	0	110.09	71.3542	14	88	14	1	192	21.85	9.95	High	Acetyl [N-Term]	2100000000	350.119	213.552	14
FALSE	High	Master Protein	P02545	Prelamin-A/C OS=Homo sapiens OX=9606 GN=LMNA PE=1 SV=1	FALSE	0	63.6081	29.5181	16	18	15	1	664	74.095	7.02	High		120000000	1.387	55.2776	16			FALSE	High	Master Protein	Q9BVP2	Guanine nucleotide-binding protein-like 3 OS=Homo sapiens OX=9606 GN=GNL3 PE=1 SV=2	FALSE	0	107.087	43.5337	20	41	20	1	549	61.954	9.16	High		440000000	5.978	127.222	20
FALSE	High	Master Protein	Q9Y383	Putative RNA-binding protein Luc7-like 2 OS=Homo sapiens OX=9606 GN=LUC7L2 PE=1 SV=2	FALSE	0	60.6112	39.7959	16	22	11	1	392	46.486	10.01	High		180000000	7.859	67.2807	16			FALSE	High	Master Protein	P08779	Keratin, type I cytoskeletal 16 OS=Homo sapiens OX=9606 GN=KRT16 PE=1 SV=4	TRUE	0	105.563	54.5455	22	35	12	1	473	51.236	5.05	High		190000000	4.908	110.472	22
FALSE	High	Master Protein	Q9Y224	RNA transcription, translation and transport factor protein OS=Homo sapiens OX=9606 GN=RTRAF PE=1 SV=1	FALSE	0	60.4683	64.3443	16	31	16	1	244	28.051	6.65	High		420000000	10.365	86.2662	16			FALSE	High	Master Protein	Q9BZE4	Nucleolar GTP-binding protein 1 OS=Homo sapiens OX=9606 GN=GTPBP4 PE=1 SV=3	FALSE	0	104.541	42.429	25	36	25	1	634	73.918	9.5	High		420000000	3.642	125.539	25
FALSE	High	Master Protein	P23396	40S ribosomal protein S3 OS=Homo sapiens OX=9606 GN=RPS3 PE=1 SV=2	FALSE	0	52.9707	68.3128	16	28	16	1	243	26.671	9.66	High		240000000	7.859	79.8077	16			FALSE	High	Master Protein	P38919	Eukaryotic initiation factor 4A-III OS=Homo sapiens OX=9606 GN=EIF4A3 PE=1 SV=4	FALSE	0	103.572	51.0949	18	39	17	1	411	46.841	6.73	High		1000000000	11.023	126.929	18
FALSE	High	Master Protein	P11388	DNA topoisomerase 2-alpha OS=Homo sapiens OX=9606 GN=TOP2A PE=1 SV=3	FALSE	0	45.3974	12.3449	16	17	12	1	1531	174.276	8.72	High		24000000	0.486	35.4604	16			FALSE	High	Master Protein	P0C0S8	Histone H2A type 1 OS=Homo sapiens OX=9606 GN=HIST1H2AG PE=1 SV=2	FALSE	0	102.804	46.1538	12	429	4	1	130	14.083	10.9	High		22000000000	19306	1280.17	12
FALSE	High	Master Protein	Q13501	Sequestosome-1 OS=Homo sapiens OX=9606 GN=SQSTM1 PE=1 SV=1	FALSE	0	141.53	58.8636	15	47	15	1	440	47.657	5.22	High		510000000	28.764	149.294	15			FALSE	High	Master Protein	O00159	Unconventional myosin-Ic OS=Homo sapiens OX=9606 GN=MYO1C PE=1 SV=4	FALSE	0	102.523	27.4694	23	34	23	1	1063	121.606	9.41	High		340000000	1.495	111.816	23
FALSE	High	Master Protein	P55795	Heterogeneous nuclear ribonucleoprotein H2 OS=Homo sapiens OX=9606 GN=HNRNPH2 PE=1 SV=1	FALSE	0	134.93	47.4388	15	98	9	1	449	49.232	6.3	High	Acetyl [N-Term]	390000000	13.454	302.684	15			FALSE	High	Master Protein	Q5VZL5	Zinc finger MYM-type protein 4 OS=Homo sapiens OX=9606 GN=ZMYM4 PE=1 SV=1	FALSE	0	100.959	24.7416	23	35	22	1	1548	172.677	6.84	High		200000000	0.995	94.8855	23
FALSE	High	Master Protein	Q9NYF8	Bcl-2-associated transcription factor 1 OS=Homo sapiens OX=9606 GN=BCLAF1 PE=1 SV=2	FALSE	0	90.4836	23.4783	15	25	14	1	920	106.059	9.98	High		260000000	1.649	84.8438	15			FALSE	High	Master Protein	P62241	40S ribosomal protein S8 OS=Homo sapiens OX=9606 GN=RPS8 PE=1 SV=2	FALSE	0	100.585	59.6154	16	78	16	1	208	24.19	10.32	High		15000000000	500.187	229.763	16
FALSE	High	Master Protein	Q13247	Serine/arginine-rich splicing factor 6 OS=Homo sapiens OX=9606 GN=SRSF6 PE=1 SV=2	FALSE	0	76.7642	31.3953	15	36	11	1	344	39.563	11.43	High		230000000	9	97.5243	15			FALSE	High	Master Protein	P62906	60S ribosomal protein L10a OS=Homo sapiens OX=9606 GN=RPL10A PE=1 SV=2	FALSE	0	100.092	47.0046	13	60	13	1	217	24.816	9.94	High		12000000000	53.117	199.384	13
FALSE	High	Master Protein	Q9Y4L1	Hypoxia up-regulated protein 1 OS=Homo sapiens OX=9606 GN=HYOU1 PE=1 SV=1	FALSE	0	75.9567	18.8188	15	29	15	1	999	111.266	5.22	High		140000000	1.326	64.2874	15			FALSE	High	Master Protein	Q6PD62	RNA polymerase-associated protein CTR9 homolog OS=Homo sapiens OX=9606 GN=CTR9 PE=1 SV=1	FALSE	0	97.7355	31.7988	20	34	20	1	1173	133.42	6.77	High		170000000	1.303	90.0021	20
FALSE	High	Master Protein	Q07955	Serine/arginine-rich splicing factor 1 OS=Homo sapiens OX=9606 GN=SRSF1 PE=1 SV=2	FALSE	0	66.9969	49.1935	15	39	14	1	248	27.728	10.36	High		590000000	24.119	119.48	15			FALSE	High	Master Protein	O43390	Heterogeneous nuclear ribonucleoprotein R OS=Homo sapiens OX=9606 GN=HNRNPR PE=1 SV=1	FALSE	0	96.3109	38.2306	21	33	16	1	633	70.899	8.13	High		760000000	3.819	96.9756	21
FALSE	High	Master Protein	P36578	60S ribosomal protein L4 OS=Homo sapiens OX=9606 GN=RPL4 PE=1 SV=5	FALSE	0	65.9219	37.2365	15	26	15	1	427	47.667	11.06	High		360000000	2.981	75.2063	15			FALSE	High	Master Protein	Q9UMS4	Pre-mRNA-processing factor 19 OS=Homo sapiens OX=9606 GN=PRPF19 PE=1 SV=1	FALSE	0	96.1155	41.0714	12	34	12	1	504	55.146	6.61	High		610000000	7.185	115.192	12
FALSE	High	Master Protein	P14866	Heterogeneous nuclear ribonucleoprotein L OS=Homo sapiens OX=9606 GN=HNRNPL PE=1 SV=2	FALSE	0	54.3087	34.2954	15	24	15	1	589	64.092	8.22	High		150000000	2.981	59.2302	15			FALSE	High	Master Protein	P61978	Heterogeneous nuclear ribonucleoprotein K OS=Homo sapiens OX=9606 GN=HNRNPK PE=1 SV=1	FALSE	0	96.0764	57.0194	21	43	21	1	463	50.944	5.54	High	Acetyl [N-Term]	600000000	6.279	132.549	21
FALSE	High	Master Protein	P15924	Desmoplakin OS=Homo sapiens OX=9606 GN=DSP PE=1 SV=3	FALSE	0	37.5304	6.7224	15	18	15	1	2871	331.569	6.81	High		55000000	0.169	31.9078	15			FALSE	High	Master Protein	P61254	60S ribosomal protein L26 OS=Homo sapiens OX=9606 GN=RPL26 PE=1 SV=1	FALSE	0	95.6925	53.1034	14	46	4	1	145	17.248	10.55	High		280000000	1667.1	153.338	14
FALSE	High	Master Protein	Q12905	Interleukin enhancer-binding factor 2 OS=Homo sapiens OX=9606 GN=ILF2 PE=1 SV=2	FALSE	0	99.105	46.9231	14	40	14	1	390	43.035	5.26	High		280000000	11.452	126.302	14			FALSE	High	Master Protein	Q8IY81	pre-rRNA processing protein FTSJ3 OS=Homo sapiens OX=9606 GN=FTSJ3 PE=1 SV=2	FALSE	0	95.1222	39.0791	20	32	20	1	847	96.499	8.4	High		220000000	2.7	94.2718	20
FALSE	High	Master Protein	P68032	Actin, alpha cardiac muscle 1 OS=Homo sapiens OX=9606 GN=ACTC1 PE=1 SV=1	FALSE	0	95.4307	44.0318	14	101	3	1	377	41.992	5.39	High		1500000000	19.153	252.758	14			FALSE	High	Master Protein	Q15397	Pumilio homolog 3 OS=Homo sapiens OX=9606 GN=PUM3 PE=1 SV=3	FALSE	0	94.7678	38.8889	18	30	18	1	648	73.538	9.64	High		270000000	3.125	99.8323	18
FALSE	High	Master Protein	Q14103	Heterogeneous nuclear ribonucleoprotein D0 OS=Homo sapiens OX=9606 GN=HNRNPD PE=1 SV=1	FALSE	0	90.0501	37.7465	14	30	12	1	355	38.41	7.81	High		360000000	28.286	84.747	14			FALSE	High	Master Protein	P52272	Heterogeneous nuclear ribonucleoprotein M OS=Homo sapiens OX=9606 GN=HNRNPM PE=1 SV=3	FALSE	0	94.585	34.7945	21	34	21	1	730	77.464	8.7	High		980000000	2.229	113.645	21
FALSE	High	Master Protein	P06748	Nucleophosmin OS=Homo sapiens OX=9606 GN=NPM1 PE=1 SV=2	FALSE	0	89.2451	57.8231	14	40	14	1	294	32.555	4.78	High	Acetyl [N-Term]	1000000000	20.544	114.105	14			FALSE	High	Master Protein	O43143	Pre-mRNA-splicing factor ATP-dependent RNA helicase DHX15 OS=Homo sapiens OX=9606 GN=DHX15 PE=1 SV=2	FALSE	0	94.4358	34.8428	21	32	20	1	795	90.875	7.46	High		170000000	2.594	105.93	21
FALSE	High	Master Protein	P39023	60S ribosomal protein L3 OS=Homo sapiens OX=9606 GN=RPL3 PE=1 SV=2	FALSE	0	72.1189	36.4764	14	32	14	1	403	46.08	10.18	High		220000000	7.111	92.0283	14			FALSE	High	Master Protein	P62841	40S ribosomal protein S15 OS=Homo sapiens OX=9606 GN=RPS15 PE=1 SV=2	FALSE	0	93.5124	52.4138	6	71	6	1	145	17.029	10.39	High		580000000	3726.59	220.773	6
FALSE	High	Master Protein	Q8IYB3	Serine/arginine repetitive matrix protein 1 OS=Homo sapiens OX=9606 GN=SRRM1 PE=1 SV=2	FALSE	0	67.3571	19.9115	14	21	14	1	904	102.274	11.84	High		220000000	1.123	76.1816	14			FALSE	High	Master Protein	O95251	Histone acetyltransferase KAT7 OS=Homo sapiens OX=9606 GN=KAT7 PE=1 SV=1	FALSE	0	92.4605	37.9705	17	28	17	1	611	70.598	8.85	High		360000000	4.08	101.347	17
FALSE	High	Master Protein	P62424	60S ribosomal protein L7a OS=Homo sapiens OX=9606 GN=RPL7A PE=1 SV=2	FALSE	0	62.8413	37.594	14	24	14	1	266	29.977	10.61	High		180000000	12.594	68.622	14			FALSE	High	Master Protein	P39019	40S ribosomal protein S19 OS=Homo sapiens OX=9606 GN=RPS19 PE=1 SV=2	FALSE	0	91.1227	51.7241	12	51	12	1	145	16.051	10.32	High		7100000000	176.828	159.085	12
FALSE	High	Master Protein	P62701	40S ribosomal protein S4, X isoform OS=Homo sapiens OX=9606 GN=RPS4X PE=1 SV=2	FALSE	0	62.3401	50.9506	14	36	14	1	263	29.579	10.15	High		710000000	7.913	96.3901	14			FALSE	High	Master Protein	P46087	Probable 28S rRNA (cytosine(4447)-C(5))-methyltransferase OS=Homo sapiens OX=9606 GN=NOP2 PE=1 SV=2	FALSE	0	91.0781	39.0394	21	32	21	1	812	89.247	9.23	High		880000000	2.899	88.8964	21
FALSE	High	Master Protein	Q9P0K7	Ankycorbin OS=Homo sapiens OX=9606 GN=RAI14 PE=1 SV=2	FALSE	0	59.6323	22.9592	14	19	14	1	980	109.973	6.21	High		63000000	0.65	48.3895	14			FALSE	High	Master Protein	Q9H307	Pinin OS=Homo sapiens OX=9606 GN=PNN PE=1 SV=5	FALSE	0	90.4165	26.2204	20	36	20	1	717	81.579	7.14	High		650000000	2.7	111.251	20
FALSE	High	Master Protein	Q04695	Keratin, type I cytoskeletal 17 OS=Homo sapiens OX=9606 GN=KRT17 PE=1 SV=2	TRUE	0	51.5532	30.787	14	22	4	1	432	48.076	5.02	High		28000000	2.06	58.3315	14			FALSE	High	Master Protein	Q14202	Zinc finger MYM-type protein 3 OS=Homo sapiens OX=9606 GN=ZMYM3 PE=1 SV=2	FALSE	0	89.6757	18.0292	15	30	14	1	1370	152.28	6.35	High		220000000	1.202	88.8995	15
FALSE	High	Master Protein	P31942	Heterogeneous nuclear ribonucleoprotein H3 OS=Homo sapiens OX=9606 GN=HNRNPH3 PE=1 SV=2	FALSE	0	80.204	53.1792	13	56	12	1	346	36.903	6.87	High		920000000	7.962	160.509	13			FALSE	High	Master Protein	Q99459	Cell division cycle 5-like protein OS=Homo sapiens OX=9606 GN=CDC5L PE=1 SV=2	FALSE	0	88.9451	37.5312	20	28	20	1	802	92.194	8.18	High		220000000	2.415	97.0114	20
FALSE	High	Master Protein	P07437	Tubulin beta chain OS=Homo sapiens OX=9606 GN=TUBB PE=1 SV=2	FALSE	0	77.1144	39.8649	13	34	4	1	444	49.639	4.89	High		100000000	5.7	91.4656	13			FALSE	High	Master Protein	Q8IYB3	Serine/arginine repetitive matrix protein 1 OS=Homo sapiens OX=9606 GN=SRRM1 PE=1 SV=2	FALSE	0	88.6076	21.4602	13	32	13	1	904	102.274	11.84	High	Acetyl [N-Term]	380000000	1.649	130.3	13
FALSE	High	Master Protein	P68371	Tubulin beta-4B chain OS=Homo sapiens OX=9606 GN=TUBB4B PE=1 SV=1	FALSE	0	70.9851	39.7753	13	31	4	1	445	49.799	4.89	High		62000000	5.062	84.4712	13			FALSE	High	Master Protein	Q13247	Serine/arginine-rich splicing factor 6 OS=Homo sapiens OX=9606 GN=SRSF6 PE=1 SV=2	FALSE	0	86.7364	35.4651	17	45	12	1	344	39.563	11.43	High		1700000000	12.895	130.973	17
FALSE	High	Master Protein	Q9BUJ2	Heterogeneous nuclear ribonucleoprotein U-like protein 1 OS=Homo sapiens OX=9606 GN=HNRNPUL1 PE=1 SV=2	FALSE	0	70.3308	16.2383	13	21	13	1	856	95.679	6.92	High		120000000	1.19	66.8762	13			FALSE	High	Master Protein	Q96JM2	Zinc finger protein 462 OS=Homo sapiens OX=9606 GN=ZNF462 PE=1 SV=3	FALSE	0	86.6563	14.166	23	30	23	1	2506	284.506	7.58	High		140000000	0.553	83.4449	23
FALSE	High	Master Protein	P09651	Heterogeneous nuclear ribonucleoprotein A1 OS=Homo sapiens OX=9606 GN=HNRNPA1 PE=1 SV=5	FALSE	0	69.4971	38.7097	13	24	10	1	372	38.723	9.13	High		310000000	9	70.5208	13			FALSE	High	Master Protein	P08729	Keratin, type II cytoskeletal 7 OS=Homo sapiens OX=9606 GN=KRT7 PE=1 SV=5	TRUE	0	86.4407	49.6802	26	36	22	1	469	51.354	5.48	High		660000000	4.908	100.143	26
FALSE	High	Master Protein	Q02878	60S ribosomal protein L6 OS=Homo sapiens OX=9606 GN=RPL6 PE=1 SV=3	FALSE	0	66.5028	42.3611	13	24	13	1	288	32.708	10.58	High		350000000	7.859	73.8615	13			FALSE	High	Master Protein	Q9Y383	Putative RNA-binding protein Luc7-like 2 OS=Homo sapiens OX=9606 GN=LUC7L2 PE=1 SV=2	FALSE	0	85.4047	38.0102	15	39	10	1	392	46.486	10.01	High		1300000000	17.33	119.785	15
FALSE	High	Master Protein	P06396	Gelsolin OS=Homo sapiens OX=9606 GN=GSN PE=1 SV=1	FALSE	0	62.2545	25.5754	13	20	13	1	782	85.644	6.28	High		150000000	1.456	63.7144	13			FALSE	High	Master Protein	Q7Z4V5	Hepatoma-derived growth factor-related protein 2 OS=Homo sapiens OX=9606 GN=HDGFL2 PE=1 SV=1	FALSE	0	85.2749	25.9314	14	30	14	1	671	74.272	7.49	High		400000000	2.35	107.758	14
FALSE	High	Master Protein	P68104	Elongation factor 1-alpha 1 OS=Homo sapiens OX=9606 GN=EEF1A1 PE=1 SV=1	FALSE	0	57.9206	39.6104	13	28	13	1	462	50.109	9.01	High		290000000	3.786	88.9654	13			FALSE	High	Master Protein	P11940	Polyadenylate-binding protein 1 OS=Homo sapiens OX=9606 GN=PABPC1 PE=1 SV=2	FALSE	0	85.1535	33.1761	17	28	12	1	636	70.626	9.5	High		540000000	2.35	87.427	17
FALSE	High	Master Protein	P38159	RNA-binding motif protein, X chromosome OS=Homo sapiens OX=9606 GN=RBMX PE=1 SV=3	FALSE	0	48.2894	37.8517	13	17	4	1	391	42.306	10.05	High		260000000	1.848	46.5251	13			FALSE	High	Master Protein	Q96JM3	Chromosome alignment-maintaining phosphoprotein 1 OS=Homo sapiens OX=9606 GN=CHAMP1 PE=1 SV=2	FALSE	0	84.5822	26.7241	18	27	18	1	812	89.043	8.44	High	Acetyl [N-Term]	280000000	1.492	85.6103	18
FALSE	High	Master Protein	Q9BQG0	Myb-binding protein 1A OS=Homo sapiens OX=9606 GN=MYBBP1A PE=1 SV=2	FALSE	0	46.5555	14.2319	13	15	13	1	1328	148.762	9.28	High		21000000	0.461	37.1206	13			FALSE	High	Master Protein	O75533	Splicing factor 3B subunit 1 OS=Homo sapiens OX=9606 GN=SF3B1 PE=1 SV=3	FALSE	0	84.5437	21.0123	17	26	17	1	1304	145.738	7.09	High		160000000	0.896	93.0546	17
FALSE	High	Master Protein	Q96SB3	Neurabin-2 OS=Homo sapiens OX=9606 GN=PPP1R9B PE=1 SV=2	FALSE	0	42.2457	21.227	13	15	12	1	815	89.138	4.97	High		120000000	1.285	37.1615	13			FALSE	High	Master Protein	Q9H0A0	RNA cytidine acetyltransferase OS=Homo sapiens OX=9606 GN=NAT10 PE=1 SV=2	FALSE	0	84.5388	24.2927	16	26	16	1	1025	115.657	8.27	High		95000000	1.294	78.232	16
FALSE	High	Master Protein	Q9UDY2	Tight junction protein ZO-2 OS=Homo sapiens OX=9606 GN=TJP2 PE=1 SV=2	FALSE	0	41.0882	15.4622	13	14	13	1	1190	133.876	7.4	High		32000000	0.401	32.2199	13			FALSE	High	Master Protein	O14647	Chromodomain-helicase-DNA-binding protein 2 OS=Homo sapiens OX=9606 GN=CHD2 PE=1 SV=2	FALSE	0	84.4379	15.2626	21	28	13	1	1828	211.214	8.1	High		220000000	0.598	76.543	21
FALSE	High	Master Protein	Q9NZB2	Constitutive coactivator of PPAR-gamma-like protein 1 OS=Homo sapiens OX=9606 GN=FAM120A PE=1 SV=2	FALSE	0	37.1904	18.068	13	14	13	1	1118	121.811	8.88	High		41000000	0.743	32.6541	13			FALSE	High	Master Protein	P84103	Serine/arginine-rich splicing factor 3 OS=Homo sapiens OX=9606 GN=SRSF3 PE=1 SV=1	FALSE	0	84.2836	48.7805	10	44	9	1	164	19.318	11.65	High		3900000000	250.189	115.467	10
FALSE	High	Master Protein	Q07666	KH domain-containing, RNA-binding, signal transduction-associated protein 1 OS=Homo sapiens OX=9606 GN=KHDRBS1 PE=1 SV=1	FALSE	0	123.497	23.4763	12	101	11	1	443	48.197	8.66	High		6100000000	13.678	305.557	12			FALSE	High	Master Protein	P61353	60S ribosomal protein L27 OS=Homo sapiens OX=9606 GN=RPL27 PE=1 SV=2	FALSE	0	84.27	62.5	12	41	12	1	136	15.788	10.56	High		12000000000	14677	140.92	12
FALSE	High	Master Protein	Q96C36	Pyrroline-5-carboxylate reductase 2 OS=Homo sapiens OX=9606 GN=PYCR2 PE=1 SV=1	FALSE	0	93.1301	40.9375	12	37	11	1	320	33.616	7.77	High		460000000	28.286	126.332	12			FALSE	High	Master Protein	P52597	Heterogeneous nuclear ribonucleoprotein F OS=Homo sapiens OX=9606 GN=HNRNPF PE=1 SV=3	FALSE	0	84.0169	46.506	12	39	10	1	415	45.643	5.58	High		840000000	7.185	138.928	12
FALSE	High	Master Protein	Q8NCA5	Protein FAM98A OS=Homo sapiens OX=9606 GN=FAM98A PE=1 SV=1	FALSE	0	88.2624	28.9017	12	26	12	1	519	55.366	9.03	High		270000000	3.507	100.054	12			FALSE	High	Master Protein	P62979	Ubiquitin-40S ribosomal protein S27a OS=Homo sapiens OX=9606 GN=RPS27A PE=1 SV=2	FALSE	0	83.9811	69.2308	14	54	14	1	156	17.953	9.64	High		10000000000	99	181.665	14
FALSE	High	Master Protein	P62873	Guanine nucleotide-binding protein G(I)/G(S)/G(T) subunit beta-1 OS=Homo sapiens OX=9606 GN=GNB1 PE=1 SV=3	FALSE	0	62.1959	50.8824	12	24	6	1	340	37.353	6	High		89000000	9	58.8614	12			FALSE	High	Master Protein	P15880	40S ribosomal protein S2 OS=Homo sapiens OX=9606 GN=RPS2 PE=1 SV=2	FALSE	0	83.9399	51.1945	15	97	15	1	293	31.305	10.24	High		6100000000	11.328	250.675	15
FALSE	High	Master Protein	P22087	rRNA 2'-O-methyltransferase fibrillarin OS=Homo sapiens OX=9606 GN=FBL PE=1 SV=2	FALSE	0	59.2438	42.6791	12	19	12	1	321	33.763	10.18	High		180000000	3.489	57.2273	12			FALSE	High	Master Protein	P46782	40S ribosomal protein S5 OS=Homo sapiens OX=9606 GN=RPS5 PE=1 SV=4	FALSE	0	83.7751	50.9804	13	104	13	1	204	22.862	9.72	High	Acetyl [N-Term]	4100000000	250.189	250.096	13
FALSE	High	Master Protein	Q9UKV3	Apoptotic chromatin condensation inducer in the nucleus OS=Homo sapiens OX=9606 GN=ACIN1 PE=1 SV=2	FALSE	0	58.019	12.0805	12	17	12	1	1341	151.771	6.43	High		45000000	0.594	44.7179	12			FALSE	High	Master Protein	P11142	Heat shock cognate 71 kDa protein OS=Homo sapiens OX=9606 GN=HSPA8 PE=1 SV=1	FALSE	0	83.7505	38.5449	19	28	16	1	646	70.854	5.52	High		470000000	2.888	89.2979	19
FALSE	High	Master Protein	Q14444	Caprin-1 OS=Homo sapiens OX=9606 GN=CAPRIN1 PE=1 SV=2	FALSE	0	54.7778	29.055	12	20	12	1	709	78.318	5.25	High		65000000	2.775	51.0116	12			FALSE	High	Master Protein	P10412	Histone H1.4 OS=Homo sapiens OX=9606 GN=HIST1H1E PE=1 SV=2	FALSE	0	83.7136	34.7032	14	52	14	1	219	21.852	11.03	High		32000000000	55.234	163.451	14
FALSE	High	Master Protein	P07900	Heat shock protein HSP 90-alpha OS=Homo sapiens OX=9606 GN=HSP90AA1 PE=1 SV=5	FALSE	0	44.2766	17.8962	12	15	3	1	732	84.607	5.02	High		35000000	1.04	38.7865	12			FALSE	High	Master Protein	P07437	Tubulin beta chain OS=Homo sapiens OX=9606 GN=TUBB PE=1 SV=2	FALSE	0	83.5737	54.955	17	30	5	1	444	49.639	4.89	High		200000000	8.047	102.162	17
FALSE	High	Master Protein	Q13523	Serine/threonine-protein kinase PRP4 homolog OS=Homo sapiens OX=9606 GN=PRPF4B PE=1 SV=3	FALSE	0	43.7294	15.9881	12	16	12	1	1007	116.916	10.26	High		21000000	0.874	39.8889	12			FALSE	High	Master Protein	P49711	Transcriptional repressor CTCF OS=Homo sapiens OX=9606 GN=CTCF PE=1 SV=1	FALSE	0	83.4251	28.1981	14	28	14	1	727	82.732	6.96	High		470000000	3.354	85.9939	14
FALSE	High	Master Protein	P19338	Nucleolin OS=Homo sapiens OX=9606 GN=NCL PE=1 SV=3	FALSE	0	39.9136	19.5775	12	15	12	1	710	76.568	4.7	High		56000000	0.957	38.1504	12			FALSE	High	Master Protein	P62244	40S ribosomal protein S15a OS=Homo sapiens OX=9606 GN=RPS15A PE=1 SV=2	FALSE	0	83.2031	59.2308	10	91	10	1	130	14.83	10.13	High		3300000000	64.793	322.563	10
FALSE	High	Master Protein	P42285	Exosome RNA helicase MTR4 OS=Homo sapiens OX=9606 GN=MTREX PE=1 SV=3	FALSE	0	38.7192	13.8196	12	18	12	1	1042	117.729	6.52	High		59000000	0.621	38.8896	12			FALSE	High	Master Protein	Q9UNX3	60S ribosomal protein L26-like 1 OS=Homo sapiens OX=9606 GN=RPL26L1 PE=1 SV=1	FALSE	0	83.0337	44.8276	11	41	1	1	145	17.246	10.55	High		76000000	598.484	136.524	11
FALSE	High	Master Protein	O43166	Signal-induced proliferation-associated 1-like protein 1 OS=Homo sapiens OX=9606 GN=SIPA1L1 PE=1 SV=4	FALSE	0	38.3101	10.4767	12	12	11	1	1804	199.904	8.19	High		29000000	0.272	34.5826	12			FALSE	High	Master Protein	P62263	40S ribosomal protein S14 OS=Homo sapiens OX=9606 GN=RPS14 PE=1 SV=3	FALSE	0	82.1924	69.5364	12	36	12	1	151	16.263	10.05	High		4200000000	999	121.058	12
FALSE	High	Master Protein	P27797	Calreticulin OS=Homo sapiens OX=9606 GN=CALR PE=1 SV=1	FALSE	0	110.622	36.9305	11	43	11	1	417	48.112	4.44	High		1400000000	8.152	139.095	11			FALSE	High	Master Protein	Q9BQE3	Tubulin alpha-1C chain OS=Homo sapiens OX=9606 GN=TUBA1C PE=1 SV=1	FALSE	0	81.7407	53.4521	16	33	3	1	449	49.863	5.1	High		62000000	6.499	111.569	16
FALSE	High	Master Protein	P52597	Heterogeneous nuclear ribonucleoprotein F OS=Homo sapiens OX=9606 GN=HNRNPF PE=1 SV=3	FALSE	0	93.0975	40.4819	11	45	9	1	415	45.643	5.58	High	Acetyl [N-Term]	390000000	7.185	128.855	11			FALSE	High	Master Protein	Q12905	Interleukin enhancer-binding factor 2 OS=Homo sapiens OX=9606 GN=ILF2 PE=1 SV=2	FALSE	0	81.3943	50	13	30	13	1	390	43.035	5.26	High		540000000	7.962	109.246	13
FALSE	High	Master Protein	P35637	RNA-binding protein FUS OS=Homo sapiens OX=9606 GN=FUS PE=1 SV=1	FALSE	0	88.2996	19.5817	11	33	9	1	526	53.394	9.36	High		900000000	10.365	115.258	11			FALSE	High	Master Protein	P22626	Heterogeneous nuclear ribonucleoproteins A2/B1 OS=Homo sapiens OX=9606 GN=HNRNPA2B1 PE=1 SV=2	FALSE	0	80.8991	41.6431	15	29	12	1	353	37.407	8.95	High		570000000	11.743	93.1568	15
FALSE	High	Master Protein	P32322	Pyrroline-5-carboxylate reductase 1, mitochondrial OS=Homo sapiens OX=9606 GN=PYCR1 PE=1 SV=2	FALSE	0	80.1692	49.8433	11	25	10	1	319	33.34	7.61	High		150000000	10.45	89.2602	11			FALSE	High	Master Protein	P61313	60S ribosomal protein L15 OS=Homo sapiens OX=9606 GN=RPL15 PE=1 SV=2	FALSE	0	80.8696	53.4314	13	62	13	1	204	24.131	11.62	High		6900000000	50.795	189.136	13
FALSE	High	Master Protein	P27635	60S ribosomal protein L10 OS=Homo sapiens OX=9606 GN=RPL10 PE=1 SV=4	FALSE	0	79.824	47.1963	11	38	11	1	214	24.588	10.08	High		900000000	33.551	116.51	11			FALSE	High	Master Protein	Q02543	60S ribosomal protein L18a OS=Homo sapiens OX=9606 GN=RPL18A PE=1 SV=2	FALSE	0	80.7616	57.9545	17	91	17	1	176	20.749	10.71	High		9400000000	70.969	210.532	17
FALSE	High	Master Protein	P62879	Guanine nucleotide-binding protein G(I)/G(S)/G(T) subunit beta-2 OS=Homo sapiens OX=9606 GN=GNB2 PE=1 SV=3	FALSE	0	67.752	50.8824	11	22	4	1	340	37.307	6	High		110000000	10.548	61.9543	11			FALSE	High	Master Protein	P68104	Elongation factor 1-alpha 1 OS=Homo sapiens OX=9606 GN=EEF1A1 PE=1 SV=1	FALSE	0	80.5604	40.6926	11	26	11	1	462	50.109	9.01	High		1100000000	4.754	92.3309	11
FALSE	High	Master Protein	P08174	Complement decay-accelerating factor OS=Homo sapiens OX=9606 GN=CD55 PE=1 SV=4	FALSE	0	55.0785	31.7585	11	20	11	1	381	41.374	7.59	High		190000000	3.365	58.8837	11			FALSE	High	Master Protein	Q07666	KH domain-containing, RNA-binding, signal transduction-associated protein 1 OS=Homo sapiens OX=9606 GN=KHDRBS1 PE=1 SV=1	FALSE	0	79.8858	18.0587	9	41	8	1	443	48.197	8.66	High		2300000000	5.813	152.361	9
FALSE	High	Master Protein	P63104	14-3-3 protein zeta/delta OS=Homo sapiens OX=9606 GN=YWHAZ PE=1 SV=1	FALSE	0	49.9044	52.2449	11	19	8	1	245	27.728	4.79	High	Acetyl [N-Term]	100000000	3.833	44.9405	11			FALSE	High	Master Protein	P68400	Casein kinase II subunit alpha OS=Homo sapiens OX=9606 GN=CSNK2A1 PE=1 SV=1	FALSE	0	79.3748	50.1279	14	26	12	1	391	45.115	7.74	High		240000000	7.962	77.6671	14
FALSE	High	Master Protein	Q07065	Cytoskeleton-associated protein 4 OS=Homo sapiens OX=9606 GN=CKAP4 PE=1 SV=2	FALSE	0	49.8755	27.7409	11	14	11	1	602	65.983	5.92	High		76000000	0.8	45.3131	11			FALSE	High	Master Protein	Q71U36	Tubulin alpha-1A chain OS=Homo sapiens OX=9606 GN=TUBA1A PE=1 SV=1	FALSE	0	79.3497	50.1109	15	31	2	1	451	50.104	5.06	High		200000000	5.813	108.495	15
FALSE	High	Master Protein	Q13310	Polyadenylate-binding protein 4 OS=Homo sapiens OX=9606 GN=PABPC4 PE=1 SV=1	FALSE	0	45.7641	21.118	11	18	6	1	644	70.738	9.26	High		19000000	1.113	43.8225	11			FALSE	High	Master Protein	Q12899	Tripartite motif-containing protein 26 OS=Homo sapiens OX=9606 GN=TRIM26 PE=1 SV=1	FALSE	0	79.1377	33.0241	14	26	14	1	539	62.127	5.03	High		250000000	3.217	88.4312	14
FALSE	High	Master Protein	P62280	40S ribosomal protein S11 OS=Homo sapiens OX=9606 GN=RPS11 PE=1 SV=3	FALSE	0	42.2496	56.962	11	26	11	1	158	18.419	10.3	High		520000000	30.623	65.5483	11			FALSE	High	Master Protein	P26373	60S ribosomal protein L13 OS=Homo sapiens OX=9606 GN=RPL13 PE=1 SV=4	FALSE	0	79.1209	39.3365	10	45	10	1	211	24.247	11.65	High		3600000000	42.94	126.358	10
FALSE	High	Master Protein	O14647	Chromodomain-helicase-DNA-binding protein 2 OS=Homo sapiens OX=9606 GN=CHD2 PE=1 SV=2	FALSE	0	39.9786	9.35449	11	15	11	1	1828	211.214	8.1	High		47000000	0.292	36.1755	11			FALSE	High	Master Protein	Q14157	Ubiquitin-associated protein 2-like OS=Homo sapiens OX=9606 GN=UBAP2L PE=1 SV=2	FALSE	0	79.111	20.7912	14	27	14	1	1087	114.465	7.11	High		190000000	2.728	74.3598	14
FALSE	High	Master Protein	Q92945	Far upstream element-binding protein 2 OS=Homo sapiens OX=9606 GN=KHSRP PE=1 SV=4	FALSE	0	38.635	23.2068	11	14	11	1	711	73.07	7.3	High		28000000	0.828	36.9847	11			FALSE	High	Master Protein	P68371	Tubulin beta-4B chain OS=Homo sapiens OX=9606 GN=TUBB4B PE=1 SV=1	FALSE	0	78.8598	51.9101	15	27	3	1	445	49.799	4.89	High		75000000	6.406	94.8265	15
FALSE	High	Master Protein	Q96E39	RNA binding motif protein, X-linked-like-1 OS=Homo sapiens OX=9606 GN=RBMXL1 PE=1 SV=1	FALSE	0	38.5196	33.3333	11	12	2	1	390	42.116	9.89	High		29000000	1.202	34.0392	11			FALSE	High	Master Protein	Q15393	Splicing factor 3B subunit 3 OS=Homo sapiens OX=9606 GN=SF3B3 PE=1 SV=4	FALSE	0	78.5851	26.3763	21	23	21	1	1217	135.492	5.26	High		160000000	1.104	75.1471	21
FALSE	High	Master Protein	Q9H0A0	RNA cytidine acetyltransferase OS=Homo sapiens OX=9606 GN=NAT10 PE=1 SV=2	FALSE	0	36.4733	16	11	17	11	1	1025	115.657	8.27	High		39000000	0.633	27.0495	11			FALSE	High	Master Protein	P62081	40S ribosomal protein S7 OS=Homo sapiens OX=9606 GN=RPS7 PE=1 SV=1	FALSE	0	78.5551	47.9381	10	60	10	1	194	22.113	10.1	High		940000000	52.367	185.565	10
FALSE	High	Master Protein	Q86VP1	Tax1-binding protein 1 OS=Homo sapiens OX=9606 GN=TAX1BP1 PE=1 SV=2	FALSE	0	28.5609	16.2231	11	11	11	1	789	90.82	5.43	High		17000000	0.628	25.6839	11			FALSE	High	Master Protein	P31942	Heterogeneous nuclear ribonucleoprotein H3 OS=Homo sapiens OX=9606 GN=HNRNPH3 PE=1 SV=2	FALSE	0	77.496	60.6936	12	34	11	1	346	36.903	6.87	High		1200000000	6.197	120.983	12
FALSE	High	Master Protein	P46781	40S ribosomal protein S9 OS=Homo sapiens OX=9606 GN=RPS9 PE=1 SV=3	FALSE	0	24.5993	39.6907	11	17	11	1	194	22.578	10.65	High		290000000	5.105	38.5407	11			FALSE	High	Master Protein	Q93077	Histone H2A type 1-C OS=Homo sapiens OX=9606 GN=HIST1H2AC PE=1 SV=3	FALSE	0	77.3419	46.1538	10	363	2	1	130	14.097	11.05	High		19000000000	1388.49	1079.88	10
FALSE	High	Master Protein	P67809	Nuclease-sensitive element-binding protein 1 OS=Homo sapiens OX=9606 GN=YBX1 PE=1 SV=3	FALSE	0	71.6355	50	10	21	10	1	324	35.903	9.88	High		270000000	9	74.7347	10			FALSE	High	Master Protein	Q8TDD1	ATP-dependent RNA helicase DDX54 OS=Homo sapiens OX=9606 GN=DDX54 PE=1 SV=2	FALSE	0	77.1339	21.3394	14	23	14	1	881	98.534	10.02	High		230000000	1.283	78.35	14
FALSE	High	Master Protein	Q15637	Splicing factor 1 OS=Homo sapiens OX=9606 GN=SF1 PE=1 SV=4	FALSE	0	57.2458	18.7793	10	25	10	1	639	68.286	8.98	High		640000000	7.66	75.097	10			FALSE	High	Master Protein	O75531	Barrier-to-autointegration factor OS=Homo sapiens OX=9606 GN=BANF1 PE=1 SV=1	FALSE	0	75.7834	85.3933	13	44	13	1	89	10.052	6.09	High		6900000000	516.947	171.278	13
FALSE	High	Master Protein	P62136	Serine/threonine-protein phosphatase PP1-alpha catalytic subunit OS=Homo sapiens OX=9606 GN=PPP1CA PE=1 SV=1	FALSE	0	53.2322	38.4848	10	23	2	1	330	37.488	6.33	High		72000000	3.467	62.5534	10			FALSE	High	Master Protein	P55795	Heterogeneous nuclear ribonucleoprotein H2 OS=Homo sapiens OX=9606 GN=HNRNPH2 PE=1 SV=1	FALSE	0	75.5149	37.8619	12	57	6	1	449	49.232	6.3	High		560000000	4.754	187.206	12
FALSE	High	Master Protein	Q14126	Desmoglein-2 OS=Homo sapiens OX=9606 GN=DSG2 PE=1 SV=2	FALSE	0	53.1941	16.2791	10	16	10	1	1118	122.218	5.24	High		45000000	0.675	41.0852	10			FALSE	High	Master Protein	O60306	RNA helicase aquarius OS=Homo sapiens OX=9606 GN=AQR PE=1 SV=4	FALSE	0	75.3769	20.9428	19	25	18	1	1485	171.186	6.37	High		150000000	0.803	79.9045	19
FALSE	High	Master Protein	O75525	KH domain-containing, RNA-binding, signal transduction-associated protein 3 OS=Homo sapiens OX=9606 GN=KHDRBS3 PE=1 SV=1	FALSE	0	52.3196	28.3237	10	26	9	1	346	38.776	7.61	High		700000000	6.848	67.2557	10			FALSE	High	Master Protein	Q13823	Nucleolar GTP-binding protein 2 OS=Homo sapiens OX=9606 GN=GNL2 PE=1 SV=1	FALSE	0	74.7316	27.6334	17	23	17	1	731	83.603	9.25	High		150000000	2.44	67.3926	17
FALSE	High	Master Protein	P61247	40S ribosomal protein S3a OS=Homo sapiens OX=9606 GN=RPS3A PE=1 SV=2	FALSE	0	45.4854	40.9091	10	18	10	1	264	29.926	9.73	High		230000000	3.281	54.5961	10			FALSE	High	Master Protein	Q02880	DNA topoisomerase 2-beta OS=Homo sapiens OX=9606 GN=TOP2B PE=1 SV=3	FALSE	0	74.6947	14.7601	22	31	9	1	1626	183.152	8	High		49000000	0.719	86.1781	22
FALSE	High	Master Protein	P08754	Guanine nucleotide-binding protein G(k) subunit alpha OS=Homo sapiens OX=9606 GN=GNAI3 PE=1 SV=3	FALSE	0	45.1997	31.0734	10	17	5	1	354	40.506	5.69	High		63000000	2.793	52.3193	10			FALSE	High	Master Protein	P45973	Chromobox protein homolog 5 OS=Homo sapiens OX=9606 GN=CBX5 PE=1 SV=1	FALSE	0	74.4654	62.8272	13	47	12	1	191	22.211	5.86	High		790000000	30.623	156.755	13
FALSE	High	Master Protein	Q9NYL9	Tropomodulin-3 OS=Homo sapiens OX=9606 GN=TMOD3 PE=1 SV=1	FALSE	0	44.0483	42.6136	10	21	10	1	352	39.57	5.19	High		53000000	1.873	55.3131	10			FALSE	High	Master Protein	Q96PK6	RNA-binding protein 14 OS=Homo sapiens OX=9606 GN=RBM14 PE=1 SV=2	FALSE	0	74.0274	34.6786	14	23	14	1	669	69.449	9.67	High		680000000	3.771	78.314	14
FALSE	High	Master Protein	Q01804	OTU domain-containing protein 4 OS=Homo sapiens OX=9606 GN=OTUD4 PE=1 SV=4	FALSE	0	40.2245	15.0808	10	11	10	1	1114	123.968	6.71	High		43000000	0.548	32.4454	10			FALSE	High	Master Protein	P02538	Keratin, type II cytoskeletal 6A OS=Homo sapiens OX=9606 GN=KRT6A PE=1 SV=3	TRUE	0	73.8933	37.9433	21	26	11	1	564	60.008	8	High		310000000	2.831	77.4871	21
FALSE	High	Master Protein	Q9NVI7	ATPase family AAA domain-containing protein 3A OS=Homo sapiens OX=9606 GN=ATAD3A PE=1 SV=2	FALSE	0	38.4524	17.9811	10	12	4	1	634	71.325	8.98	High		58000000	0.756	38.0696	10			FALSE	High	Master Protein	Q09028	Histone-binding protein RBBP4 OS=Homo sapiens OX=9606 GN=RBBP4 PE=1 SV=3	FALSE	0	73.5876	39.0588	11	24	6	1	425	47.626	4.89	High		620000000	6.079	76.267	11
FALSE	High	Master Protein	Q9NQX4	Unconventional myosin-Vc OS=Homo sapiens OX=9606 GN=MYO5C PE=1 SV=2	FALSE	0	35.8535	7.80712	10	13	6	1	1742	202.682	7.71	High		15000000	0.229	35.3309	10			FALSE	High	Master Protein	P62753	40S ribosomal protein S6 OS=Homo sapiens OX=9606 GN=RPS6 PE=1 SV=1	FALSE	0	73.3255	39.3574	12	45	12	1	249	28.663	10.84	High	Acetyl [N-Term]	6900000000	27.943	154.551	12
FALSE	High	Master Protein	O60292	Signal-induced proliferation-associated 1-like protein 3 OS=Homo sapiens OX=9606 GN=SIPA1L3 PE=1 SV=3	FALSE	0	35.4276	8.59068	10	10	9	1	1781	194.49	8.32	High		26000000	0.238	32.0798	10			FALSE	High	Master Protein	Q13242	Serine/arginine-rich splicing factor 9 OS=Homo sapiens OX=9606 GN=SRSF9 PE=1 SV=1	FALSE	0	72.7456	60.6335	14	30	13	1	221	25.526	8.65	High		1500000000	19.535	98.9266	14
FALSE	High	Master Protein	P62917	60S ribosomal protein L8 OS=Homo sapiens OX=9606 GN=RPL8 PE=1 SV=2	FALSE	0	33.6737	44.7471	10	15	10	1	257	28.007	11.03	High		400000000	5.105	45.2129	10			FALSE	High	Master Protein	P27635	60S ribosomal protein L10 OS=Homo sapiens OX=9606 GN=RPL10 PE=1 SV=4	FALSE	0	72.6807	44.3925	12	28	12	1	214	24.588	10.08	High		3100000000	27.943	98.6376	12
FALSE	High	Master Protein	O15231	Zinc finger protein 185 OS=Homo sapiens OX=9606 GN=ZNF185 PE=1 SV=3	FALSE	0	33.2354	25.1089	10	11	10	1	689	73.48	7.01	High		59000000	0.714	31.3755	10			FALSE	High	Master Protein	Q13185	Chromobox protein homolog 3 OS=Homo sapiens OX=9606 GN=CBX3 PE=1 SV=4	FALSE	0	72.0785	54.0984	9	90	7	1	183	20.798	5.33	High		3100000000	62.096	240.746	9
FALSE	High	Master Protein	O75326	Semaphorin-7A OS=Homo sapiens OX=9606 GN=SEMA7A PE=1 SV=1	FALSE	0	33.027	19.97	10	11	10	1	666	74.776	7.64	High		42000000	0.668	26.9494	10			FALSE	High	Master Protein	Q13129	Zinc finger protein Rlf OS=Homo sapiens OX=9606 GN=RLF PE=1 SV=2	FALSE	0	71.8645	9.87461	12	20	12	1	1914	217.813	6.77	High		330000000	0.451	64.1936	12
FALSE	High	Master Protein	O60832	H/ACA ribonucleoprotein complex subunit DKC1 OS=Homo sapiens OX=9606 GN=DKC1 PE=1 SV=3	FALSE	0	31.6035	22.179	10	11	10	1	514	57.638	9.42	High		84000000	1.106	31.5492	10			FALSE	High	Master Protein	O00567	Nucleolar protein 56 OS=Homo sapiens OX=9606 GN=NOP56 PE=1 SV=4	FALSE	0	71.8125	38.2155	16	26	16	1	594	66.009	9.19	High		240000000	2.594	73.7115	16
FALSE	High	Master Protein	O75955	Flotillin-1 OS=Homo sapiens OX=9606 GN=FLOT1 PE=1 SV=3	FALSE	0	31.5622	27.4005	10	11	10	1	427	47.326	7.49	High		61000000	1.102	29.7954	10			FALSE	High	Master Protein	Q14498	RNA-binding protein 39 OS=Homo sapiens OX=9606 GN=RBM39 PE=1 SV=2	FALSE	0	71.2594	41.1321	14	37	14	1	530	59.343	10.1	High		380000000	3.394	137.659	14
FALSE	High	Master Protein	Q9HCD5	Nuclear receptor coactivator 5 OS=Homo sapiens OX=9606 GN=NCOA5 PE=1 SV=2	FALSE	0	31.1412	21.4162	10	13	10	1	579	65.496	9.6	High		35000000	1.555	34.2406	10			FALSE	High	Master Protein	P30050	60S ribosomal protein L12 OS=Homo sapiens OX=9606 GN=RPL12 PE=1 SV=1	FALSE	0	71.1427	71.5152	12	91	12	1	165	17.808	9.42	High		16000000000	64.793	307.383	12
FALSE	High	Master Protein	Q15393	Splicing factor 3B subunit 3 OS=Homo sapiens OX=9606 GN=SF3B3 PE=1 SV=4	FALSE	0	31.0274	9.6138	10	13	10	1	1217	135.492	5.26	High		23000000	0.476	29.1718	10			FALSE	High	Master Protein	Q9NXF1	Testis-expressed protein 10 OS=Homo sapiens OX=9606 GN=TEX10 PE=1 SV=2	FALSE	0	70.8917	30.5705	18	22	18	1	929	105.608	9.36	High		140000000	1.154	77.81	18
FALSE	High	Master Protein	Q7L2E3	ATP-dependent RNA helicase DHX30 OS=Homo sapiens OX=9606 GN=DHX30 PE=1 SV=1	FALSE	0	30.7421	11.809	10	10	10	1	1194	133.855	8.78	High		56000000	0.324	25.5208	10			FALSE	High	Master Protein	P51116	Fragile X mental retardation syndrome-related protein 2 OS=Homo sapiens OX=9606 GN=FXR2 PE=1 SV=2	FALSE	0	70.866	31.055	13	22	11	1	673	74.178	6.23	High		270000000	1.31	87.2965	13
FALSE	High	Master Protein	Q14315	Filamin-C OS=Homo sapiens OX=9606 GN=FLNC PE=1 SV=3	FALSE	0	29.1411	5.94495	10	10	5	1	2725	290.841	5.97	High		3900000	0.147	20.0741	10			FALSE	High	Master Protein	P09651	Heterogeneous nuclear ribonucleoprotein A1 OS=Homo sapiens OX=9606 GN=HNRNPA1 PE=1 SV=5	FALSE	0	70.7657	42.2043	14	22	11	1	372	38.723	9.13	High		370000000	7.913	78.0776	14
FALSE	High	Master Protein	Q96N67	Dedicator of cytokinesis protein 7 OS=Homo sapiens OX=9606 GN=DOCK7 PE=1 SV=4	FALSE	0	27.5715	6.30841	10	11	10	1	2140	242.407	6.8	High		20000000	0.201	22.4228	10			FALSE	High	Master Protein	P62888	60S ribosomal protein L30 OS=Homo sapiens OX=9606 GN=RPL30 PE=1 SV=2	FALSE	0	70.7474	51.3043	5	38	5	1	115	12.776	9.63	High		16000000000	99	135.849	5
FALSE	High	Master Protein	Q86YZ3	Hornerin OS=Homo sapiens OX=9606 GN=HRNR PE=1 SV=2	TRUE	0	96.2516	13.2281	9	21	9	1	2850	282.228	10.04	High		180000000	0.393	89.5481	9			FALSE	High	Master Protein	P02533	Keratin, type I cytoskeletal 14 OS=Homo sapiens OX=9606 GN=KRT14 PE=1 SV=4	FALSE	0	70.3496	35.5932	18	22	3	1	472	51.529	5.16	High		100000000	2.49	68.5226	18
FALSE	High	Master Protein	P0DP25	Calmodulin-3 OS=Homo sapiens OX=9606 GN=CALM3 PE=1 SV=1	FALSE	0	62.2196	52.349	9	24	9	1	149	16.827	4.22	High		240000000	24.119	84.1206	9			FALSE	High	Master Protein	O95793	Double-stranded RNA-binding protein Staufen homolog 1 OS=Homo sapiens OX=9606 GN=STAU1 PE=1 SV=2	FALSE	0	70.1402	32.409	16	20	16	1	577	63.143	9.44	High		440000000	2.621	65.5967	16
FALSE	High	Master Protein	P84103	Serine/arginine-rich splicing factor 3 OS=Homo sapiens OX=9606 GN=SRSF3 PE=1 SV=1	FALSE	0	55.8538	45.122	9	32	8	1	164	19.318	11.65	High		370000000	49.119	79.5789	9			FALSE	High	Master Protein	P68431	Histone H3.1 OS=Homo sapiens OX=9606 GN=HIST1H3A PE=1 SV=2	FALSE	0	69.4685	62.5	11	224	11	1	136	15.394	11.12	High		61000000000	267.27	528.019	11
FALSE	High	Master Protein	P36873	Serine/threonine-protein phosphatase PP1-gamma catalytic subunit OS=Homo sapiens OX=9606 GN=PPP1CC PE=1 SV=1	FALSE	0	49.6035	36.5325	9	21	1	1	323	36.96	6.54	High		41000000	2.981	57.6826	9			FALSE	High	Master Protein	P62995	Transformer-2 protein homolog beta OS=Homo sapiens OX=9606 GN=TRA2B PE=1 SV=1	FALSE	0	69.2031	42.7083	13	52	10	1	288	33.646	11.25	High		790000000	150.991	138.773	13
FALSE	High	Master Protein	P62140	Serine/threonine-protein phosphatase PP1-beta catalytic subunit OS=Homo sapiens OX=9606 GN=PPP1CB PE=1 SV=3	FALSE	0	49.0499	43.1193	9	20	2	1	327	37.163	6.19	High		6800000	2.981	54.4398	9			FALSE	High	Master Protein	Q9HCE1	Helicase MOV-10 OS=Homo sapiens OX=9606 GN=MOV10 PE=1 SV=2	FALSE	0	68.8324	22.8315	14	24	14	1	1003	113.599	8.82	High		220000000	1.025	69.3267	14
FALSE	High	Master Protein	Q08170	Serine/arginine-rich splicing factor 4 OS=Homo sapiens OX=9606 GN=SRSF4 PE=1 SV=2	FALSE	0	43.6372	17.4089	9	18	5	1	494	56.645	11.52	High		36000000	2.728	44.8258	9			FALSE	High	Master Protein	Q9UH17	DNA dC->dU-editing enzyme APOBEC-3B OS=Homo sapiens OX=9606 GN=APOBEC3B PE=1 SV=1	FALSE	0	68.6338	38.7435	10	24	9	1	382	45.894	6.06	High	Acetyl [N-Term]	320000000	4.484	62.6103	10
FALSE	High	Master Protein	P23246	Splicing factor, proline- and glutamine-rich OS=Homo sapiens OX=9606 GN=SFPQ PE=1 SV=2	FALSE	0	43.3947	15.983	9	14	8	1	707	76.102	9.44	High		100000000	1.412	39.6319	9			FALSE	High	Master Protein	Q9NQ29	Putative RNA-binding protein Luc7-like 1 OS=Homo sapiens OX=9606 GN=LUC7L PE=1 SV=1	FALSE	0	68.4945	32.345	12	24	7	1	371	43.701	9.92	High		790000000	7.913	73.969	12
FALSE	High	Master Protein	P04406	Glyceraldehyde-3-phosphate dehydrogenase OS=Homo sapiens OX=9606 GN=GAPDH PE=1 SV=3	FALSE	0	43.1418	39.1045	9	15	9	1	335	36.03	8.46	High		75000000	2.34	36.532	9			FALSE	High	Master Protein	P11021	Endoplasmic reticulum chaperone BiP OS=Homo sapiens OX=9606 GN=HSPA5 PE=1 SV=2	FALSE	0	67.9902	25.5352	15	20	13	1	654	72.288	5.16	High		260000000	1.748	62.8649	15
FALSE	High	Master Protein	P18124	60S ribosomal protein L7 OS=Homo sapiens OX=9606 GN=RPL7 PE=1 SV=1	FALSE	0	42.4371	38.3065	9	20	9	1	248	29.207	10.65	High		63000000	5.494	56.2454	9			FALSE	High	Master Protein	Q5QJE6	Deoxynucleotidyltransferase terminal-interacting protein 2 OS=Homo sapiens OX=9606 GN=DNTTIP2 PE=1 SV=2	FALSE	0	67.9815	29.2328	16	19	16	1	756	84.418	6.16	High		250000000	1.683	63.105	16
FALSE	High	Master Protein	Q8NEY8	Periphilin-1 OS=Homo sapiens OX=9606 GN=PPHLN1 PE=1 SV=2	FALSE	0	40.722	22.4891	9	20	9	1	458	52.705	9.11	High		110000000	1.656	57.5096	9			FALSE	High	Master Protein	P16104	Histone H2AX OS=Homo sapiens OX=9606 GN=H2AFX PE=1 SV=2	FALSE	0	67.7193	37.7622	8	288	2	1	143	15.135	10.74	High		9200000	99	791.608	8
FALSE	High	Master Protein	P26368	Splicing factor U2AF 65 kDa subunit OS=Homo sapiens OX=9606 GN=U2AF2 PE=1 SV=4	FALSE	0	39.5533	27.3684	9	14	9	1	475	53.467	9.09	High		150000000	2.728	40.8098	9			FALSE	High	Master Protein	Q99848	Probable rRNA-processing protein EBP2 OS=Homo sapiens OX=9606 GN=EBNA1BP2 PE=1 SV=2	FALSE	0	67.386	43.1373	13	24	13	1	306	34.83	10.1	High		1100000000	11.915	76.598	13
FALSE	High	Master Protein	Q5JWF2	Guanine nucleotide-binding protein G(s) subunit alpha isoforms XLas OS=Homo sapiens OX=9606 GN=GNAS PE=1 SV=2	FALSE	0	37.0239	9.54677	9	14	8	1	1037	110.956	5.03	High		25000000	0.863	38.3338	9			FALSE	High	Master Protein	Q8ND82	Zinc finger protein 280C OS=Homo sapiens OX=9606 GN=ZNF280C PE=1 SV=1	FALSE	0	67.3155	30.6649	14	21	13	1	737	83.042	9.11	High		280000000	1.254	61.0407	14
FALSE	High	Master Protein	P02768	Serum albumin OS=Homo sapiens OX=9606 GN=ALB PE=1 SV=2	TRUE	0	35.3748	16.2562	9	32	9	1	609	69.321	6.28	High		6600000000	0.73	81.6296	9			FALSE	High	Master Protein	Q86VM9	Zinc finger CCCH domain-containing protein 18 OS=Homo sapiens OX=9606 GN=ZC3H18 PE=1 SV=2	FALSE	0	67.0075	21.7209	12	21	12	1	953	106.315	8.32	High	Acetyl [N-Term]	220000000	0.954	73.649	12
FALSE	High	Master Protein	O00567	Nucleolar protein 56 OS=Homo sapiens OX=9606 GN=NOP56 PE=1 SV=4	FALSE	0	32.783	21.7172	9	9	9	1	594	66.009	9.19	High		31000000	0.778	28.2877	9			FALSE	High	Master Protein	Q96A08	Histone H2B type 1-A OS=Homo sapiens OX=9606 GN=HIST1H2BA PE=1 SV=3	FALSE	0	66.7731	44.8819	9	143	1	1	127	14.159	10.32	High		120000000	27.48	252.13	9
FALSE	High	Master Protein	Q14254	Flotillin-2 OS=Homo sapiens OX=9606 GN=FLOT2 PE=1 SV=2	FALSE	0	32.3038	26.6355	9	9	9	1	428	47.035	5.25	High		11000000	0.874	26.785	9			FALSE	High	Master Protein	P62750	60S ribosomal protein L23a OS=Homo sapiens OX=9606 GN=RPL23A PE=1 SV=1	FALSE	0	66.7527	44.2308	12	88	12	1	156	17.684	10.45	High		6500000000	214.443	215.799	12
FALSE	High	Master Protein	Q99959	Plakophilin-2 OS=Homo sapiens OX=9606 GN=PKP2 PE=1 SV=2	FALSE	0	30.9809	12.3723	9	13	9	1	881	97.355	9.33	High		29000000	0.548	32.1958	9			FALSE	High	Master Protein	Q9H6W3	Ribosomal oxygenase 1 OS=Homo sapiens OX=9606 GN=RIOX1 PE=1 SV=2	FALSE	0	66.3213	43.2137	13	18	13	1	641	71.041	6.46	High		320000000	2.282	62.3255	13
FALSE	High	Master Protein	O94929	Actin-binding LIM protein 3 OS=Homo sapiens OX=9606 GN=ABLIM3 PE=1 SV=3	FALSE	0	30.1986	16.9839	9	12	9	1	683	77.752	8.54	High		18000000	0.632	28.7367	9			FALSE	High	Master Protein	Q9BUJ2	Heterogeneous nuclear ribonucleoprotein U-like protein 1 OS=Homo sapiens OX=9606 GN=HNRNPUL1 PE=1 SV=2	FALSE	0	66.0215	25.3505	17	19	17	1	856	95.679	6.92	High		160000000	1.3	67.9512	17
FALSE	High	Master Protein	Q6P2Q9	Pre-mRNA-processing-splicing factor 8 OS=Homo sapiens OX=9606 GN=PRPF8 PE=1 SV=2	FALSE	0	28.9723	5.69593	9	13	9	1	2335	273.427	8.84	High		8700000	0.17	21.5461	9			FALSE	High	Master Protein	Q06787	Synaptic functional regulator FMR1 OS=Homo sapiens OX=9606 GN=FMR1 PE=1 SV=1	FALSE	0	65.4292	30.2215	12	24	11	1	632	71.131	7.42	High		120000000	1.818	72.848	12
FALSE	High	Master Protein	P04843	Dolichyl-diphosphooligosaccharide--protein glycosyltransferase subunit 1 OS=Homo sapiens OX=9606 GN=RPN1 PE=1 SV=1	FALSE	0	28.1596	16.4745	9	10	9	1	607	68.527	6.38	High		50000000	0.658	29.9862	9			FALSE	High	Master Protein	O60832	H/ACA ribonucleoprotein complex subunit DKC1 OS=Homo sapiens OX=9606 GN=DKC1 PE=1 SV=3	FALSE	0	65.0831	26.6537	10	14	10	1	514	57.638	9.42	High		540000000	1.581	62.8612	10
FALSE	High	Master Protein	P15880	40S ribosomal protein S2 OS=Homo sapiens OX=9606 GN=RPS2 PE=1 SV=2	FALSE	0	27.5565	31.058	9	15	9	1	293	31.305	10.24	High		340000000	1.848	42.0788	9			FALSE	High	Master Protein	P21589	5'-nucleotidase OS=Homo sapiens OX=9606 GN=NT5E PE=1 SV=1	FALSE	0	65.0266	35.3659	15	25	15	1	574	63.327	7.03	High		240000000	2.06	71.8375	15
FALSE	High	Master Protein	Q9H0D6	5'-3' exoribonuclease 2 OS=Homo sapiens OX=9606 GN=XRN2 PE=1 SV=1	FALSE	0	24.2392	11.3684	9	9	9	1	950	108.513	7.47	High		38000000	0.438	20.0256	9			FALSE	High	Master Protein	P26368	Splicing factor U2AF 65 kDa subunit OS=Homo sapiens OX=9606 GN=U2AF2 PE=1 SV=4	FALSE	0	64.868	32.8421	9	21	9	1	475	53.467	9.09	High		220000000	4.179	70.0786	9
FALSE	High	Master Protein	Q14204	Cytoplasmic dynein 1 heavy chain 1 OS=Homo sapiens OX=9606 GN=DYNC1H1 PE=1 SV=5	FALSE	0	20.0469	2.53982	9	11	9	1	4646	532.072	6.4	High		5200000	0.075	14.3235	9			FALSE	High	Master Protein	Q92804	TATA-binding protein-associated factor 2N OS=Homo sapiens OX=9606 GN=TAF15 PE=1 SV=1	FALSE	0	64.7822	21.6216	7	26	5	1	592	61.793	8.02	High		2600000000	1.512	64.6905	7
FALSE	High	Master Protein	Q7L014	Probable ATP-dependent RNA helicase DDX46 OS=Homo sapiens OX=9606 GN=DDX46 PE=1 SV=2	FALSE	0	19.7936	9.79631	9	10	9	1	1031	117.29	9.29	High		17000000	0.405	24.5233	9			FALSE	High	Master Protein	P62277	40S ribosomal protein S13 OS=Homo sapiens OX=9606 GN=RPS13 PE=1 SV=2	FALSE	0	64.499	45.6954	11	35	11	1	151	17.212	10.54	High		4500000000	42.288	113.01	11
FALSE	High	Master Protein	Q92804	TATA-binding protein-associated factor 2N OS=Homo sapiens OX=9606 GN=TAF15 PE=1 SV=1	FALSE	0	88.6205	21.6216	8	49	6	1	592	61.793	8.02	High		610000000	2.35	93.6217	8			FALSE	High	Master Protein	P46776	60S ribosomal protein L27a OS=Homo sapiens OX=9606 GN=RPL27A PE=1 SV=2	FALSE	0	64.4239	31.7568	8	30	8	1	148	16.551	11	High		8000000000	99	97.6691	8
FALSE	High	Master Protein	P60660	Myosin light polypeptide 6 OS=Homo sapiens OX=9606 GN=MYL6 PE=1 SV=2	FALSE	0	52.8652	52.3179	8	22	8	1	151	16.919	4.65	High		430000000	14.199	66.5836	8			FALSE	High	Master Protein	P04844	Dolichyl-diphosphooligosaccharide--protein glycosyltransferase subunit 2 OS=Homo sapiens OX=9606 GN=RPN2 PE=1 SV=3	FALSE	0	63.459	24.0887	10	15	10	1	631	69.241	5.69	High		65000000	1.438	63.2987	10
FALSE	High	Master Protein	O14950	Myosin regulatory light chain 12B OS=Homo sapiens OX=9606 GN=MYL12B PE=1 SV=2	FALSE	0	51.3844	62.2093	8	18	8	1	172	19.767	4.84	High		270000000	11.328	52.4132	8			FALSE	High	Master Protein	Q14103	Heterogeneous nuclear ribonucleoprotein D0 OS=Homo sapiens OX=9606 GN=HNRNPD PE=1 SV=1	FALSE	0	63.4047	32.9577	10	20	8	1	355	38.41	7.81	High		690000000	12.594	58.7174	10
FALSE	High	Master Protein	P30050	60S ribosomal protein L12 OS=Homo sapiens OX=9606 GN=RPL12 PE=1 SV=1	FALSE	0	50.3649	62.4242	8	17	8	1	165	17.808	9.42	High		330000000	9	58.5493	8			FALSE	High	Master Protein	Q12873	Chromodomain-helicase-DNA-binding protein 3 OS=Homo sapiens OX=9606 GN=CHD3 PE=1 SV=3	FALSE	0	62.1001	8.15	13	22	3	1	2000	226.45	7.3	High		58000000	0.369	75.7867	13
FALSE	High	Master Protein	Q16643	Drebrin OS=Homo sapiens OX=9606 GN=DBN1 PE=1 SV=4	FALSE	0	45.1389	20.1849	8	10	8	1	649	71.385	4.45	High		130000000	1.346	35.6546	8			FALSE	High	Master Protein	Q5SSJ5	Heterochromatin protein 1-binding protein 3 OS=Homo sapiens OX=9606 GN=HP1BP3 PE=1 SV=1	FALSE	0	61.8454	29.4756	16	23	16	1	553	61.169	9.67	High		460000000	2.765	65.7524	16
FALSE	High	Master Protein	P52907	F-actin-capping protein subunit alpha-1 OS=Homo sapiens OX=9606 GN=CAPZA1 PE=1 SV=3	FALSE	0	41.22	45.1049	8	12	8	1	286	32.902	5.69	High		120000000	3.217	38.8377	8			FALSE	High	Master Protein	Q9Y2W1	Thyroid hormone receptor-associated protein 3 OS=Homo sapiens OX=9606 GN=THRAP3 PE=1 SV=2	FALSE	0	61.1492	16.2304	11	18	11	1	955	108.601	10.15	High		400000000	0.964	61.6	11
FALSE	High	Master Protein	P80723	Brain acid soluble protein 1 OS=Homo sapiens OX=9606 GN=BASP1 PE=1 SV=2	FALSE	0	40.9245	62.9956	8	14	8	1	227	22.68	4.63	High		250000000	4.878	39.2777	8			FALSE	High	Master Protein	P62269	40S ribosomal protein S18 OS=Homo sapiens OX=9606 GN=RPS18 PE=1 SV=3	FALSE	0	61.0347	59.2105	17	53	17	1	152	17.708	10.99	High		7200000000	55.234	130.44	17
FALSE	High	Master Protein	P01892	HLA class I histocompatibility antigen, A-2 alpha chain OS=Homo sapiens OX=9606 GN=HLA-A PE=1 SV=1	FALSE	0	36.8444	30.6849	8	11	5	1	365	40.896	6.99	High		8200000	1.721	28.9579	8			FALSE	High	Master Protein	P27797	Calreticulin OS=Homo sapiens OX=9606 GN=CALR PE=1 SV=1	FALSE	0	60.5917	32.8537	7	18	7	1	417	48.112	4.44	High		390000000	2.775	55.9137	7
FALSE	High	Master Protein	Q13137	Calcium-binding and coiled-coil domain-containing protein 2 OS=Homo sapiens OX=9606 GN=CALCOCO2 PE=1 SV=1	FALSE	0	36.4888	25.5605	8	10	8	1	446	52.221	5.02	High		24000000	1.043	26.7695	8			FALSE	High	Master Protein	Q09666	Neuroblast differentiation-associated protein AHNAK OS=Homo sapiens OX=9606 GN=AHNAK PE=1 SV=2	FALSE	0	60.3143	7.82683	15	17	15	1	5890	628.699	6.15	High		27000000	0.093	56.8614	15
FALSE	High	Master Protein	P62241	40S ribosomal protein S8 OS=Homo sapiens OX=9606 GN=RPS8 PE=1 SV=2	FALSE	0	33.9682	39.4231	8	16	8	1	208	24.19	10.32	High		390000000	6.943	47.9372	8			FALSE	High	Master Protein	O43823	A-kinase anchor protein 8 OS=Homo sapiens OX=9606 GN=AKAP8 PE=1 SV=1	FALSE	0	60.1101	24.422	10	16	10	1	692	76.061	5.15	High		49000000	2.047	56.2139	10
FALSE	High	Master Protein	Q9NX58	Cell growth-regulating nucleolar protein OS=Homo sapiens OX=9606 GN=LYAR PE=1 SV=2	FALSE	0	33.9088	33.2454	8	9	8	1	379	43.588	9.54	High		39000000	1.404	26.5876	8			FALSE	High	Master Protein	P07355	Annexin A2 OS=Homo sapiens OX=9606 GN=ANXA2 PE=1 SV=2	FALSE	0	59.6245	48.0826	12	18	12	1	339	38.58	7.75	High		140000000	3.217	59.2294	12
FALSE	High	Master Protein	Q14498	RNA-binding protein 39 OS=Homo sapiens OX=9606 GN=RBM39 PE=1 SV=2	FALSE	0	33.3125	20	8	11	8	1	530	59.343	10.1	High		52000000	0.931	33.6128	8			FALSE	High	Master Protein	Q15022	Polycomb protein SUZ12 OS=Homo sapiens OX=9606 GN=SUZ12 PE=1 SV=3	FALSE	0	59.587	28.2815	14	15	14	1	739	83.003	8.81	High		140000000	1.322	53.7203	14
FALSE	High	Master Protein	O14979	Heterogeneous nuclear ribonucleoprotein D-like OS=Homo sapiens OX=9606 GN=HNRNPDL PE=1 SV=3	FALSE	0	30.5315	21.1905	8	15	6	1	420	46.409	9.57	High		100000000	1.61	40.657	8			FALSE	High	Master Protein	P35268	60S ribosomal protein L22 OS=Homo sapiens OX=9606 GN=RPL22 PE=1 SV=2	FALSE	0	58.7841	46.0938	6	33	6	1	128	14.778	9.19	High		20000000000	315.228	111.831	6
FALSE	High	Master Protein	Q16629	Serine/arginine-rich splicing factor 7 OS=Homo sapiens OX=9606 GN=SRSF7 PE=1 SV=1	FALSE	0	29.4526	30.6723	8	15	7	1	238	27.35	11.82	High		560000000	3.217	43.8547	8			FALSE	High	Master Protein	Q13310	Polyadenylate-binding protein 4 OS=Homo sapiens OX=9606 GN=PABPC4 PE=1 SV=1	FALSE	0	58.7167	29.1925	15	24	10	1	644	70.738	9.26	High		220000000	1.512	63.7914	15
FALSE	High	Master Protein	Q9BZF9	Uveal autoantigen with coiled-coil domains and ankyrin repeats OS=Homo sapiens OX=9606 GN=UACA PE=1 SV=2	FALSE	0	28.5058	6.9209	8	12	8	1	1416	162.404	7.03	High		12000000	0.212	24.5937	8			FALSE	High	Master Protein	P51991	Heterogeneous nuclear ribonucleoprotein A3 OS=Homo sapiens OX=9606 GN=HNRNPA3 PE=1 SV=2	FALSE	0	58.4169	38.8889	12	20	11	1	378	39.571	9.01	High	Acetyl [N-Term]	530000000	6.079	59.1185	12
FALSE	High	Master Protein	Q15717	ELAV-like protein 1 OS=Homo sapiens OX=9606 GN=ELAVL1 PE=1 SV=2	FALSE	0	28.1881	31.5951	8	14	8	1	326	36.069	9.17	High		59000000	2.384	34.319	8			FALSE	High	Master Protein	P62899	60S ribosomal protein L31 OS=Homo sapiens OX=9606 GN=RPL31 PE=1 SV=1	FALSE	0	58.1827	40	7	34	7	1	125	14.454	10.54	High		3300000000	192.07	103.425	7
FALSE	High	Master Protein	P62258	14-3-3 protein epsilon OS=Homo sapiens OX=9606 GN=YWHAE PE=1 SV=1	FALSE	0	26.6468	31.7647	8	10	6	1	255	29.155	4.74	High	Acetyl [N-Term]	28000000	1.783	25.9151	8			FALSE	High	Master Protein	P62136	Serine/threonine-protein phosphatase PP1-alpha catalytic subunit OS=Homo sapiens OX=9606 GN=PPP1CA PE=1 SV=1	FALSE	0	58.1289	43.9394	12	17	3	1	330	37.488	6.33	High		130000000	4.623	55.8729	12
FALSE	High	Master Protein	Q14764	Major vault protein OS=Homo sapiens OX=9606 GN=MVP PE=1 SV=4	FALSE	0	26.1327	10.4143	8	9	8	1	893	99.266	5.48	High		17000000	0.49	22.0307	8			FALSE	High	Master Protein	P01892	HLA class I histocompatibility antigen, A-2 alpha chain OS=Homo sapiens OX=9606 GN=HLA-A PE=1 SV=1	FALSE	0	57.2524	33.4247	8	16	5	1	365	40.896	6.99	High		250000000	2.325	55.7415	8
FALSE	High	Master Protein	Q9NQ29	Putative RNA-binding protein Luc7-like 1 OS=Homo sapiens OX=9606 GN=LUC7L PE=1 SV=1	FALSE	0	25.2633	21.5633	8	9	3	1	371	43.701	9.92	High		14000000	1.239	23.6393	8			FALSE	High	Master Protein	P62266	40S ribosomal protein S23 OS=Homo sapiens OX=9606 GN=RPS23 PE=1 SV=3	FALSE	0	57.0435	41.2587	7	40	7	1	143	15.798	10.49	High		4000000000	41.17	130.799	7
FALSE	High	Master Protein	P29317	Ephrin type-A receptor 2 OS=Homo sapiens OX=9606 GN=EPHA2 PE=1 SV=2	FALSE	0	24.4884	10.7582	8	10	8	1	976	108.197	6.23	High		35000000	0.374	24.4571	8			FALSE	High	Master Protein	Q9Y2X3	Nucleolar protein 58 OS=Homo sapiens OX=9606 GN=NOP58 PE=1 SV=1	FALSE	0	56.6447	34.4045	13	16	13	1	529	59.541	8.92	High		210000000	1.929	55.6317	13
FALSE	High	Master Protein	Q15233	Non-POU domain-containing octamer-binding protein OS=Homo sapiens OX=9606 GN=NONO PE=1 SV=4	FALSE	0	24.4249	16.1359	8	9	7	1	471	54.197	8.95	High		41000000	1.096	23.6483	8			FALSE	High	Master Protein	P25398	40S ribosomal protein S12 OS=Homo sapiens OX=9606 GN=RPS12 PE=1 SV=3	FALSE	0	56.3555	61.3636	10	28	10	1	132	14.505	7.21	High		5600000000	137.95	102.248	10
FALSE	High	Master Protein	Q02413	Desmoglein-1 OS=Homo sapiens OX=9606 GN=DSG1 PE=1 SV=2	FALSE	0	22.1227	13.918	8	8	8	1	1049	113.676	5.03	High		17000000	0.52	17.1594	8			FALSE	High	Master Protein	Q15646	2'-5'-oligoadenylate synthase-like protein OS=Homo sapiens OX=9606 GN=OASL PE=1 SV=2	FALSE	0	56.2623	38.5214	13	18	13	1	514	59.189	7.87	High		300000000	2.687	59.6854	13
FALSE	High	Master Protein	O75643	U5 small nuclear ribonucleoprotein 200 kDa helicase OS=Homo sapiens OX=9606 GN=SNRNP200 PE=1 SV=2	FALSE	0	20.774	4.96255	8	9	8	1	2136	244.353	6.06	High		7900000	0.155	18.0458	8			FALSE	High	Master Protein	Q9NQS7	Inner centromere protein OS=Homo sapiens OX=9606 GN=INCENP PE=1 SV=3	FALSE	0	56.258	20.1525	12	19	12	1	918	105.365	9.44	High		380000000	1.154	61.9753	12
FALSE	High	Master Protein	Q92900	Regulator of nonsense transcripts 1 OS=Homo sapiens OX=9606 GN=UPF1 PE=1 SV=2	FALSE	0	19.5782	11.1603	8	8	8	1	1129	124.267	6.61	High		15000000	0.346	14.4154	8			FALSE	High	Master Protein	P24928	DNA-directed RNA polymerase II subunit RPB1 OS=Homo sapiens OX=9606 GN=POLR2A PE=1 SV=2	FALSE	0	56.1917	12.2335	14	18	14	1	1970	217.039	7.37	High		49000000	0.354	60.08	14
FALSE	High	Master Protein	P61313	60S ribosomal protein L15 OS=Homo sapiens OX=9606 GN=RPL15 PE=1 SV=2	FALSE	0	18.8509	35.7843	8	14	8	1	204	24.131	11.62	High		470000000	2.728	34.3537	8			FALSE	High	Master Protein	P21127	Cyclin-dependent kinase 11B OS=Homo sapiens OX=9606 GN=CDK11B PE=1 SV=4	FALSE	0	55.8987	22.5157	19	27	19	1	795	92.563	5.54	High		400000000	1.783	73.2803	19
FALSE	High	Master Protein	Q06830	Peroxiredoxin-1 OS=Homo sapiens OX=9606 GN=PRDX1 PE=1 SV=1	FALSE	0	18.6899	43.7186	8	9	6	1	199	22.096	8.13	High		77000000	2.728	19.8254	8			FALSE	High	Master Protein	P62910	60S ribosomal protein L32 OS=Homo sapiens OX=9606 GN=RPL32 PE=1 SV=2	FALSE	0	55.5445	46.6667	10	30	10	1	135	15.85	11.33	High		13000000000	132.352	93.6511	10
FALSE	High	Master Protein	P40429	60S ribosomal protein L13a OS=Homo sapiens OX=9606 GN=RPL13A PE=1 SV=2	FALSE	0	16.2139	30.0493	8	12	8	1	203	23.562	10.93	High		250000000	1.955	22.8889	8			FALSE	High	Master Protein	Q8WXX5	DnaJ homolog subfamily C member 9 OS=Homo sapiens OX=9606 GN=DNAJC9 PE=1 SV=1	FALSE	0	55.5196	57.3077	12	19	12	1	260	29.891	5.73	High		490000000	5.813	54.0425	12
FALSE	High	Master Protein	A5A3E0	POTE ankyrin domain family member F OS=Homo sapiens OX=9606 GN=POTEF PE=1 SV=2	FALSE	0	52.8553	8.09302	7	30	1	1	1075	121.367	6.2	High		1300000	0.553	97.8563	7			FALSE	High	Master Protein	P02545	Prelamin-A/C OS=Homo sapiens OX=9606 GN=LMNA PE=1 SV=1	FALSE	0	55.286	23.9458	12	15	11	1	664	74.095	7.02	High		150000000	0.945	51.3279	12
FALSE	High	Master Protein	P62979	Ubiquitin-40S ribosomal protein S27a OS=Homo sapiens OX=9606 GN=RPS27A PE=1 SV=2	FALSE	0	52.645	50.641	7	22	7	1	156	17.953	9.64	High		150000000	11.328	71.829	7			FALSE	High	Master Protein	Q9Y4W2	Ribosomal biogenesis protein LAS1L OS=Homo sapiens OX=9606 GN=LAS1L PE=1 SV=2	FALSE	0	54.4706	30.3815	11	17	11	1	734	83.013	4.73	High		160000000	1.006	49.9194	11
FALSE	High	Master Protein	P18621	60S ribosomal protein L17 OS=Homo sapiens OX=9606 GN=RPL17 PE=1 SV=3	FALSE	0	44.1203	38.0435	7	18	7	1	184	21.383	10.17	High		240000000	7.111	52.6427	7			FALSE	High	Master Protein	P68032	Actin, alpha cardiac muscle 1 OS=Homo sapiens OX=9606 GN=ACTC1 PE=1 SV=1	FALSE	0	54.1699	36.3395	13	27	2	1	377	41.992	5.39	High		140000000	3.962	71.4245	13
FALSE	High	Master Protein	Q9UN86	Ras GTPase-activating protein-binding protein 2 OS=Homo sapiens OX=9606 GN=G3BP2 PE=1 SV=2	FALSE	0	41.5458	20.1245	7	14	7	1	482	54.088	5.55	High		240000000	1.326	37.2401	7			FALSE	High	Master Protein	P16989	Y-box-binding protein 3 OS=Homo sapiens OX=9606 GN=YBX3 PE=1 SV=4	FALSE	0	54.1135	16.6667	8	18	1	1	372	40.066	9.77	High		8800000	4.623	64.0519	8
FALSE	High	Master Protein	P05387	60S acidic ribosomal protein P2 OS=Homo sapiens OX=9606 GN=RPLP2 PE=1 SV=1	FALSE	0	39.788	92.1739	7	12	6	1	115	11.658	4.54	High		160000000	30.623	45.6105	7			FALSE	High	Master Protein	O75494	Serine/arginine-rich splicing factor 10 OS=Homo sapiens OX=9606 GN=SRSF10 PE=1 SV=1	FALSE	0	53.8542	31.6794	11	22	11	1	262	31.282	11.27	High		620000000	9	78.5609	11
FALSE	High	Master Protein	P62906	60S ribosomal protein L10a OS=Homo sapiens OX=9606 GN=RPL10A PE=1 SV=2	FALSE	0	36.2154	33.6406	7	14	7	1	217	24.816	9.94	High		190000000	3.642	38.3906	7			FALSE	High	Master Protein	P46781	40S ribosomal protein S9 OS=Homo sapiens OX=9606 GN=RPS9 PE=1 SV=3	FALSE	0	53.5637	46.9072	15	39	15	1	194	22.578	10.65	High		8500000000	21.758	91.8577	15
FALSE	High	Master Protein	P26599	Polypyrimidine tract-binding protein 1 OS=Homo sapiens OX=9606 GN=PTBP1 PE=1 SV=1	FALSE	0	31.2571	17.8908	7	9	7	1	531	57.186	9.17	High	Acetyl [N-Term]	75000000	1.291	24.7712	7			FALSE	High	Master Protein	Q9HCS7	Pre-mRNA-splicing factor SYF1 OS=Homo sapiens OX=9606 GN=XAB2 PE=1 SV=2	FALSE	0	53.5114	23.5088	15	18	15	1	855	99.946	6.23	High		170000000	0.833	51.8813	15
FALSE	High	Master Protein	P47756	F-actin-capping protein subunit beta OS=Homo sapiens OX=9606 GN=CAPZB PE=1 SV=4	FALSE	0	30.0802	29.6029	7	9	7	1	277	31.331	5.59	High		71000000	1.512	24.5388	7			FALSE	High	Master Protein	P84098	60S ribosomal protein L19 OS=Homo sapiens OX=9606 GN=RPL19 PE=1 SV=1	FALSE	0	53.2837	31.6327	10	38	10	1	196	23.451	11.47	High		7700000000	99	104.489	10
FALSE	High	Master Protein	P05388	60S acidic ribosomal protein P0 OS=Homo sapiens OX=9606 GN=RPLP0 PE=1 SV=1	FALSE	0	29.6411	24.2902	7	12	7	1	317	34.252	5.97	High		440000000	1.976	35.9329	7			FALSE	High	Master Protein	Q16629	Serine/arginine-rich splicing factor 7 OS=Homo sapiens OX=9606 GN=SRSF7 PE=1 SV=1	FALSE	0	53.2607	37.8151	11	26	10	1	238	27.35	11.82	High		6700000000	9	80.5104	11
FALSE	High	Master Protein	Q13151	Heterogeneous nuclear ribonucleoprotein A0 OS=Homo sapiens OX=9606 GN=HNRNPA0 PE=1 SV=1	FALSE	0	28.9886	26.2295	7	9	5	1	305	30.822	9.29	High		130000000	2.981	27.3107	7			FALSE	High	Master Protein	Q13547	Histone deacetylase 1 OS=Homo sapiens OX=9606 GN=HDAC1 PE=1 SV=1	FALSE	0	53.2293	30.9129	8	19	5	1	482	55.068	5.48	High		110000000	1.593	58.4747	8
FALSE	High	Master Protein	Q13435	Splicing factor 3B subunit 2 OS=Homo sapiens OX=9606 GN=SF3B2 PE=1 SV=2	FALSE	0	28.1581	12.1788	7	10	7	1	895	100.165	5.67	High		12000000	0.363	24.5032	7			FALSE	High	Master Protein	Q13427	Peptidyl-prolyl cis-trans isomerase G OS=Homo sapiens OX=9606 GN=PPIG PE=1 SV=2	FALSE	0	53.22	25.0663	12	17	12	1	754	88.564	10.29	High		180000000	1.829	48.2227	12
FALSE	High	Master Protein	Q9Y2X3	Nucleolar protein 58 OS=Homo sapiens OX=9606 GN=NOP58 PE=1 SV=1	FALSE	0	27.4912	18.7146	7	8	7	1	529	59.541	8.92	High		14000000	0.848	19.0223	7			FALSE	High	Master Protein	Q9NYF8	Bcl-2-associated transcription factor 1 OS=Homo sapiens OX=9606 GN=BCLAF1 PE=1 SV=2	FALSE	0	53.153	19.5652	12	15	12	1	920	106.059	9.98	High		490000000	0.778	56.4841	12
FALSE	High	Master Protein	P62269	40S ribosomal protein S18 OS=Homo sapiens OX=9606 GN=RPS18 PE=1 SV=3	FALSE	0	26.8078	43.4211	7	10	7	1	152	17.708	10.99	High		260000000	3.642	27.2864	7			FALSE	High	Master Protein	P63244	Receptor of activated protein C kinase 1 OS=Homo sapiens OX=9606 GN=RACK1 PE=1 SV=3	FALSE	0	52.9821	41.9558	9	16	9	1	317	35.055	7.69	High		170000000	2.162	55.3463	9
FALSE	High	Master Protein	P62249	40S ribosomal protein S16 OS=Homo sapiens OX=9606 GN=RPS16 PE=1 SV=2	FALSE	0	26.5318	48.6301	7	14	7	1	146	16.435	10.21	High		150000000	4.623	40.7003	7			FALSE	High	Master Protein	P25440	Bromodomain-containing protein 2 OS=Homo sapiens OX=9606 GN=BRD2 PE=1 SV=2	FALSE	0	52.69	22.8464	10	14	10	1	801	88.006	9.09	High		490000000	1.198	48.3625	10
FALSE	High	Master Protein	Q96KR1	Zinc finger RNA-binding protein OS=Homo sapiens OX=9606 GN=ZFR PE=1 SV=2	FALSE	0	25.6564	9.4041	7	7	7	1	1074	116.939	9.04	High		20000000	0.389	20.6167	7			FALSE	High	Master Protein	Q07020	60S ribosomal protein L18 OS=Homo sapiens OX=9606 GN=RPL18 PE=1 SV=2	FALSE	0	52.4941	43.0851	9	88	9	1	188	21.621	11.72	High		17000000000	45.416	285.372	9
FALSE	High	Master Protein	P07910	Heterogeneous nuclear ribonucleoproteins C1/C2 OS=Homo sapiens OX=9606 GN=HNRNPC PE=1 SV=4	FALSE	0	25.4955	23.2026	7	8	7	1	306	33.65	5.08	High		64000000	1.228	23.7241	7			FALSE	High	Master Protein	O43818	U3 small nucleolar RNA-interacting protein 2 OS=Homo sapiens OX=9606 GN=RRP9 PE=1 SV=1	FALSE	0	52.207	30.1053	9	15	9	1	475	51.809	7.85	High		130000000	1.929	41.2815	9
FALSE	High	Master Protein	P19474	E3 ubiquitin-protein ligase TRIM21 OS=Homo sapiens OX=9606 GN=TRIM21 PE=1 SV=1	FALSE	0	23.5027	17.6842	7	8	7	1	475	54.135	6.38	High		39000000	0.812	22.3148	7			FALSE	High	Master Protein	Q99496	E3 ubiquitin-protein ligase RING2 OS=Homo sapiens OX=9606 GN=RNF2 PE=1 SV=1	FALSE	0	51.9683	40.4762	8	17	7	1	336	37.632	6.84	High		220000000	3.833	40.775	8
FALSE	High	Master Protein	O75533	Splicing factor 3B subunit 1 OS=Homo sapiens OX=9606 GN=SF3B1 PE=1 SV=3	FALSE	0	21.5848	6.67178	7	8	7	1	1304	145.738	7.09	High		11000000	0.292	16.8058	7			FALSE	High	Master Protein	P35637	RNA-binding protein FUS OS=Homo sapiens OX=9606 GN=FUS PE=1 SV=1	FALSE	0	51.7735	22.4335	9	16	7	1	526	53.394	9.36	High		260000000	4.275	48.0691	9
FALSE	High	Master Protein	Q9UHX1	Poly(U)-binding-splicing factor PUF60 OS=Homo sapiens OX=9606 GN=PUF60 PE=1 SV=1	FALSE	0	20.7787	16.6369	7	7	7	1	559	59.838	5.29	High		11000000	0.682	15.5921	7			FALSE	High	Master Protein	Q13595	Transformer-2 protein homolog alpha OS=Homo sapiens OX=9606 GN=TRA2A PE=1 SV=1	FALSE	0	51.7446	37.9433	13	30	10	1	282	32.669	11.27	High		590000000	20.544	79.7061	13
FALSE	High	Master Protein	Q5T9A4	ATPase family AAA domain-containing protein 3B OS=Homo sapiens OX=9606 GN=ATAD3B PE=1 SV=1	FALSE	0	20.5553	10.4938	7	7	1	1	648	72.527	9.2	High		11000000	0.369	18.7922	7			FALSE	High	Master Protein	P50914	60S ribosomal protein L14 OS=Homo sapiens OX=9606 GN=RPL14 PE=1 SV=4	FALSE	0	50.7972	34.4186	10	70	10	1	215	23.417	10.93	High		5400000000	16.783	191.501	10
FALSE	High	Master Protein	Q5SSJ5	Heterochromatin protein 1-binding protein 3 OS=Homo sapiens OX=9606 GN=HP1BP3 PE=1 SV=1	FALSE	0	18.6139	12.2966	7	8	7	1	553	61.169	9.67	High		37000000	0.63	20.4994	7			FALSE	High	Master Protein	P56537	Eukaryotic translation initiation factor 6 OS=Homo sapiens OX=9606 GN=EIF6 PE=1 SV=1	FALSE	0	50.3652	56.7347	7	20	7	1	245	26.582	4.68	High		480000000	9	71.6274	7
FALSE	High	Master Protein	Q02880	DNA topoisomerase 2-beta OS=Homo sapiens OX=9606 GN=TOP2B PE=1 SV=3	FALSE	0	18.5124	4.61255	7	8	3	1	1626	183.152	8	High		6600000	0.171	15.4454	7			FALSE	High	Master Protein	O00422	Histone deacetylase complex subunit SAP18 OS=Homo sapiens OX=9606 GN=SAP18 PE=1 SV=1	FALSE	0	50.2477	66.0131	8	46	8	1	153	17.55	9.35	High		600000000	9	130.713	8
FALSE	High	Master Protein	P07947	Tyrosine-protein kinase Yes OS=Homo sapiens OX=9606 GN=YES1 PE=1 SV=3	FALSE	0	18.1915	12.7072	7	7	7	1	543	60.763	6.74	High		8200000	0.711	14.7038	7			FALSE	High	Master Protein	P40429	60S ribosomal protein L13a OS=Homo sapiens OX=9606 GN=RPL13A PE=1 SV=2	FALSE	0	50.1619	40.8867	13	52	13	1	203	23.562	10.93	High		7700000000	12.111	126.034	13
FALSE	High	Master Protein	P62750	60S ribosomal protein L23a OS=Homo sapiens OX=9606 GN=RPL23A PE=1 SV=1	FALSE	0	17.9793	32.0513	7	9	7	1	156	17.684	10.45	High		200000000	4.995	21.7156	7			FALSE	High	Master Protein	P62847	40S ribosomal protein S24 OS=Homo sapiens OX=9606 GN=RPS24 PE=1 SV=1	FALSE	0	50.1589	36.0902	6	48	6	1	133	15.413	10.78	High	Acetyl [N-Term]	3400000000	137.95	130.141	6
FALSE	High	Master Protein	Q8N684	Cleavage and polyadenylation specificity factor subunit 7 OS=Homo sapiens OX=9606 GN=CPSF7 PE=1 SV=1	FALSE	0	17.8304	15.2866	7	8	7	1	471	52.018	8	High		44000000	0.905	12.5274	7			FALSE	High	Master Protein	Q04695	Keratin, type I cytoskeletal 17 OS=Homo sapiens OX=9606 GN=KRT17 PE=1 SV=2	TRUE	0	49.9332	28.7037	12	17	4	1	432	48.076	5.02	High		84000000	1.683	52.8271	12
FALSE	High	Master Protein	P0CG38	POTE ankyrin domain family member I OS=Homo sapiens OX=9606 GN=POTEI PE=3 SV=1	FALSE	0	37.3379	6.4186	6	19	1	1	1075	121.205	6.21	High		890000	0.417	54.6843	6			FALSE	High	Master Protein	P62140	Serine/threonine-protein phosphatase PP1-beta catalytic subunit OS=Homo sapiens OX=9606 GN=PPP1CB PE=1 SV=3	FALSE	0	48.9995	38.8379	10	15	1	1	327	37.163	6.19	High		100000000	3.467	48.9088	10
FALSE	High	Master Protein	P04844	Dolichyl-diphosphooligosaccharide--protein glycosyltransferase subunit 2 OS=Homo sapiens OX=9606 GN=RPN2 PE=1 SV=3	FALSE	0	34.5045	14.897	6	11	6	1	631	69.241	5.69	High		27000000	0.812	24.4031	6			FALSE	High	Master Protein	P52701	DNA mismatch repair protein Msh6 OS=Homo sapiens OX=9606 GN=MSH6 PE=1 SV=2	FALSE	0	48.6954	14.3382	15	18	15	1	1360	152.689	6.9	High		180000000	0.54	50.7257	15
FALSE	High	Master Protein	P16402	Histone H1.3 OS=Homo sapiens OX=9606 GN=HIST1H1D PE=1 SV=2	FALSE	0	28.1065	17.1946	6	14	6	1	221	22.336	11.02	High		480000000	2.455	46.0704	6			FALSE	High	Master Protein	Q08170	Serine/arginine-rich splicing factor 4 OS=Homo sapiens OX=9606 GN=SRSF4 PE=1 SV=2	FALSE	0	48.3051	17.8138	10	19	5	1	494	56.645	11.52	High		420000000	3.16	54.9381	10
FALSE	High	Master Protein	P62244	40S ribosomal protein S15a OS=Homo sapiens OX=9606 GN=RPS15A PE=1 SV=2	FALSE	0	27.0652	51.5385	6	12	6	1	130	14.83	10.13	High		280000000	3.329	37.2029	6			FALSE	High	Master Protein	P62913	60S ribosomal protein L11 OS=Homo sapiens OX=9606 GN=RPL11 PE=1 SV=2	FALSE	0	48.0311	49.4382	10	53	10	1	178	20.24	9.6	High		5300000000	58.948	139	10
FALSE	High	Master Protein	P62995	Transformer-2 protein homolog beta OS=Homo sapiens OX=9606 GN=TRA2B PE=1 SV=1	FALSE	0	26.6176	23.2639	6	12	4	1	288	33.646	11.25	High		200000000	5.579	32.9185	6			FALSE	High	Master Protein	Q7Z5J4	Retinoic acid-induced protein 1 OS=Homo sapiens OX=9606 GN=RAI1 PE=1 SV=2	FALSE	0	47.8298	8.44701	10	11	10	1	1906	203.225	8.79	High		41000000	0.313	40.007	10
FALSE	High	Master Protein	P61158	Actin-related protein 3 OS=Homo sapiens OX=9606 GN=ACTR3 PE=1 SV=3	FALSE	0	26.1819	24.1627	6	7	6	1	418	47.341	5.88	High		27000000	0.823	17.0384	6			FALSE	High	Master Protein	Q03701	CCAAT/enhancer-binding protein zeta OS=Homo sapiens OX=9606 GN=CEBPZ PE=1 SV=3	FALSE	0	47.5396	15.9393	11	15	11	1	1054	120.898	5.94	High		130000000	0.61	50.5267	11
FALSE	High	Master Protein	P63096	Guanine nucleotide-binding protein G(i) subunit alpha-1 OS=Homo sapiens OX=9606 GN=GNAI1 PE=1 SV=2	FALSE	0	24.5609	18.6441	6	12	1	1	354	40.335	5.97	High		18000000	1.336	34.0416	6			FALSE	High	Master Protein	O43660	Pleiotropic regulator 1 OS=Homo sapiens OX=9606 GN=PLRG1 PE=1 SV=1	FALSE	0	47.4711	35.9922	11	13	11	1	514	57.158	9.17	High		100000000	1.512	42.6496	11
FALSE	High	Master Protein	P06733	Alpha-enolase OS=Homo sapiens OX=9606 GN=ENO1 PE=1 SV=2	FALSE	0	24.2226	22.1198	6	7	6	1	434	47.139	7.39	High		47000000	0.743	20.784	6			FALSE	High	Master Protein	Q9Y3I0	tRNA-splicing ligase RtcB homolog OS=Homo sapiens OX=9606 GN=RTCB PE=1 SV=1	FALSE	0	47.366	32.8713	10	12	10	1	505	55.175	7.23	High		180000000	1.512	47.4171	10
FALSE	High	Master Protein	Q96I24	Far upstream element-binding protein 3 OS=Homo sapiens OX=9606 GN=FUBP3 PE=1 SV=2	FALSE	0	23.0121	13.1119	6	8	6	1	572	61.602	8.38	High		34000000	0.528	21.4368	6			FALSE	High	Master Protein	Q16576	Histone-binding protein RBBP7 OS=Homo sapiens OX=9606 GN=RBBP7 PE=1 SV=1	FALSE	0	47.1903	34.3529	9	16	5	1	425	47.79	5.05	High		390000000	3.467	54.6386	9
FALSE	High	Master Protein	Q07020	60S ribosomal protein L18 OS=Homo sapiens OX=9606 GN=RPL18 PE=1 SV=2	FALSE	0	22.6655	34.5745	6	9	6	1	188	21.621	11.72	High		410000000	3.642	28.7009	6			FALSE	High	Master Protein	Q8IUE6	Histone H2A type 2-B OS=Homo sapiens OX=9606 GN=HIST2H2AB PE=1 SV=3	FALSE	0	47.1553	47.6923	7	152	2	1	130	13.987	10.89	High		20000000000	99	430.351	7
FALSE	High	Master Protein	P84090	Enhancer of rudimentary homolog OS=Homo sapiens OX=9606 GN=ERH PE=1 SV=1	FALSE	0	21.4923	44.2308	6	11	6	1	104	12.251	5.92	High		100000000	12.895	23.2543	6			FALSE	High	Master Protein	Q96SB4	SRSF protein kinase 1 OS=Homo sapiens OX=9606 GN=SRPK1 PE=1 SV=2	FALSE	0	47.0162	20.458	11	15	10	1	655	74.278	6.16	High		71000000	1.477	48.3556	11
FALSE	High	Master Protein	P0DMV9	Heat shock 70 kDa protein 1B OS=Homo sapiens OX=9606 GN=HSPA1B PE=1 SV=1	FALSE	0	20.9494	10.9204	6	9	4	1	641	70.009	5.66	High		15000000	0.438	27.3338	6			FALSE	High	Master Protein	P11387	DNA topoisomerase 1 OS=Homo sapiens OX=9606 GN=TOP1 PE=1 SV=2	FALSE	0	46.7947	17.7778	13	16	13	1	765	90.669	9.31	High		430000000	0.986	52.0291	13
FALSE	High	Master Protein	Q01085	Nucleolysin TIAR OS=Homo sapiens OX=9606 GN=TIAL1 PE=1 SV=1	FALSE	0	20.45	27.2	6	6	6	1	375	41.564	7.74	High		16000000	0.995	16.874	6			FALSE	High	Master Protein	O95785	Protein Wiz OS=Homo sapiens OX=9606 GN=WIZ PE=1 SV=2	FALSE	0	46.686	9.38825	10	14	10	1	1651	178.563	6.86	High		160000000	0.395	50.4691	10
FALSE	High	Master Protein	P61254	60S ribosomal protein L26 OS=Homo sapiens OX=9606 GN=RPL26 PE=1 SV=1	FALSE	0	20.3533	38.6207	6	9	2	1	145	17.248	10.55	High		490000000	4.995	24.8766	6			FALSE	High	Master Protein	Q9NX58	Cell growth-regulating nucleolar protein OS=Homo sapiens OX=9606 GN=LYAR PE=1 SV=2	FALSE	0	46.4256	25.5937	7	13	7	1	379	43.588	9.54	High		120000000	1.994	44.2075	7
FALSE	High	Master Protein	P62805	Histone H4 OS=Homo sapiens OX=9606 GN=HIST1H4A PE=1 SV=2	FALSE	0	19.7709	51.4563	6	8	6	1	103	11.36	11.36	High		150000000	9	22.4451	6			FALSE	High	Master Protein	Q9UK61	Protein TASOR OS=Homo sapiens OX=9606 GN=FAM208A PE=1 SV=3	FALSE	0	46.2518	11.2575	14	16	14	1	1670	188.914	5.8	High		170000000	0.341	44.5178	14
FALSE	High	Master Protein	Q02543	60S ribosomal protein L18a OS=Homo sapiens OX=9606 GN=RPL18A PE=1 SV=2	FALSE	0	19.6664	34.0909	6	13	6	1	176	20.749	10.71	High		360000000	2.728	33.2822	6			FALSE	High	Master Protein	Q9Y221	60S ribosome subunit biogenesis protein NIP7 homolog OS=Homo sapiens OX=9606 GN=NIP7 PE=1 SV=1	FALSE	0	45.8594	71.6667	7	15	7	1	180	20.449	8.51	High		240000000	14.199	43.8487	7
FALSE	High	Master Protein	Q13242	Serine/arginine-rich splicing factor 9 OS=Homo sapiens OX=9606 GN=SRSF9 PE=1 SV=1	FALSE	0	19.5252	23.5294	6	7	5	1	221	25.526	8.65	High		60000000	1.738	18.886	6			FALSE	High	Master Protein	P07199	Major centromere autoantigen B OS=Homo sapiens OX=9606 GN=CENPB PE=1 SV=2	FALSE	0	45.832	26.0434	11	14	11	1	599	65.132	4.55	High		240000000	1.649	49.9183	11
FALSE	High	Master Protein	Q15025	TNFAIP3-interacting protein 1 OS=Homo sapiens OX=9606 GN=TNIP1 PE=1 SV=2	FALSE	0	18.8567	11.1635	6	6	6	1	636	71.82	6.62	High		35000000	0.501	14.1684	6			FALSE	High	Master Protein	Q9UK58	Cyclin-L1 OS=Homo sapiens OX=9606 GN=CCNL1 PE=1 SV=1	FALSE	0	45.6686	19.962	7	16	7	1	526	59.597	10.7	High		240000000	1.754	53.7762	7
FALSE	High	Master Protein	Q16666	Gamma-interferon-inducible protein 16 OS=Homo sapiens OX=9606 GN=IFI16 PE=1 SV=3	FALSE	0	18.8351	9.04459	6	7	6	1	785	88.199	9.28	High		28000000	0.326	14.7325	6			FALSE	High	Master Protein	P04406	Glyceraldehyde-3-phosphate dehydrogenase OS=Homo sapiens OX=9606 GN=GAPDH PE=1 SV=3	FALSE	0	45.5586	37.0149	8	18	8	1	335	36.03	8.46	High		120000000	2.728	51.8599	8
FALSE	High	Master Protein	Q14966	Zinc finger protein 638 OS=Homo sapiens OX=9606 GN=ZNF638 PE=1 SV=2	FALSE	0	18.6432	4.19616	6	6	6	1	1978	220.488	6.38	High		24000000	0.134	17.9297	6			FALSE	High	Master Protein	Q5BKZ1	DBIRD complex subunit ZNF326 OS=Homo sapiens OX=9606 GN=ZNF326 PE=1 SV=2	FALSE	0	45.3733	27.8351	12	16	12	1	582	65.613	5.15	High	Acetyl [N-Term]	190000000	1.581	50.0382	12
FALSE	High	Master Protein	P16615	Sarcoplasmic/endoplasmic reticulum calcium ATPase 2 OS=Homo sapiens OX=9606 GN=ATP2A2 PE=1 SV=1	FALSE	0	18.5518	7.67754	6	8	5	1	1042	114.683	5.34	High		16000000	0.292	15.4262	6			FALSE	High	Master Protein	Q15287	RNA-binding protein with serine-rich domain 1 OS=Homo sapiens OX=9606 GN=RNPS1 PE=1 SV=1	FALSE	0	45.3567	24.5902	6	17	6	1	305	34.188	11.84	High		1300000000	3.642	83.1397	6
FALSE	High	Master Protein	Q9Y2D5	A-kinase anchor protein 2 OS=Homo sapiens OX=9606 GN=AKAP2 PE=1 SV=3	FALSE	0	18.4649	10.4773	6	13	6	1	859	94.603	5.11	High		34000000	0.401	17.2197	6			FALSE	High	Master Protein	P05386	60S acidic ribosomal protein P1 OS=Homo sapiens OX=9606 GN=RPLP1 PE=1 SV=1	FALSE	0	45.192	52.6316	3	19	3	1	114	11.507	4.32	High		460000000	38.811	82.1169	3
FALSE	High	Master Protein	Q96HS1	Serine/threonine-protein phosphatase PGAM5, mitochondrial OS=Homo sapiens OX=9606 GN=PGAM5 PE=1 SV=2	FALSE	0	18.4319	23.5294	6	7	6	1	289	31.985	8.68	High		65000000	1.069	20.3238	6			FALSE	High	Master Protein	P17096	High mobility group protein HMG-I/HMG-Y OS=Homo sapiens OX=9606 GN=HMGA1 PE=1 SV=3	FALSE	0	44.6113	41.1215	5	23	5	1	107	11.669	10.32	High		2200000000	99	86.98	5
FALSE	High	Master Protein	O15027	Protein transport protein Sec16A OS=Homo sapiens OX=9606 GN=SEC16A PE=1 SV=4	FALSE	0	18.3546	3.22444	6	6	6	1	2357	251.738	5.8	High		25000000	0.16	15.1119	6			FALSE	High	Master Protein	Q9GZR7	ATP-dependent RNA helicase DDX24 OS=Homo sapiens OX=9606 GN=DDX24 PE=1 SV=1	FALSE	0	44.1504	21.3038	12	15	12	1	859	96.271	9.06	High		130000000	0.701	44.0175	12
FALSE	High	Master Protein	P05141	ADP/ATP translocase 2 OS=Homo sapiens OX=9606 GN=SLC25A5 PE=1 SV=7	FALSE	0	18.3533	21.1409	6	8	6	1	298	32.831	9.69	High		72000000	0.931	19.1117	6			FALSE	High	Master Protein	O94776	Metastasis-associated protein MTA2 OS=Homo sapiens OX=9606 GN=MTA2 PE=1 SV=1	FALSE	0	43.9956	24.8503	13	14	11	1	668	74.976	9.66	High		140000000	0.842	43.7663	13
FALSE	High	Master Protein	O75494	Serine/arginine-rich splicing factor 10 OS=Homo sapiens OX=9606 GN=SRSF10 PE=1 SV=1	FALSE	0	18.0438	16.0305	6	7	6	1	262	31.282	11.27	High		61000000	2.162	20.136	6			FALSE	High	Master Protein	Q8N7H5	RNA polymerase II-associated factor 1 homolog OS=Homo sapiens OX=9606 GN=PAF1 PE=1 SV=2	FALSE	0	43.7755	30.6968	11	15	11	1	531	59.939	4.63	High		140000000	1.246	36.6518	11
FALSE	High	Master Protein	Q13283	Ras GTPase-activating protein-binding protein 1 OS=Homo sapiens OX=9606 GN=G3BP1 PE=1 SV=1	FALSE	0	17.0341	18.4549	6	7	6	1	466	52.132	5.52	High		78000000	0.778	17.8261	6			FALSE	High	Master Protein	Q5T6F2	Ubiquitin-associated protein 2 OS=Homo sapiens OX=9606 GN=UBAP2 PE=1 SV=1	FALSE	0	43.6515	14.8347	8	13	8	1	1119	117.044	7.34	High		73000000	0.968	39.1304	8
FALSE	High	Master Protein	Q15029	116 kDa U5 small nuclear ribonucleoprotein component OS=Homo sapiens OX=9606 GN=EFTUD2 PE=1 SV=1	FALSE	0	16.752	8.33333	6	6	6	1	972	109.366	5	High		5500000	0.264	9.76804	6			FALSE	High	Master Protein	P08865	40S ribosomal protein SA OS=Homo sapiens OX=9606 GN=RPSA PE=1 SV=4	FALSE	0	43.6361	40.339	7	17	7	1	295	32.833	4.87	High		610000000	3.642	71.1266	7
FALSE	High	Master Protein	Q96SB4	SRSF protein kinase 1 OS=Homo sapiens OX=9606 GN=SRPK1 PE=1 SV=2	FALSE	0	15.8932	17.0992	6	10	6	1	655	74.278	6.16	High		34000000	0.63	13.8112	6			FALSE	High	Master Protein	Q13501	Sequestosome-1 OS=Homo sapiens OX=9606 GN=SQSTM1 PE=1 SV=1	FALSE	0	43.5669	31.5909	6	10	6	1	440	47.657	5.22	High		42000000	1.976	41.5489	6
FALSE	High	Master Protein	O00214	Galectin-8 OS=Homo sapiens OX=9606 GN=LGALS8 PE=1 SV=4	FALSE	0	15.7587	17.0347	6	6	6	1	317	35.786	8.25	High		34000000	0.931	13.18	6			FALSE	High	Master Protein	Q01081	Splicing factor U2AF 35 kDa subunit OS=Homo sapiens OX=9606 GN=U2AF1 PE=1 SV=3	FALSE	0	43.4618	32.5	5	17	5	1	240	27.854	8.81	High		380000000	5.813	47.9744	5
FALSE	High	Master Protein	Q14974	Importin subunit beta-1 OS=Homo sapiens OX=9606 GN=KPNB1 PE=1 SV=2	FALSE	0	15.6189	8.44749	6	7	6	1	876	97.108	4.78	High		14000000	0.299	18.654	6			FALSE	High	Master Protein	P83916	Chromobox protein homolog 1 OS=Homo sapiens OX=9606 GN=CBX1 PE=1 SV=1	FALSE	0	43.1787	51.8919	9	65	8	1	185	21.405	4.93	High		940000000	7.254	171.978	9
FALSE	High	Master Protein	P49327	Fatty acid synthase OS=Homo sapiens OX=9606 GN=FASN PE=1 SV=3	FALSE	0	15.4956	2.70808	6	6	6	1	2511	273.254	6.44	High	Acetyl [N-Term]	9000000	0.105	13.8343	6			FALSE	High	Master Protein	Q9H0D6	5'-3' exoribonuclease 2 OS=Homo sapiens OX=9606 GN=XRN2 PE=1 SV=1	FALSE	0	42.9936	17.1579	10	14	10	1	950	108.513	7.47	High		64000000	0.624	44.4137	10
FALSE	High	Master Protein	Q8TDN6	Ribosome biogenesis protein BRX1 homolog OS=Homo sapiens OX=9606 GN=BRIX1 PE=1 SV=2	FALSE	0	15.3772	19.2635	6	7	6	1	353	41.375	9.92	High		22000000	0.995	11.8359	6			FALSE	High	Master Protein	P50281	Matrix metalloproteinase-14 OS=Homo sapiens OX=9606 GN=MMP14 PE=1 SV=3	FALSE	0	42.9623	21.6495	11	15	11	1	582	65.852	7.77	High		190000000	1.913	44.4342	11
FALSE	High	Master Protein	O94906	Pre-mRNA-processing factor 6 OS=Homo sapiens OX=9606 GN=PRPF6 PE=1 SV=1	FALSE	0	14.8171	6.3762	6	6	6	1	941	106.858	8.25	High		8800000	0.237	14.9158	6			FALSE	High	Master Protein	Q15326	Zinc finger MYND domain-containing protein 11 OS=Homo sapiens OX=9606 GN=ZMYND11 PE=1 SV=2	FALSE	0	42.5687	17.7741	8	14	8	1	602	70.917	8.53	High		170000000	1.106	45.7685	8
FALSE	High	Master Protein	Q9UK61	Protein TASOR OS=Homo sapiens OX=9606 GN=FAM208A PE=1 SV=3	FALSE	0	14.3714	3.89222	6	7	6	1	1670	188.914	5.8	High		19000000	0.145	13.1415	6			FALSE	High	Master Protein	Q9H6F5	Coiled-coil domain-containing protein 86 OS=Homo sapiens OX=9606 GN=CCDC86 PE=1 SV=1	FALSE	0	42.2029	31.1111	8	13	8	1	360	40.211	10.33	High		240000000	2.34	41.0384	8
FALSE	High	Master Protein	P38919	Eukaryotic initiation factor 4A-III OS=Homo sapiens OX=9606 GN=EIF4A3 PE=1 SV=4	FALSE	0	13.8685	16.545	6	6	5	1	411	46.841	6.73	High		16000000	0.585	15.5391	6			FALSE	High	Master Protein	Q92794	Histone acetyltransferase KAT6A OS=Homo sapiens OX=9606 GN=KAT6A PE=1 SV=2	FALSE	0	41.742	8.13373	9	12	9	1	2004	224.886	5.68	High		47000000	0.302	32.5105	9
FALSE	High	Master Protein	P62263	40S ribosomal protein S14 OS=Homo sapiens OX=9606 GN=RPS14 PE=1 SV=3	FALSE	0	34.7438	29.1391	5	11	5	1	151	16.263	10.05	High		250000000	9	35.413	5			FALSE	High	Master Protein	P49761	Dual specificity protein kinase CLK3 OS=Homo sapiens OX=9606 GN=CLK3 PE=1 SV=3	FALSE	0	41.6175	16.7712	7	14	7	1	638	73.469	9.92	High		420000000	0.753	44.4876	7
FALSE	High	Master Protein	P0CG39	POTE ankyrin domain family member J OS=Homo sapiens OX=9606 GN=POTEJ PE=3 SV=1	FALSE	0	30.9315	5.58767	5	15	1	1	1038	117.315	5.97	High			0.334	48.2786	5			FALSE	High	Master Protein	P62249	40S ribosomal protein S16 OS=Homo sapiens OX=9606 GN=RPS16 PE=1 SV=2	FALSE	0	41.4425	58.9041	10	72	10	1	146	16.435	10.21	High		12000000000	13.678	138.864	10
FALSE	High	Master Protein	P50454	Serpin H1 OS=Homo sapiens OX=9606 GN=SERPINH1 PE=1 SV=2	FALSE	0	30.8938	14.8325	5	8	5	1	418	46.411	8.69	High		120000000	0.905	28.6238	5			FALSE	High	Master Protein	Q53HL2	Borealin OS=Homo sapiens OX=9606 GN=CDCA8 PE=1 SV=2	FALSE	0	41.4038	46.4286	11	13	11	1	280	31.304	9.86	High		210000000	4.08	38.6225	11
FALSE	High	Master Protein	Q9UBI6	Guanine nucleotide-binding protein G(I)/G(S)/G(O) subunit gamma-12 OS=Homo sapiens OX=9606 GN=GNG12 PE=1 SV=3	FALSE	0	29.074	69.4444	5	10	5	1	72	8.001	8.97	High		710000000	38.811	32.9761	5			FALSE	High	Master Protein	Q8NC51	Plasminogen activator inhibitor 1 RNA-binding protein OS=Homo sapiens OX=9606 GN=SERBP1 PE=1 SV=2	FALSE	0	40.7256	31.1275	11	16	11	1	408	44.938	8.65	High		390000000	2.831	49.0297	11
FALSE	High	Master Protein	P09382	Galectin-1 OS=Homo sapiens OX=9606 GN=LGALS1 PE=1 SV=2	FALSE	0	28.0969	45.1852	5	12	5	1	135	14.706	5.5	High		130000000	6.743	32.0016	5			FALSE	High	Master Protein	O60506	Heterogeneous nuclear ribonucleoprotein Q OS=Homo sapiens OX=9606 GN=SYNCRIP PE=1 SV=2	FALSE	0	40.7134	21.1878	11	18	6	1	623	69.56	8.59	High		83000000	1.239	44.4822	11
FALSE	High	Master Protein	P62266	40S ribosomal protein S23 OS=Homo sapiens OX=9606 GN=RPS23 PE=1 SV=3	FALSE	0	27.8793	42.6573	5	10	5	1	143	15.798	10.49	High		470000000	9	28.3747	5			FALSE	High	Master Protein	P46783	40S ribosomal protein S10 OS=Homo sapiens OX=9606 GN=RPS10 PE=1 SV=1	FALSE	0	40.6418	33.3333	6	34	6	1	165	18.886	10.15	High		1200000000	6.017	97.5927	6
FALSE	High	Master Protein	Q03405	Urokinase plasminogen activator surface receptor OS=Homo sapiens OX=9606 GN=PLAUR PE=1 SV=1	FALSE	0	27.3837	25.3731	5	6	5	1	335	36.953	6.65	High		31000000	0.931	20.7148	5			FALSE	High	Master Protein	Q8N9T8	Protein KRI1 homolog OS=Homo sapiens OX=9606 GN=KRI1 PE=1 SV=3	FALSE	0	40.6352	19.2034	8	10	8	1	703	82.548	5.14	High		320000000	0.84	40.2103	8
FALSE	High	Master Protein	Q95604	HLA class I histocompatibility antigen, Cw-17 alpha chain OS=Homo sapiens OX=9606 GN=HLA-C PE=1 SV=1	FALSE	0	25.6703	21.2366	5	8	2	1	372	41.213	6.8	High		12000000	1.154	18.2577	5			FALSE	High	Master Protein	Q15776	Zinc finger protein with KRAB and SCAN domains 8 OS=Homo sapiens OX=9606 GN=ZKSCAN8 PE=1 SV=2	FALSE	0	40.5754	12.6298	4	15	3	1	578	65.775	7.39	High		130000000	0.259	14.4347	4
FALSE	High	Master Protein	P61353	60S ribosomal protein L27 OS=Homo sapiens OX=9606 GN=RPL27 PE=1 SV=2	FALSE	0	24.9551	42.6471	5	13	5	1	136	15.788	10.56	High		190000000	30.623	38.5311	5			FALSE	High	Master Protein	Q9P2E9	Ribosome-binding protein 1 OS=Homo sapiens OX=9606 GN=RRBP1 PE=1 SV=5	FALSE	0	40.3268	11.2766	10	12	10	1	1410	152.365	8.6	High		61000000	0.233	39.2059	10
FALSE	High	Master Protein	Q9HAV0	Guanine nucleotide-binding protein subunit beta-4 OS=Homo sapiens OX=9606 GN=GNB4 PE=1 SV=3	FALSE	0	24.4192	16.4706	5	8	1	1	340	37.543	6	High		42000000	1.738	21.5384	5			FALSE	High	Master Protein	Q14562	ATP-dependent RNA helicase DHX8 OS=Homo sapiens OX=9606 GN=DHX8 PE=1 SV=1	FALSE	0	40.2963	12.7049	10	14	9	1	1220	139.227	8.32	High		25000000	0.436	43.0814	10
FALSE	High	Master Protein	Q9UMS4	Pre-mRNA-processing factor 19 OS=Homo sapiens OX=9606 GN=PRPF19 PE=1 SV=1	FALSE	0	21.6823	15.6746	5	6	5	1	504	55.146	6.61	High		47000000	0.823	16.7309	5			FALSE	High	Master Protein	Q8WVC0	RNA polymerase-associated protein LEO1 OS=Homo sapiens OX=9606 GN=LEO1 PE=1 SV=1	FALSE	0	40.191	18.4685	8	10	8	1	666	75.359	4.51	High		120000000	0.833	34.2105	8
FALSE	High	Master Protein	P00450	Ceruloplasmin OS=Homo sapiens OX=9606 GN=CP PE=1 SV=1	FALSE	0	21.4533	6.76056	5	7	5	1	1065	122.128	5.72	High		110000000	0.341	20.4269	5			FALSE	High	Master Protein	O75530	Polycomb protein EED OS=Homo sapiens OX=9606 GN=EED PE=1 SV=2	FALSE	0	40.1625	25.3968	10	16	10	1	441	50.166	7.03	High		190000000	1.512	43.0125	10
FALSE	High	Master Protein	P10301	Ras-related protein R-Ras OS=Homo sapiens OX=9606 GN=RRAS PE=1 SV=1	FALSE	0	20.6534	34.4037	5	6	3	1	218	23.466	6.93	High		5800000	1.154	19.4384	5			FALSE	High	Master Protein	Q9H967	WD repeat-containing protein 76 OS=Homo sapiens OX=9606 GN=WDR76 PE=1 SV=2	FALSE	0	39.6074	18.3706	9	12	9	1	626	69.725	9.25	High		280000000	0.863	47.6236	9
FALSE	High	Master Protein	Q9NUQ6	SPATS2-like protein OS=Homo sapiens OX=9606 GN=SPATS2L PE=1 SV=2	FALSE	0	20.4776	12.0072	5	6	5	1	558	61.691	9.64	High		55000000	0.425	17.6884	5			FALSE	High	Master Protein	P22087	rRNA 2'-O-methyltransferase fibrillarin OS=Homo sapiens OX=9606 GN=FBL PE=1 SV=2	FALSE	0	39.4156	31.7757	9	15	9	1	321	33.763	10.18	High		370000000	1.721	40.4337	9
FALSE	High	Master Protein	P62070	Ras-related protein R-Ras2 OS=Homo sapiens OX=9606 GN=RRAS2 PE=1 SV=1	FALSE	0	20.1058	29.4118	5	7	3	1	204	23.385	6.01	High		54000000	1.154	20.5764	5			FALSE	High	Master Protein	Q13601	KRR1 small subunit processome component homolog OS=Homo sapiens OX=9606 GN=KRR1 PE=1 SV=4	FALSE	0	39.2884	31.4961	8	14	8	1	381	43.638	9.77	High		130000000	1.61	47.7305	8
FALSE	High	Master Protein	P62277	40S ribosomal protein S13 OS=Homo sapiens OX=9606 GN=RPS13 PE=1 SV=2	FALSE	0	19.3683	37.0861	5	10	5	1	151	17.212	10.54	High		230000000	2.511	26.564	5			FALSE	High	Master Protein	Q96HS1	Serine/threonine-protein phosphatase PGAM5, mitochondrial OS=Homo sapiens OX=9606 GN=PGAM5 PE=1 SV=2	FALSE	0	38.8178	45.3287	9	10	9	1	289	31.985	8.68	High		330000000	2.36	36.3375	9
FALSE	High	Master Protein	P11166	Solute carrier family 2, facilitated glucose transporter member 1 OS=Homo sapiens OX=9606 GN=SLC2A1 PE=1 SV=2	FALSE	0	19.3171	8.94309	5	6	5	1	492	54.049	8.72	High		49000000	0.968	17.9826	5			FALSE	High	Master Protein	Q9Y232	Chromodomain Y-like protein OS=Homo sapiens OX=9606 GN=CDYL PE=1 SV=2	FALSE	0	38.3378	21.2375	7	10	7	1	598	66.44	9.45	High		120000000	0.84	35.4146	7
FALSE	High	Master Protein	P27348	14-3-3 protein theta OS=Homo sapiens OX=9606 GN=YWHAQ PE=1 SV=1	FALSE	0	19.1725	21.6327	5	8	2	1	245	27.747	4.78	High		17000000	1.154	21.197	5			FALSE	High	Master Protein	Q9UKD2	mRNA turnover protein 4 homolog OS=Homo sapiens OX=9606 GN=MRTO4 PE=1 SV=2	FALSE	0	37.7741	42.2594	9	13	9	1	239	27.543	8.29	High		550000000	3.217	46.1534	9
FALSE	High	Master Protein	P60842	Eukaryotic initiation factor 4A-I OS=Homo sapiens OX=9606 GN=EIF4A1 PE=1 SV=1	FALSE	0	19.0038	16.0099	5	5	4	1	406	46.125	5.48	High		38000000	0.468	12.8414	5			FALSE	High	Master Protein	P13647	Keratin, type II cytoskeletal 5 OS=Homo sapiens OX=9606 GN=KRT5 PE=1 SV=3	TRUE	0	37.7729	17.2881	11	15	2	1	590	62.34	7.74	High		64000000	1.062	43.6899	11
FALSE	High	Master Protein	Q13243	Serine/arginine-rich splicing factor 5 OS=Homo sapiens OX=9606 GN=SRSF5 PE=1 SV=1	FALSE	0	18.8543	20.9559	5	7	4	1	272	31.245	11.59	High		9500000	1.276	18.2879	5			FALSE	High	Master Protein	O95232	Luc7-like protein 3 OS=Homo sapiens OX=9606 GN=LUC7L3 PE=1 SV=2	FALSE	0	37.6738	20.1389	9	14	9	1	432	51.435	9.79	High		510000000	1.994	39.8487	9
FALSE	High	Master Protein	Q9UNX3	60S ribosomal protein L26-like 1 OS=Homo sapiens OX=9606 GN=RPL26L1 PE=1 SV=1	FALSE	0	18.6318	33.1034	5	8	1	1	145	17.246	10.55	High		69000000	3.642	21.967	5			FALSE	High	Master Protein	Q9BV38	WD repeat-containing protein 18 OS=Homo sapiens OX=9606 GN=WDR18 PE=1 SV=2	FALSE	0	37.0559	20.1389	8	13	8	1	432	47.375	6.7	High		220000000	1.848	37.4361	8
FALSE	High	Master Protein	O15042	U2 snRNP-associated SURP motif-containing protein OS=Homo sapiens OX=9606 GN=U2SURP PE=1 SV=2	FALSE	0	18.3961	6.21963	5	5	5	1	1029	118.219	8.47	High		26000000	0.253	15.7207	5			FALSE	High	Master Protein	O75190	DnaJ homolog subfamily B member 6 OS=Homo sapiens OX=9606 GN=DNAJB6 PE=1 SV=2	FALSE	0	37.0421	19.6319	4	9	4	1	326	36.065	9.16	High		320000000	2.728	36.5159	4
FALSE	High	Master Protein	Q15208	Serine/threonine-protein kinase 38 OS=Homo sapiens OX=9606 GN=STK38 PE=1 SV=1	FALSE	0	18.0548	12.6882	5	7	5	1	465	54.155	7.15	High		29000000	0.668	16.4282	5			FALSE	High	Master Protein	Q13610	Periodic tryptophan protein 1 homolog OS=Homo sapiens OX=9606 GN=PWP1 PE=1 SV=1	FALSE	0	36.8457	20.5589	8	11	7	1	501	55.793	4.77	High		110000000	1.371	39.2892	8
FALSE	High	Master Protein	P62753	40S ribosomal protein S6 OS=Homo sapiens OX=9606 GN=RPS6 PE=1 SV=1	FALSE	0	17.8729	23.2932	5	7	5	1	249	28.663	10.84	High		130000000	1.424	19.9124	5			FALSE	High	Master Protein	Q96GD4	Aurora kinase B OS=Homo sapiens OX=9606 GN=AURKB PE=1 SV=3	FALSE	0	36.7033	36.0465	9	11	9	1	344	39.286	9.29	High		84000000	1.565	39.2915	9
FALSE	High	Master Protein	Q15365	Poly(rC)-binding protein 1 OS=Homo sapiens OX=9606 GN=PCBP1 PE=1 SV=2	FALSE	0	17.7478	21.6292	5	6	3	1	356	37.474	7.09	High		13000000	0.73	18.6729	5			FALSE	High	Master Protein	Q96DI7	U5 small nuclear ribonucleoprotein 40 kDa protein OS=Homo sapiens OX=9606 GN=SNRNP40 PE=1 SV=1	FALSE	0	36.6044	43.1373	7	10	7	1	357	39.286	8.1	High		120000000	1.818	30.6772	7
FALSE	High	Master Protein	P08708	40S ribosomal protein S17 OS=Homo sapiens OX=9606 GN=RPS17 PE=1 SV=2	FALSE	0	17.6602	40	5	7	5	1	135	15.54	9.85	High		120000000	13.678	13.1716	5			FALSE	High	Master Protein	Q6PKG0	La-related protein 1 OS=Homo sapiens OX=9606 GN=LARP1 PE=1 SV=2	FALSE	0	36.5465	13.2299	12	15	12	1	1096	123.434	8.82	High		75000000	0.492	38.7671	12
FALSE	High	Master Protein	P49761	Dual specificity protein kinase CLK3 OS=Homo sapiens OX=9606 GN=CLK3 PE=1 SV=3	FALSE	0	17.6545	10.5016	5	6	5	1	638	73.469	9.92	High		29000000	0.401	14.8274	5			FALSE	High	Master Protein	Q15424	Scaffold attachment factor B1 OS=Homo sapiens OX=9606 GN=SAFB PE=1 SV=4	FALSE	0	36.2927	14.7541	8	9	8	1	915	102.58	5.47	High		53000000	0.501	33.0858	8
FALSE	High	Master Protein	P31946	14-3-3 protein beta/alpha OS=Homo sapiens OX=9606 GN=YWHAB PE=1 SV=3	FALSE	0	17.3899	23.1707	5	8	2	1	246	28.065	4.83	High		5200000	1.254	18.4543	5			FALSE	High	Master Protein	P38159	RNA-binding motif protein, X chromosome OS=Homo sapiens OX=9606 GN=RBMX PE=1 SV=3	FALSE	0	36.0983	25.5754	8	11	3	1	391	42.306	10.05	High		550000000	1.009	38.3699	8
FALSE	High	Master Protein	P46779	60S ribosomal protein L28 OS=Homo sapiens OX=9606 GN=RPL28 PE=1 SV=3	FALSE	0	17.1725	27.7372	5	7	5	1	137	15.738	12.02	High		400000000	2.511	17.8884	5			FALSE	High	Master Protein	Q5SY16	Polynucleotide 5'-hydroxyl-kinase NOL9 OS=Homo sapiens OX=9606 GN=NOL9 PE=1 SV=1	FALSE	0	35.9014	13.6752	5	10	5	1	702	79.272	9.13	High		120000000	1.096	32.2235	5
FALSE	High	Master Protein	P26038	Moesin OS=Homo sapiens OX=9606 GN=MSN PE=1 SV=3	FALSE	0	16.943	14.9047	5	7	5	1	577	67.778	6.4	High		10000000	0.401	13.1977	5			FALSE	High	Master Protein	Q86V81	THO complex subunit 4 OS=Homo sapiens OX=9606 GN=ALYREF PE=1 SV=3	FALSE	0	35.8679	31.1284	5	11	5	1	257	26.872	11.15	High		190000000	2.415	45.049	5
FALSE	High	Master Protein	Q99459	Cell division cycle 5-like protein OS=Homo sapiens OX=9606 GN=CDC5L PE=1 SV=2	FALSE	0	16.9283	9.35162	5	6	5	1	802	92.194	8.18	High		14000000	0.359	13.0269	5			FALSE	High	Master Protein	Q13573	SNW domain-containing protein 1 OS=Homo sapiens OX=9606 GN=SNW1 PE=1 SV=1	FALSE	0	35.7615	24.6269	10	11	10	1	536	61.456	9.52	High		98000000	1.106	36.487	10
FALSE	High	Master Protein	O95232	Luc7-like protein 3 OS=Homo sapiens OX=9606 GN=LUC7L3 PE=1 SV=2	FALSE	0	16.5377	10.1852	5	6	5	1	432	51.435	9.79	High		68000000	0.931	15.6716	5			FALSE	High	Master Protein	Q96PU4	E3 ubiquitin-protein ligase UHRF2 OS=Homo sapiens OX=9606 GN=UHRF2 PE=1 SV=1	FALSE	0	35.3257	14.0898	8	9	7	1	802	89.928	8.21	High		160000000	0.554	33.0803	8
FALSE	High	Master Protein	P52756	RNA-binding protein 5 OS=Homo sapiens OX=9606 GN=RBM5 PE=1 SV=2	FALSE	0	16.1475	6.99387	5	5	4	1	815	92.097	6.28	High		9200000	0.354	14.4396	5			FALSE	High	Master Protein	Q9BSC4	Nucleolar protein 10 OS=Homo sapiens OX=9606 GN=NOL10 PE=1 SV=1	FALSE	0	35.0067	18.75	6	14	6	1	688	80.251	8.46	High		43000000	0.624	38.3401	6
FALSE	High	Master Protein	Q9BQ39	ATP-dependent RNA helicase DDX50 OS=Homo sapiens OX=9606 GN=DDX50 PE=1 SV=1	FALSE	0	16.102	10.0407	5	5	3	1	737	82.514	9.17	High		10000000	0.324	15.6728	5			FALSE	High	Master Protein	Q9UIF9	Bromodomain adjacent to zinc finger domain protein 2A OS=Homo sapiens OX=9606 GN=BAZ2A PE=1 SV=4	FALSE	0	34.9618	9.29134	9	15	9	1	1905	211.065	6.64	High		54000000	0.359	30.7111	9
FALSE	High	Master Protein	Q9GZR7	ATP-dependent RNA helicase DDX24 OS=Homo sapiens OX=9606 GN=DDX24 PE=1 SV=1	FALSE	0	15.8791	8.73108	5	5	5	1	859	96.271	9.06	High		11000000	0.248	12.395	5			FALSE	High	Master Protein	O94906	Pre-mRNA-processing factor 6 OS=Homo sapiens OX=9606 GN=PRPF6 PE=1 SV=1	FALSE	0	34.9605	16.153	10	12	10	1	941	106.858	8.25	High		110000000	0.476	35.515	10
FALSE	High	Master Protein	P53618	Coatomer subunit beta OS=Homo sapiens OX=9606 GN=COPB1 PE=1 SV=3	FALSE	0	15.7923	6.71563	5	5	5	1	953	107.074	6.05	High		7000000	0.224	12.0504	5			FALSE	High	Master Protein	Q5TYW1	Zinc finger protein 658 OS=Homo sapiens OX=9606 GN=ZNF658 PE=1 SV=2	FALSE	0	34.6863	8.49858	4	10	3	1	1059	122.196	8.28	High		140000000	0.033	11.6964	4
FALSE	High	Master Protein	O43172	U4/U6 small nuclear ribonucleoprotein Prp4 OS=Homo sapiens OX=9606 GN=PRPF4 PE=1 SV=2	FALSE	0	15.7415	14.751	5	5	5	1	522	58.412	7.42	High		14000000	0.468	13.637	5			FALSE	High	Master Protein	P61326	Protein mago nashi homolog OS=Homo sapiens OX=9606 GN=MAGOH PE=1 SV=1	FALSE	0	34.4044	47.9452	6	11	6	1	146	17.153	6.11	High	Acetyl [N-Term]	950000000	3.394	40.5348	6
FALSE	High	Master Protein	P62899	60S ribosomal protein L31 OS=Homo sapiens OX=9606 GN=RPL31 PE=1 SV=1	FALSE	0	15.5717	38.4	5	8	5	1	125	14.454	10.54	High		140000000	6.197	18.6993	5			FALSE	High	Master Protein	Q15910	Histone-lysine N-methyltransferase EZH2 OS=Homo sapiens OX=9606 GN=EZH2 PE=1 SV=2	FALSE	0	34.3342	20.9115	10	14	10	1	746	85.309	7.02	High		79000000	0.73	36.0882	10
FALSE	High	Master Protein	P14618	Pyruvate kinase PKM OS=Homo sapiens OX=9606 GN=PKM PE=1 SV=4	FALSE	0	15.369	15.2542	5	7	5	1	531	57.9	7.84	High		58000000	0.546	16.9964	5			FALSE	High	Master Protein	P04843	Dolichyl-diphosphooligosaccharide--protein glycosyltransferase subunit 1 OS=Homo sapiens OX=9606 GN=RPN1 PE=1 SV=1	FALSE	0	34.295	15.486	7	9	7	1	607	68.527	6.38	High		230000000	0.658	31.6629	7
FALSE	High	Master Protein	P13639	Elongation factor 2 OS=Homo sapiens OX=9606 GN=EEF2 PE=1 SV=4	FALSE	0	15.1544	10.0233	5	7	5	1	858	95.277	6.83	High		5500000	0.238	15.2657	5			FALSE	High	Master Protein	Q96EY7	Pentatricopeptide repeat domain-containing protein 3, mitochondrial OS=Homo sapiens OX=9606 GN=PTCD3 PE=1 SV=3	FALSE	0	34.1672	15.82	6	8	6	1	689	78.5	6.42	High		150000000	0.506	32.1853	6
FALSE	High	Master Protein	O43809	Cleavage and polyadenylation specificity factor subunit 5 OS=Homo sapiens OX=9606 GN=NUDT21 PE=1 SV=1	FALSE	0	15.1306	20.7048	5	5	5	1	227	26.211	8.82	High		14000000	1.054	11.5664	5			FALSE	High	Master Protein	P46779	60S ribosomal protein L28 OS=Homo sapiens OX=9606 GN=RPL28 PE=1 SV=3	FALSE	0	34.0312	39.4161	8	14	7	1	137	15.738	12.02	High		5500000000	11.328	39.3349	8
FALSE	High	Master Protein	Q13772	Nuclear receptor coactivator 4 OS=Homo sapiens OX=9606 GN=NCOA4 PE=1 SV=1	FALSE	0	14.994	10.9121	5	5	5	1	614	69.682	6.01	High		29000000	0.377	13.7971	5			FALSE	High	Master Protein	O94880	PHD finger protein 14 OS=Homo sapiens OX=9606 GN=PHF14 PE=1 SV=2	FALSE	0	33.9666	16.2162	11	13	11	1	888	99.991	5.33	High		72000000	0.73	36.1944	11
FALSE	High	Master Protein	Q8IWX8	Calcium homeostasis endoplasmic reticulum protein OS=Homo sapiens OX=9606 GN=CHERP PE=1 SV=3	FALSE	0	14.9722	9.82533	5	6	5	1	916	103.637	9.04	High		20000000	0.343	11.1748	5			FALSE	High	Master Protein	P05141	ADP/ATP translocase 2 OS=Homo sapiens OX=9606 GN=SLC25A5 PE=1 SV=7	FALSE	0	33.9224	34.8993	10	16	4	1	298	32.831	9.69	High		100000000	1.994	43.9859	10
FALSE	High	Master Protein	P02786	Transferrin receptor protein 1 OS=Homo sapiens OX=9606 GN=TFRC PE=1 SV=2	FALSE	0	14.9116	8.94737	5	5	5	1	760	84.818	6.61	High		20000000	0.253	13.4226	5			FALSE	High	Master Protein	Q9H5I1	Histone-lysine N-methyltransferase SUV39H2 OS=Homo sapiens OX=9606 GN=SUV39H2 PE=1 SV=2	FALSE	0	33.8785	28.5366	8	12	8	1	410	46.652	8.19	High		53000000	1.848	24.3491	8
FALSE	High	Master Protein	P62937	Peptidyl-prolyl cis-trans isomerase A OS=Homo sapiens OX=9606 GN=PPIA PE=1 SV=2	FALSE	0	14.7966	27.2727	5	6	5	1	165	18.001	7.81	High		26000000	1.276	14.8571	5			FALSE	High	Master Protein	Q96E39	RNA binding motif protein, X-linked-like-1 OS=Homo sapiens OX=9606 GN=RBMXL1 PE=1 SV=1	FALSE	0	33.7305	23.0769	7	9	2	1	390	42.116	9.89	High		59000000	0.808	33.9645	7
FALSE	High	Master Protein	Q5M775	Cytospin-B OS=Homo sapiens OX=9606 GN=SPECC1 PE=1 SV=1	FALSE	0	13.8259	7.77154	5	11	5	1	1068	118.512	6.7	High		22000000	0.187	14.007	5			FALSE	High	Master Protein	Q99549	M-phase phosphoprotein 8 OS=Homo sapiens OX=9606 GN=MPHOSPH8 PE=1 SV=2	FALSE	0	33.5838	14.8837	9	9	9	1	860	97.123	6.06	High		76000000	0.638	28.3648	9
FALSE	High	Master Protein	Q8N1N4	Keratin, type II cytoskeletal 78 OS=Homo sapiens OX=9606 GN=KRT78 PE=1 SV=2	FALSE	0	13.6598	9.80769	5	6	4	1	520	56.83	6.02	High		4100000	0.365	13.7992	5			FALSE	High	Master Protein	P62280	40S ribosomal protein S11 OS=Homo sapiens OX=9606 GN=RPS11 PE=1 SV=3	FALSE	0	33.3788	55.6962	9	20	9	1	158	18.419	10.3	High		2500000000	11.589	51.5974	9
FALSE	High	Master Protein	Q13045	Protein flightless-1 homolog OS=Homo sapiens OX=9606 GN=FLII PE=1 SV=2	FALSE	0	13.6481	5.75256	5	6	5	1	1269	144.659	6.05	High		6300000	0.168	9.03912	5			FALSE	High	Master Protein	Q92499	ATP-dependent RNA helicase DDX1 OS=Homo sapiens OX=9606 GN=DDX1 PE=1 SV=2	FALSE	0	33.0038	15.8108	8	14	8	1	740	82.38	7.23	High		75000000	0.554	42.5647	8
FALSE	High	Master Protein	P25398	40S ribosomal protein S12 OS=Homo sapiens OX=9606 GN=RPS12 PE=1 SV=3	FALSE	0	13.6014	41.6667	5	7	5	1	132	14.505	7.21	High		44000000	6.197	17.3028	5			FALSE	High	Master Protein	Q92769	Histone deacetylase 2 OS=Homo sapiens OX=9606 GN=HDAC2 PE=1 SV=2	FALSE	0	32.1528	21.5164	6	11	3	1	488	55.329	5.91	High		24000000	0.931	32.0965	6
FALSE	High	Master Protein	P46777	60S ribosomal protein L5 OS=Homo sapiens OX=9606 GN=RPL5 PE=1 SV=3	FALSE	0	13.4013	14.1414	5	5	5	1	297	34.341	9.72	High		72000000	0.896	13.2798	5			FALSE	High	Master Protein	Q9H582	Zinc finger protein 644 OS=Homo sapiens OX=9606 GN=ZNF644 PE=1 SV=2	FALSE	0	32.0816	13.4891	10	10	10	1	1327	149.471	8.16	High		52000000	0.359	30.1057	10
FALSE	High	Master Protein	P30101	Protein disulfide-isomerase A3 OS=Homo sapiens OX=9606 GN=PDIA3 PE=1 SV=4	FALSE	0	13.3847	10.8911	5	5	5	1	505	56.747	6.35	High		62000000	0.417	12.3747	5			FALSE	High	Master Protein	P0C0S5	Histone H2A.Z OS=Homo sapiens OX=9606 GN=H2AFZ PE=1 SV=2	FALSE	0	31.7531	31.25	5	314	3	1	128	13.545	10.58	High		12000000000	20.544	944.282	5
FALSE	High	Master Protein	Q99590	Protein SCAF11 OS=Homo sapiens OX=9606 GN=SCAF11 PE=1 SV=2	FALSE	0	13.2858	3.8961	5	5	5	1	1463	164.551	8.41	High		16000000	0.155	11.5902	5			FALSE	High	Master Protein	Q9UKJ3	G patch domain-containing protein 8 OS=Homo sapiens OX=9606 GN=GPATCH8 PE=1 SV=2	FALSE	0	31.5385	7.65646	7	9	7	1	1502	164.098	8.66	High		81000000	0.301	27.2598	7
FALSE	High	Master Protein	P46821	Microtubule-associated protein 1B OS=Homo sapiens OX=9606 GN=MAP1B PE=1 SV=2	FALSE	0	13.2438	4.41653	5	5	5	1	2468	270.468	4.81	High		9600000	0.099	11.115	5			FALSE	High	Master Protein	Q9Y3U8	60S ribosomal protein L36 OS=Homo sapiens OX=9606 GN=RPL36 PE=1 SV=3	FALSE	0	31.3991	30.4762	5	18	5	1	105	12.246	11.59	High		11000000000	45.416	64.3447	5
FALSE	High	Master Protein	Q9NZ01	Very-long-chain enoyl-CoA reductase OS=Homo sapiens OX=9606 GN=TECR PE=1 SV=1	FALSE	0	13.2047	14.2857	5	5	5	1	308	36.011	9.45	High		37000000	0.896	10.6917	5			FALSE	High	Master Protein	Q5C9Z4	Nucleolar MIF4G domain-containing protein 1 OS=Homo sapiens OX=9606 GN=NOM1 PE=1 SV=1	FALSE	0	31.2048	13.1395	8	10	8	1	860	96.198	8.1	High		130000000	0.381	36.3535	8
FALSE	High	Master Protein	Q15058	Kinesin-like protein KIF14 OS=Homo sapiens OX=9606 GN=KIF14 PE=1 SV=1	FALSE	0	12.8372	3.94417	5	5	5	1	1648	186.375	7.91	High		17000000	0.104	11.4664	5			FALSE	High	Master Protein	Q9Y224	RNA transcription, translation and transport factor protein OS=Homo sapiens OX=9606 GN=RTRAF PE=1 SV=1	FALSE	0	30.9637	32.7869	6	10	6	1	244	28.051	6.65	High		75000000	1.783	36.0896	6
FALSE	High	Master Protein	Q7Z2W4	Zinc finger CCCH-type antiviral protein 1 OS=Homo sapiens OX=9606 GN=ZC3HAV1 PE=1 SV=3	FALSE	0	12.4496	8.20399	5	5	5	1	902	101.367	8.4	High		15000000	0.194	11.0977	5			FALSE	High	Master Protein	P42167	Lamina-associated polypeptide 2, isoforms beta/gamma OS=Homo sapiens OX=9606 GN=TMPO PE=1 SV=2	FALSE	0	30.9349	26.652	7	7	3	1	454	50.639	9.38	High		50000000	0.859	30.9356	7
FALSE	High	Master Protein	Q9H4L5	Oxysterol-binding protein-related protein 3 OS=Homo sapiens OX=9606 GN=OSBPL3 PE=1 SV=1	FALSE	0	12.2256	7.32807	5	5	5	1	887	101.16	6.87	High		9700000	0.248	12.5339	5			FALSE	High	Master Protein	P17026	Zinc finger protein 22 OS=Homo sapiens OX=9606 GN=ZNF22 PE=1 SV=3	FALSE	0	30.8268	23.6607	4	9	4	1	224	25.899	10.04	High		400000000	1.955	30.7887	4
FALSE	High	Master Protein	Q96I25	Splicing factor 45 OS=Homo sapiens OX=9606 GN=RBM17 PE=1 SV=1	FALSE	0	11.6411	14.4638	5	5	5	1	401	44.934	5.97	High		13000000	0.585	10.5254	5			FALSE	High	Master Protein	P55265	Double-stranded RNA-specific adenosine deaminase OS=Homo sapiens OX=9606 GN=ADAR PE=1 SV=4	FALSE	0	30.7838	10.3589	7	13	7	1	1226	135.981	8.65	High		35000000	0.304	19.9194	7
FALSE	High	Master Protein	P36957	Dihydrolipoyllysine-residue succinyltransferase component of 2-oxoglutarate dehydrogenase complex, mitochondrial OS=Homo sapiens OX=9606 GN=DLST PE=1 SV=4	FALSE	0	10.8798	14.128	5	10	5	1	453	48.724	8.95	High		22000000	0.616	15.735	5			FALSE	High	Master Protein	Q9H4L4	Sentrin-specific protease 3 OS=Homo sapiens OX=9606 GN=SENP3 PE=1 SV=2	FALSE	0	30.4786	21.6028	8	11	8	1	574	64.969	8.56	High		190000000	0.848	34.2013	8
FALSE	High	Master Protein	Q8IXT5	RNA-binding protein 12B OS=Homo sapiens OX=9606 GN=RBM12B PE=1 SV=2	FALSE	0	10.6708	9.79021	5	7	5	1	1001	118.03	6.81	High		38000000	0.151	15.2094	5			FALSE	High	Master Protein	P18583	Protein SON OS=Homo sapiens OX=9606 GN=SON PE=1 SV=4	FALSE	0	30.4695	5.44106	10	10	10	1	2426	263.664	5.64	High		160000000	0.303	29.799	10
FALSE	High	Master Protein	Q9UJV9	Probable ATP-dependent RNA helicase DDX41 OS=Homo sapiens OX=9606 GN=DDX41 PE=1 SV=2	FALSE	0	10.445	12.701	5	6	5	1	622	69.793	6.84	High		14000000	0.278	6.28671	5			FALSE	High	Master Protein	Q9H6R4	Nucleolar protein 6 OS=Homo sapiens OX=9606 GN=NOL6 PE=1 SV=2	FALSE	0	30.4293	9.07504	5	9	5	1	1146	127.513	7.64	High		110000000	0.374	35.5379	5
FALSE	High	Master Protein	P62829	60S ribosomal protein L23 OS=Homo sapiens OX=9606 GN=RPL23 PE=1 SV=1	FALSE	0	31.2062	37.1429	4	16	4	1	140	14.856	10.51	High		280000000	5.31	53.7162	4			FALSE	High	Master Protein	Q15717	ELAV-like protein 1 OS=Homo sapiens OX=9606 GN=ELAVL1 PE=1 SV=2	FALSE	0	30.4019	23.3129	5	9	5	1	326	36.069	9.17	High		390000000	1.955	34.4789	5
FALSE	High	Master Protein	Q01844	RNA-binding protein EWS OS=Homo sapiens OX=9606 GN=EWSR1 PE=1 SV=1	FALSE	0	29.9395	8.07927	4	12	4	1	656	68.436	9.33	High		52000000	1.015	35.2593	4			FALSE	High	Master Protein	P51398	28S ribosomal protein S29, mitochondrial OS=Homo sapiens OX=9606 GN=DAP3 PE=1 SV=1	FALSE	0	30.3807	25.6281	7	11	7	1	398	45.538	8.88	High		98000000	1.371	30.4163	7
FALSE	High	Master Protein	P62888	60S ribosomal protein L30 OS=Homo sapiens OX=9606 GN=RPL30 PE=1 SV=2	FALSE	0	27.174	38.2609	4	8	4	1	115	12.776	9.63	High		190000000	6.499	23.4611	4			FALSE	High	Master Protein	Q13263	Transcription intermediary factor 1-beta OS=Homo sapiens OX=9606 GN=TRIM28 PE=1 SV=5	FALSE	0	30.3509	15.8084	8	10	8	1	835	88.493	5.77	High		40000000	0.567	31.0056	8
FALSE	High	Master Protein	P63173	60S ribosomal protein L38 OS=Homo sapiens OX=9606 GN=RPL38 PE=1 SV=2	FALSE	0	26.7112	50	4	11	4	1	70	8.213	10.1	High		14000000	99	32.4709	4			FALSE	High	Master Protein	O00267	Transcription elongation factor SPT5 OS=Homo sapiens OX=9606 GN=SUPT5H PE=1 SV=1	FALSE	0	30.2416	12.5115	7	9	7	1	1087	120.925	5.06	High		69000000	0.374	27.1099	7
FALSE	High	Master Protein	Q9Y261	Hepatocyte nuclear factor 3-beta OS=Homo sapiens OX=9606 GN=FOXA2 PE=1 SV=1	FALSE	0	24.056	18.5996	4	8	4	1	457	48.275	8.69	High		75000000	2.162	23.7026	4			FALSE	High	Master Protein	Q6NZY4	Zinc finger CCHC domain-containing protein 8 OS=Homo sapiens OX=9606 GN=ZCCHC8 PE=1 SV=2	FALSE	0	30.2201	15.5587	7	14	7	1	707	78.529	4.87	High		73000000	0.701	27.6229	7
FALSE	High	Master Protein	Q6NZI2	Caveolae-associated protein 1 OS=Homo sapiens OX=9606 GN=CAVIN1 PE=1 SV=1	FALSE	0	24.0364	18.2051	4	6	4	1	390	43.45	5.6	High		31000000	0.896	22.8402	4			FALSE	High	Master Protein	P42166	Lamina-associated polypeptide 2, isoform alpha OS=Homo sapiens OX=9606 GN=TMPO PE=1 SV=2	FALSE	0	30.0721	19.0202	8	8	4	1	694	75.446	7.66	High		46000000	0.585	28.7206	8
FALSE	High	Master Protein	O60716	Catenin delta-1 OS=Homo sapiens OX=9606 GN=CTNND1 PE=1 SV=1	FALSE	0	22.1221	7.02479	4	6	4	1	968	108.103	6.23	High		16000000	0.274	18.5241	4			FALSE	High	Master Protein	Q31612	HLA class I histocompatibility antigen, B-73 alpha chain OS=Homo sapiens OX=9606 GN=HLA-B PE=1 SV=1	FALSE	0	30.0132	22.314	6	7	0	1	363	40.41	6.24	Not Found			0.931	27.0669	6
FALSE	High	Master Protein	O60814	Histone H2B type 1-K OS=Homo sapiens OX=9606 GN=HIST1H2BK PE=1 SV=3	FALSE	0	20.1188	33.3333	4	6	4	1	126	13.882	10.32	High		240000000	2.511	17.0779	4			FALSE	High	Master Protein	Q95604	HLA class I histocompatibility antigen, Cw-17 alpha chain OS=Homo sapiens OX=9606 GN=HLA-C PE=1 SV=1	FALSE	0	30.0085	21.7742	6	8	1	1	372	41.213	6.8	High		38000000	0.931	30.8367	6
FALSE	High	Master Protein	Q7Z794	Keratin, type II cytoskeletal 1b OS=Homo sapiens OX=9606 GN=KRT77 PE=2 SV=3	FALSE	0	19.6667	6.7474	4	15	2	1	578	61.864	5.99	High		2100000000	0.484	40.3748	4			FALSE	High	Master Protein	P46778	60S ribosomal protein L21 OS=Homo sapiens OX=9606 GN=RPL21 PE=1 SV=2	FALSE	0	29.8193	38.125	5	28	5	1	160	18.553	10.49	High		8500000000	15.681	83.5579	5
FALSE	High	Master Protein	P62847	40S ribosomal protein S24 OS=Homo sapiens OX=9606 GN=RPS24 PE=1 SV=1	FALSE	0	18.6605	26.3158	4	9	4	1	133	15.413	10.78	High	Acetyl [N-Term]	83000000	6.197	28.7255	4			FALSE	High	Master Protein	P62829	60S ribosomal protein L23 OS=Homo sapiens OX=9606 GN=RPL23 PE=1 SV=1	FALSE	0	29.7959	40	6	14	6	1	140	14.856	10.51	High		1500000000	5.31	49.8193	6
FALSE	High	Master Protein	Q9NX24	H/ACA ribonucleoprotein complex subunit 2 OS=Homo sapiens OX=9606 GN=NHP2 PE=1 SV=1	FALSE	0	18.5281	47.7124	4	5	4	1	153	17.19	8.22	High		14000000	5.813	15.1445	4			FALSE	High	Master Protein	Q9NZB2	Constitutive coactivator of PPAR-gamma-like protein 1 OS=Homo sapiens OX=9606 GN=FAM120A PE=1 SV=2	FALSE	0	29.7873	10.0179	7	7	7	1	1118	121.811	8.88	High		65000000	0.32	28.714	7
FALSE	High	Master Protein	Q0ZGT2	Nexilin OS=Homo sapiens OX=9606 GN=NEXN PE=1 SV=1	FALSE	0	17.9386	8.88889	4	4	4	1	675	80.609	5.33	High		14000000	0.252	10.6953	4			FALSE	High	Master Protein	P30876	DNA-directed RNA polymerase II subunit RPB2 OS=Homo sapiens OX=9606 GN=POLR2B PE=1 SV=1	FALSE	0	29.7524	9.96593	9	11	9	1	1174	133.811	6.87	High		35000000	0.371	23.1872	9
FALSE	High	Master Protein	P50914	60S ribosomal protein L14 OS=Homo sapiens OX=9606 GN=RPL14 PE=1 SV=4	FALSE	0	17.7181	20.9302	4	7	4	1	215	23.417	10.93	High		68000000	1.61	18.1655	4			FALSE	High	Master Protein	P61513	60S ribosomal protein L37a OS=Homo sapiens OX=9606 GN=RPL37A PE=1 SV=2	FALSE	0	29.6823	51.087	5	68	5	1	92	10.268	10.43	High		2600000000	20.544	251.592	5
FALSE	High	Master Protein	Q9NS25	Sperm protein associated with the nucleus on the X chromosome B1 OS=Homo sapiens OX=9606 GN=SPANXB1 PE=2 SV=2	FALSE	0	17.6211	63.1068	4	6	3	1	103	11.833	6.15	High		42000000	3.642	17.4778	4			FALSE	High	Master Protein	Q9BZJ0	Crooked neck-like protein 1 OS=Homo sapiens OX=9606 GN=CRNKL1 PE=1 SV=4	FALSE	0	29.5	11.0849	8	9	8	1	848	100.389	8	High		62000000	0.448	20.8151	8
FALSE	High	Master Protein	Q5D862	Filaggrin-2 OS=Homo sapiens OX=9606 GN=FLG2 PE=1 SV=1	TRUE	0	16.6675	3.88959	4	5	4	1	2391	247.928	8.31	High		10000000	0.107	14.4738	4			FALSE	High	Master Protein	Q06830	Peroxiredoxin-1 OS=Homo sapiens OX=9606 GN=PRDX1 PE=1 SV=1	FALSE	0	29.2398	49.2462	9	10	9	1	199	22.096	8.13	High		250000000	4.179	31.2717	9
FALSE	High	Master Protein	P60953	Cell division control protein 42 homolog OS=Homo sapiens OX=9606 GN=CDC42 PE=1 SV=2	FALSE	0	16.5055	25.6545	4	6	3	1	191	21.245	6.55	High		31000000	2.162	13.3087	4			FALSE	High	Master Protein	Q5TGY3	AT-hook DNA-binding motif-containing protein 1 OS=Homo sapiens OX=9606 GN=AHDC1 PE=1 SV=1	FALSE	0	29.0754	7.3612	6	7	6	1	1603	168.245	9.04	High		24000000	0.23	23.9385	6
FALSE	High	Master Protein	O43143	Pre-mRNA-splicing factor ATP-dependent RNA helicase DHX15 OS=Homo sapiens OX=9606 GN=DHX15 PE=1 SV=2	FALSE	0	16.3761	5.66038	4	5	4	1	795	90.875	7.46	High		15000000	0.292	11.4562	4			FALSE	High	Master Protein	Q9NRW3	DNA dC->dU-editing enzyme APOBEC-3C OS=Homo sapiens OX=9606 GN=APOBEC3C PE=1 SV=2	FALSE	0	29.0522	41.0526	6	13	5	1	190	22.811	7.59	High	Acetyl [N-Term]	68000000	3.642	38.1996	6
FALSE	High	Master Protein	P46778	60S ribosomal protein L21 OS=Homo sapiens OX=9606 GN=RPL21 PE=1 SV=2	FALSE	0	16.116	32.5	4	7	4	1	160	18.553	10.49	High		65000000	2.594	21.8844	4			FALSE	High	Master Protein	P01889	HLA class I histocompatibility antigen, B-7 alpha chain OS=Homo sapiens OX=9606 GN=HLA-B PE=1 SV=3	FALSE	0	28.9914	27.9006	7	7	2	1	362	40.435	5.85	High		27000000	1.154	22.5921	7
FALSE	High	Master Protein	P17096	High mobility group protein HMG-I/HMG-Y OS=Homo sapiens OX=9606 GN=HMGA1 PE=1 SV=3	FALSE	0	16.0579	41.1215	4	7	4	1	107	11.669	10.32	High		82000000	9	22.0803	4			FALSE	High	Master Protein	Q13243	Serine/arginine-rich splicing factor 5 OS=Homo sapiens OX=9606 GN=SRSF5 PE=1 SV=1	FALSE	0	28.9516	25.3676	7	12	6	1	272	31.245	11.59	High		760000000	2.728	40.2609	7
FALSE	High	Master Protein	P57721	Poly(rC)-binding protein 3 OS=Homo sapiens OX=9606 GN=PCBP3 PE=2 SV=2	FALSE	0	15.8254	15.3639	4	5	1	1	371	39.44	8.07	High		2800000	0.585	15.8176	4			FALSE	High	Master Protein	Q8NCA5	Protein FAM98A OS=Homo sapiens OX=9606 GN=FAM98A PE=1 SV=1	FALSE	0	28.9515	20.4239	7	8	7	1	519	55.366	9.03	High		190000000	0.859	29.9867	7
FALSE	High	Master Protein	P61026	Ras-related protein Rab-10 OS=Homo sapiens OX=9606 GN=RAB10 PE=1 SV=1	FALSE	0	15.5657	22.5	4	5	2	1	200	22.527	8.38	High		22000000	0.719	12.7613	4			FALSE	High	Master Protein	P50402	Emerin OS=Homo sapiens OX=9606 GN=EMD PE=1 SV=1	FALSE	0	28.8197	24.4094	4	8	4	1	254	28.976	5.5	High	Acetyl [N-Term]	180000000	1.929	27.3374	4
FALSE	High	Master Protein	P51148	Ras-related protein Rab-5C OS=Homo sapiens OX=9606 GN=RAB5C PE=1 SV=2	FALSE	0	15.4573	22.6852	4	4	4	1	216	23.468	8.41	High		7300000	0.931	10.9977	4			FALSE	High	Master Protein	Q9BQG0	Myb-binding protein 1A OS=Homo sapiens OX=9606 GN=MYBBP1A PE=1 SV=2	FALSE	0	28.7991	7.30422	7	10	7	1	1328	148.762	9.28	High		66000000	0.263	23.2361	7
FALSE	High	Master Protein	Q01813	ATP-dependent 6-phosphofructokinase, platelet type OS=Homo sapiens OX=9606 GN=PFKP PE=1 SV=2	FALSE	0	15.4212	8.03571	4	4	4	1	784	85.542	7.55	High		11000000	0.245	11.296	4			FALSE	High	Master Protein	Q9HCG8	Pre-mRNA-splicing factor CWC22 homolog OS=Homo sapiens OX=9606 GN=CWC22 PE=1 SV=3	FALSE	0	28.7758	7.81938	7	8	7	1	908	105.402	7.03	High		29000000	0.435	26.1393	7
FALSE	High	Master Protein	Q96MU7	YTH domain-containing protein 1 OS=Homo sapiens OX=9606 GN=YTHDC1 PE=1 SV=3	FALSE	0	15.4029	6.87758	4	4	4	1	727	84.649	6.23	High		19000000	0.283	12.0842	4			FALSE	High	Master Protein	Q13435	Splicing factor 3B subunit 2 OS=Homo sapiens OX=9606 GN=SF3B2 PE=1 SV=2	FALSE	0	28.7716	11.2849	8	12	8	1	895	100.165	5.67	High		70000000	0.49	28.4374	8
FALSE	High	Master Protein	Q8NC51	Plasminogen activator inhibitor 1 RNA-binding protein OS=Homo sapiens OX=9606 GN=SERBP1 PE=1 SV=2	FALSE	0	15.3821	12.7451	4	5	4	1	408	44.938	8.65	High		75000000	0.616	14.4072	4			FALSE	High	Master Protein	Q13111	Chromatin assembly factor 1 subunit A OS=Homo sapiens OX=9606 GN=CHAF1A PE=1 SV=3	FALSE	0	28.6146	12.2385	7	12	7	1	956	106.844	5.94	High		41000000	0.48	27.3213	7
FALSE	High	Master Protein	P28288	ATP-binding cassette sub-family D member 3 OS=Homo sapiens OX=9606 GN=ABCD3 PE=1 SV=1	FALSE	0	15.2265	8.64947	4	5	4	1	659	75.428	9.36	High		8900000	0.299	13.2406	4			FALSE	High	Master Protein	P55209	Nucleosome assembly protein 1-like 1 OS=Homo sapiens OX=9606 GN=NAP1L1 PE=1 SV=1	FALSE	0	28.445	15.0895	5	10	5	1	391	45.346	4.46	High		140000000	1.512	24.2207	5
FALSE	High	Master Protein	Q6UN15	Pre-mRNA 3'-end-processing factor FIP1 OS=Homo sapiens OX=9606 GN=FIP1L1 PE=1 SV=1	FALSE	0	14.7863	11.4478	4	4	4	1	594	66.487	5.59	High		12000000	0.468	12.4031	4			FALSE	High	Master Protein	Q13620	Cullin-4B OS=Homo sapiens OX=9606 GN=CUL4B PE=1 SV=4	FALSE	0	28.1329	11.2815	7	8	5	1	913	103.916	7.37	High		29000000	0.328	22.6065	7
FALSE	High	Master Protein	P08758	Annexin A5 OS=Homo sapiens OX=9606 GN=ANXA5 PE=1 SV=2	FALSE	0	14.6218	14.0625	4	5	4	1	320	35.914	5.05	High		5900000	0.425	15.3873	4			FALSE	High	Master Protein	P08621	U1 small nuclear ribonucleoprotein 70 kDa OS=Homo sapiens OX=9606 GN=SNRNP70 PE=1 SV=2	FALSE	0	27.8564	18.9931	8	10	8	1	437	51.526	9.94	High		190000000	2.162	28.9381	8
FALSE	High	Master Protein	Q15366	Poly(rC)-binding protein 2 OS=Homo sapiens OX=9606 GN=PCBP2 PE=1 SV=1	FALSE	0	14.6109	16.7123	4	5	1	1	365	38.556	6.79	High		880000	0.585	16.3262	4			FALSE	High	Master Protein	Q8WTT2	Nucleolar complex protein 3 homolog OS=Homo sapiens OX=9606 GN=NOC3L PE=1 SV=1	FALSE	0	27.8272	13.125	7	9	7	1	800	92.49	9.17	High		74000000	0.455	31.5489	7
FALSE	High	Master Protein	P62910	60S ribosomal protein L32 OS=Homo sapiens OX=9606 GN=RPL32 PE=1 SV=2	FALSE	0	14.4617	25.9259	4	7	4	1	135	15.85	11.33	High		350000000	3.217	19.1938	4			FALSE	High	Master Protein	Q14684	Ribosomal RNA processing protein 1 homolog B OS=Homo sapiens OX=9606 GN=RRP1B PE=1 SV=3	FALSE	0	27.8168	14.6438	6	9	6	1	758	84.375	9.76	High		42000000	0.512	26.9316	6
FALSE	High	Master Protein	P50281	Matrix metalloproteinase-14 OS=Homo sapiens OX=9606 GN=MMP14 PE=1 SV=3	FALSE	0	14.3535	8.93471	4	5	4	1	582	65.852	7.77	High		15000000	0.389	14.5506	4			FALSE	High	Master Protein	Q92522	Histone H1x OS=Homo sapiens OX=9606 GN=H1FX PE=1 SV=1	FALSE	0	27.8155	23.0047	5	10	5	1	213	22.474	10.76	High		1300000000	2.162	30.4452	5
FALSE	High	Master Protein	Q8IY81	pre-rRNA processing protein FTSJ3 OS=Homo sapiens OX=9606 GN=FTSJ3 PE=1 SV=2	FALSE	0	14.272	7.55608	4	4	4	1	847	96.499	8.4	High		11000000	0.233	13.0039	4			FALSE	High	Master Protein	P43246	DNA mismatch repair protein Msh2 OS=Homo sapiens OX=9606 GN=MSH2 PE=1 SV=1	FALSE	0	27.4323	13.3833	7	12	7	1	934	104.677	5.77	High		14000000	0.416	19.1204	7
FALSE	High	Master Protein	P49759	Dual specificity protein kinase CLK1 OS=Homo sapiens OX=9606 GN=CLK1 PE=1 SV=2	FALSE	0	13.9578	10.5372	4	4	2	1	484	57.254	8.87	High		30000000	0.359	10.6662	4			FALSE	High	Master Protein	Q9NVI7	ATPase family AAA domain-containing protein 3A OS=Homo sapiens OX=9606 GN=ATAD3A PE=1 SV=2	FALSE	0	27.3843	12.3028	7	8	2	1	634	71.325	8.98	High		34000000	0.506	28.0935	7
FALSE	High	Master Protein	Q13595	Transformer-2 protein homolog alpha OS=Homo sapiens OX=9606 GN=TRA2A PE=1 SV=1	FALSE	0	13.943	14.1844	4	6	2	1	282	32.669	11.27	High		1600000	0.848	15.1816	4			FALSE	High	Master Protein	P30414	NK-tumor recognition protein OS=Homo sapiens OX=9606 GN=NKTR PE=1 SV=2	FALSE	0	27.3482	6.63475	5	7	5	1	1462	165.577	9.99	High		49000000	0.226	23.0441	5
FALSE	High	Master Protein	P83881	60S ribosomal protein L36a OS=Homo sapiens OX=9606 GN=RPL36A PE=1 SV=2	FALSE	0	13.6505	24.5283	4	6	4	1	106	12.433	10.58	High		150000000	5.813	13.9425	4			FALSE	High	Master Protein	Q15637	Splicing factor 1 OS=Homo sapiens OX=9606 GN=SF1 PE=1 SV=4	FALSE	0	27.2191	13.615	5	11	5	1	639	68.286	8.98	High		200000000	1.738	31.8915	5
FALSE	High	Master Protein	Q15286	Ras-related protein Rab-35 OS=Homo sapiens OX=9606 GN=RAB35 PE=1 SV=1	FALSE	0	13.6416	25.3731	4	6	2	1	201	23.011	8.29	High		33000000	0.848	13.2706	4			FALSE	High	Master Protein	O75934	Pre-mRNA-splicing factor SPF27 OS=Homo sapiens OX=9606 GN=BCAS2 PE=1 SV=1	FALSE	0	27.0486	36.8889	5	7	5	1	225	26.115	5.66	High		150000000	1.683	26.3985	5
FALSE	High	Master Protein	Q00325	Phosphate carrier protein, mitochondrial OS=Homo sapiens OX=9606 GN=SLC25A3 PE=1 SV=2	FALSE	0	13.626	11.326	4	7	4	1	362	40.069	9.38	High		140000000	0.73	20.8999	4			FALSE	High	Master Protein	P26599	Polypyrimidine tract-binding protein 1 OS=Homo sapiens OX=9606 GN=PTBP1 PE=1 SV=1	FALSE	0	27.0388	26.5537	6	7	6	1	531	57.186	9.17	High		23000000	0.905	20.9214	6
FALSE	High	Master Protein	P52292	Importin subunit alpha-1 OS=Homo sapiens OX=9606 GN=KPNA2 PE=1 SV=1	FALSE	0	13.4802	13.0435	4	4	4	1	529	57.826	5.4	High		14000000	0.374	9.71118	4			FALSE	High	Master Protein	P62851	40S ribosomal protein S25 OS=Homo sapiens OX=9606 GN=RPS25 PE=1 SV=1	FALSE	0	26.9248	37.6	8	16	8	1	125	13.734	10.11	High		17000000000	45.416	42.1194	8
FALSE	High	Master Protein	P83731	60S ribosomal protein L24 OS=Homo sapiens OX=9606 GN=RPL24 PE=1 SV=1	FALSE	0	13.316	24.2038	4	5	4	1	157	17.768	11.25	High		220000000	1.512	13.7091	4			FALSE	High	Master Protein	Q9NP66	High mobility group protein 20A OS=Homo sapiens OX=9606 GN=HMG20A PE=1 SV=1	FALSE	0	26.8406	29.9712	6	9	6	1	347	40.119	6.49	High		210000000	1.448	34.6316	6
FALSE	High	Master Protein	P46776	60S ribosomal protein L27a OS=Homo sapiens OX=9606 GN=RPL27A PE=1 SV=2	FALSE	0	13.0567	27.7027	4	6	4	1	148	16.551	11	High		220000000	2.162	17.3428	4			FALSE	High	Master Protein	P04899	Guanine nucleotide-binding protein G(i) subunit alpha-2 OS=Homo sapiens OX=9606 GN=GNAI2 PE=1 SV=3	FALSE	0	26.6489	22.2535	5	7	5	1	355	40.425	5.54	High		75000000	1.154	22.5976	5
FALSE	High	Master Protein	Q9UPQ9	Trinucleotide repeat-containing gene 6B protein OS=Homo sapiens OX=9606 GN=TNRC6B PE=1 SV=4	FALSE	0	12.75	2.5641	4	4	4	1	1833	193.883	6.76	High		13000000	0.113	10.7922	4			FALSE	High	Master Protein	P62316	Small nuclear ribonucleoprotein Sm D2 OS=Homo sapiens OX=9606 GN=SNRPD2 PE=1 SV=1	FALSE	0	26.6125	39.8305	5	12	5	1	118	13.518	9.91	High		300000000	6.743	33.1071	5
FALSE	High	Master Protein	Q05519	Serine/arginine-rich splicing factor 11 OS=Homo sapiens OX=9606 GN=SRSF11 PE=1 SV=1	FALSE	0	12.5826	12.3967	4	4	4	1	484	53.51	10.52	High		4900000	0.719	11.2023	4			FALSE	High	Master Protein	O95625	Zinc finger and BTB domain-containing protein 11 OS=Homo sapiens OX=9606 GN=ZBTB11 PE=1 SV=2	FALSE	0	26.5858	7.31244	5	7	5	1	1053	119.308	8.66	High		89000000	0.348	24.4444	5
FALSE	High	Master Protein	P55072	Transitional endoplasmic reticulum ATPase OS=Homo sapiens OX=9606 GN=VCP PE=1 SV=4	FALSE	0	12.4611	8.31266	4	5	4	1	806	89.266	5.26	High		7600000	0.212	12.428	4			FALSE	High	Master Protein	P42285	Exosome RNA helicase MTR4 OS=Homo sapiens OX=9606 GN=MTREX PE=1 SV=3	FALSE	0	26.5607	11.1324	7	9	7	1	1042	117.729	6.52	High		110000000	0.297	28.7363	7
FALSE	High	Master Protein	Q01130	Serine/arginine-rich splicing factor 2 OS=Homo sapiens OX=9606 GN=SRSF2 PE=1 SV=4	FALSE	0	12.4433	18.0995	4	7	2	1	221	25.461	11.85	High		89000000	1.31	21.5676	4			FALSE	High	Master Protein	P02768	Serum albumin OS=Homo sapiens OX=9606 GN=ALB PE=1 SV=2	TRUE	0	26.3976	9.0312	6	20	6	1	609	69.321	6.28	High		4800000000	0.551	64.2216	6
FALSE	High	Master Protein	P21796	Voltage-dependent anion-selective channel protein 1 OS=Homo sapiens OX=9606 GN=VDAC1 PE=1 SV=2	FALSE	0	12.4082	18.3746	4	5	4	1	283	30.754	8.54	High		34000000	0.668	11.8295	4			FALSE	High	Master Protein	P62854	40S ribosomal protein S26 OS=Homo sapiens OX=9606 GN=RPS26 PE=1 SV=3	FALSE	0	26.3333	44.3478	4	16	4	1	115	13.007	11	High		6300000000	20.544	49.5257	4
FALSE	High	Master Protein	Q07157	Tight junction protein ZO-1 OS=Homo sapiens OX=9606 GN=TJP1 PE=1 SV=3	FALSE	0	12.4034	2.63158	4	4	4	1	1748	195.34	6.7	High		2000000	0.074	9.131	4			FALSE	High	Master Protein	P18077	60S ribosomal protein L35a OS=Homo sapiens OX=9606 GN=RPL35A PE=1 SV=2	FALSE	0	26.317	39.0909	7	17	7	1	110	12.53	11.06	High		1400000000	15.681	34.8481	7
FALSE	High	Master Protein	O15226	NF-kappa-B-repressing factor OS=Homo sapiens OX=9606 GN=NKRF PE=1 SV=2	FALSE	0	12.3442	6.37681	4	5	4	1	690	77.624	8.79	High		4900000	0.212	13.4908	4			FALSE	High	Master Protein	O75683	Surfeit locus protein 6 OS=Homo sapiens OX=9606 GN=SURF6 PE=1 SV=3	FALSE	0	26.3052	27.7008	8	8	8	1	361	41.426	10.64	High		170000000	1.637	24.9829	8
FALSE	High	Master Protein	Q9BZR9	E3 ubiquitin-protein ligase TRIM8 OS=Homo sapiens OX=9606 GN=TRIM8 PE=1 SV=2	FALSE	0	12.2248	10.7078	4	4	4	1	551	61.449	7.43	High		7700000	0.425	10.4316	4			FALSE	High	Master Protein	O76094	Signal recognition particle subunit SRP72 OS=Homo sapiens OX=9606 GN=SRP72 PE=1 SV=3	FALSE	0	26.0403	19.6721	7	10	7	1	671	74.56	9.26	High		51000000	0.468	23.0782	7
FALSE	High	Master Protein	P39019	40S ribosomal protein S19 OS=Homo sapiens OX=9606 GN=RPS19 PE=1 SV=2	FALSE	0	12.0885	26.8966	4	6	4	1	145	16.051	10.32	High		93000000	1.154	17.0584	4			FALSE	High	Master Protein	Q9UHR5	SAP30-binding protein OS=Homo sapiens OX=9606 GN=SAP30BP PE=1 SV=1	FALSE	0	26.0386	34.7403	7	8	7	1	308	33.85	4.84	High		260000000	1.581	24.3106	7
FALSE	High	Master Protein	O75477	Erlin-1 OS=Homo sapiens OX=9606 GN=ERLIN1 PE=1 SV=1	FALSE	0	12.0869	13.8728	4	5	4	1	346	38.901	7.87	High		21000000	0.468	14.0824	4			FALSE	High	Master Protein	Q9H2U1	ATP-dependent DNA/RNA helicase DHX36 OS=Homo sapiens OX=9606 GN=DHX36 PE=1 SV=2	FALSE	0	26.0298	6.94444	5	9	5	1	1008	114.688	7.68	High		41000000	0.314	20.1761	5
FALSE	High	Master Protein	Q92522	Histone H1x OS=Homo sapiens OX=9606 GN=H1FX PE=1 SV=1	FALSE	0	12.0265	17.8404	4	4	4	1	213	22.474	10.76	High		60000000	0.931	11.6303	4			FALSE	High	Master Protein	Q6NZI2	Caveolae-associated protein 1 OS=Homo sapiens OX=9606 GN=CAVIN1 PE=1 SV=1	FALSE	0	25.7419	18.9744	5	6	5	1	390	43.45	5.6	High		97000000	1.154	24.1936	5
FALSE	High	Master Protein	Q969G5	Caveolae-associated protein 3 OS=Homo sapiens OX=9606 GN=CAVIN3 PE=1 SV=3	FALSE	0	11.9734	17.2414	4	4	4	1	261	27.685	6.43	High		22000000	0.848	11.7095	4			FALSE	High	Master Protein	O95816	BAG family molecular chaperone regulator 2 OS=Homo sapiens OX=9606 GN=BAG2 PE=1 SV=1	FALSE	0	25.7008	45.0237	6	7	6	1	211	23.757	6.7	High		160000000	1.371	25.6742	6
FALSE	High	Master Protein	P04156	Major prion protein OS=Homo sapiens OX=9606 GN=PRNP PE=1 SV=1	FALSE	0	11.9714	16.2055	4	4	4	1	253	27.643	9	High		170000000	1.512	11.1292	4			FALSE	High	Master Protein	P14678	Small nuclear ribonucleoprotein-associated proteins B and B' OS=Homo sapiens OX=9606 GN=SNRPB PE=1 SV=2	FALSE	0	25.6815	24.1667	5	7	5	1	240	24.594	11.19	High		170000000	1.929	24.8692	5
FALSE	High	Master Protein	P42677	40S ribosomal protein S27 OS=Homo sapiens OX=9606 GN=RPS27 PE=1 SV=3	FALSE	0	11.6766	40.4762	4	4	4	1	84	9.455	9.45	High		210000000	5.31	12.026	4			FALSE	High	Master Protein	Q71RC2	La-related protein 4 OS=Homo sapiens OX=9606 GN=LARP4 PE=1 SV=3	FALSE	0	25.6299	10.3591	5	8	5	1	724	80.546	6.61	High		110000000	0.546	27.6722	5
FALSE	High	Master Protein	Q15678	Tyrosine-protein phosphatase non-receptor type 14 OS=Homo sapiens OX=9606 GN=PTPN14 PE=1 SV=2	FALSE	0	11.4366	4.38079	4	4	4	1	1187	135.175	8.31	High		7700000	0.155	10.3764	4			FALSE	High	Master Protein	Q14204	Cytoplasmic dynein 1 heavy chain 1 OS=Homo sapiens OX=9606 GN=DYNC1H1 PE=1 SV=5	FALSE	0	25.6209	3.27163	8	9	8	1	4646	532.072	6.4	High		25000000	0.058	21.3861	8
FALSE	High	Master Protein	O00299	Chloride intracellular channel protein 1 OS=Homo sapiens OX=9606 GN=CLIC1 PE=1 SV=4	FALSE	0	11.2762	22.4066	4	4	4	1	241	26.906	5.17	High		14000000	0.719	7.38595	4			FALSE	High	Master Protein	Q8WYA6	Beta-catenin-like protein 1 OS=Homo sapiens OX=9606 GN=CTNNBL1 PE=1 SV=1	FALSE	0	25.4001	12.7886	8	10	8	1	563	65.132	5.05	High	Acetyl [N-Term]	53000000	1.154	20.4696	8
FALSE	High	Master Protein	P23528	Cofilin-1 OS=Homo sapiens OX=9606 GN=CFL1 PE=1 SV=3	FALSE	0	11.1297	38.5542	4	6	4	1	166	18.491	8.09	High		16000000	1.154	8.50951	4			FALSE	High	Master Protein	Q8IXK0	Polyhomeotic-like protein 2 OS=Homo sapiens OX=9606 GN=PHC2 PE=1 SV=1	FALSE	0	25.1065	9.55711	7	9	7	1	858	90.657	8.69	High		190000000	0.682	27.4293	7
FALSE	High	Master Protein	P18085	ADP-ribosylation factor 4 OS=Homo sapiens OX=9606 GN=ARF4 PE=1 SV=3	FALSE	0	11.0884	20	4	4	3	1	180	20.498	7.14	High		15000000	1.031	9.33514	4			FALSE	High	Master Protein	O15392	Baculoviral IAP repeat-containing protein 5 OS=Homo sapiens OX=9606 GN=BIRC5 PE=1 SV=3	FALSE	0	25.0436	44.3662	4	9	4	1	142	16.378	5.9	High		210000000	4.623	34.0097	4
FALSE	High	Master Protein	P61513	60S ribosomal protein L37a OS=Homo sapiens OX=9606 GN=RPL37A PE=1 SV=2	FALSE	0	11.0647	50	4	5	4	1	92	10.268	10.43	High		100000000	2.162	11.5607	4			FALSE	High	Master Protein	Q9HCD5	Nuclear receptor coactivator 5 OS=Homo sapiens OX=9606 GN=NCOA5 PE=1 SV=2	FALSE	0	25.0364	14.5078	6	9	6	1	579	65.496	9.6	High		47000000	0.668	23.3827	6
FALSE	High	Master Protein	P60763	Ras-related C3 botulinum toxin substrate 3 OS=Homo sapiens OX=9606 GN=RAC3 PE=1 SV=1	FALSE	0	10.8545	19.7917	4	5	3	1	192	21.365	8.15	High			1.783	11.6655	4			FALSE	High	Master Protein	P07910	Heterogeneous nuclear ribonucleoproteins C1/C2 OS=Homo sapiens OX=9606 GN=HNRNPC PE=1 SV=4	FALSE	0	25.0051	22.549	6	11	6	1	306	33.65	5.08	High		1200000000	1.015	37.0664	6
FALSE	High	Master Protein	P29992	Guanine nucleotide-binding protein subunit alpha-11 OS=Homo sapiens OX=9606 GN=GNA11 PE=1 SV=2	FALSE	0	10.8198	11.4206	4	4	4	1	359	42.097	5.69	High		9300000	0.468	9.40271	4			FALSE	High	Master Protein	P63167	Dynein light chain 1, cytoplasmic OS=Homo sapiens OX=9606 GN=DYNLL1 PE=1 SV=1	FALSE	0	24.9718	62.9213	4	8	2	1	89	10.359	7.4	High		170000000	14.849	28.6703	4
FALSE	High	Master Protein	Q92928	Putative Ras-related protein Rab-1C OS=Homo sapiens OX=9606 GN=RAB1C PE=5 SV=2	FALSE	0	10.6471	23.3831	4	5	2	1	201	22.003	5.43	High		4900000	0.719	9.38686	4			FALSE	High	Master Protein	P55201	Peregrin OS=Homo sapiens OX=9606 GN=BRPF1 PE=1 SV=2	FALSE	0	24.971	9.14333	8	10	7	1	1214	137.412	7.93	High		93000000	0.287	26.083	8
FALSE	High	Master Protein	P07237	Protein disulfide-isomerase OS=Homo sapiens OX=9606 GN=P4HB PE=1 SV=3	FALSE	0	10.6155	8.07087	4	4	4	1	508	57.081	4.87	High		11000000	0.259	8.95634	4			FALSE	High	Master Protein	Q9UIS9	Methyl-CpG-binding domain protein 1 OS=Homo sapiens OX=9606 GN=MBD1 PE=1 SV=2	FALSE	0	24.7895	19.1736	5	9	5	1	605	66.564	9.04	High		45000000	0.682	22.8229	5
FALSE	High	Master Protein	Q14596	Next to BRCA1 gene 1 protein OS=Homo sapiens OX=9606 GN=NBR1 PE=1 SV=3	FALSE	0	10.572	5.17598	4	4	4	1	966	107.346	5.12	High		14000000	0.245	7.63277	4			FALSE	High	Master Protein	Q7L014	Probable ATP-dependent RNA helicase DDX46 OS=Homo sapiens OX=9606 GN=DDX46 PE=1 SV=2	FALSE	0	24.4084	9.89331	9	10	9	1	1031	117.29	9.29	High		73000000	0.405	25.9048	9
FALSE	High	Master Protein	P46087	Probable 28S rRNA (cytosine(4447)-C(5))-methyltransferase OS=Homo sapiens OX=9606 GN=NOP2 PE=1 SV=2	FALSE	0	10.4275	5.29557	4	4	4	1	812	89.247	9.23	High		22000000	0.233	9.48099	4			FALSE	High	Master Protein	Q99575	Ribonucleases P/MRP protein subunit POP1 OS=Homo sapiens OX=9606 GN=POP1 PE=1 SV=2	FALSE	0	24.3173	7.51953	4	8	4	1	1024	114.636	9.22	High		40000000	0.245	24.0818	4
FALSE	High	Master Protein	P26196	Probable ATP-dependent RNA helicase DDX6 OS=Homo sapiens OX=9606 GN=DDX6 PE=1 SV=2	FALSE	0	9.82108	10.559	4	4	4	1	483	54.382	8.66	High		18000000	0.374	10.271	4			FALSE	High	Master Protein	Q9Y4L1	Hypoxia up-regulated protein 1 OS=Homo sapiens OX=9606 GN=HYOU1 PE=1 SV=1	FALSE	0	23.8582	8.60861	5	7	5	1	999	111.266	5.22	High		82000000	0.259	16.8362	5
FALSE	High	Master Protein	P26373	60S ribosomal protein L13 OS=Homo sapiens OX=9606 GN=RPL13 PE=1 SV=4	FALSE	0	9.72508	16.5877	4	8	4	1	211	24.247	11.65	High		140000000	0.931	19.2666	4			FALSE	High	Master Protein	O95235	Kinesin-like protein KIF20A OS=Homo sapiens OX=9606 GN=KIF20A PE=1 SV=1	FALSE	0	23.781	12.9213	7	7	7	1	890	100.215	6.92	High		54000000	0.348	22.6723	7
FALSE	High	Master Protein	P12956	X-ray repair cross-complementing protein 6 OS=Homo sapiens OX=9606 GN=XRCC6 PE=1 SV=2	FALSE	0	9.42441	7.71757	4	4	4	1	609	69.799	6.64	High		4900000	0.259	4.94447	4			FALSE	High	Master Protein	Q9ULD4	Bromodomain and PHD finger-containing protein 3 OS=Homo sapiens OX=9606 GN=BRPF3 PE=1 SV=2	FALSE	0	23.743	7.46888	6	9	4	1	1205	135.66	6.58	High		27000000	0.267	22.8865	6
FALSE	High	Master Protein	Q9NWH9	SAFB-like transcription modulator OS=Homo sapiens OX=9606 GN=SLTM PE=1 SV=2	FALSE	0	7.09499	3.48162	4	5	4	1	1034	117.079	7.87	High		24000000	0.186	9.36808	4			FALSE	High	Master Protein	Q9BRJ6	Uncharacterized protein C7orf50 OS=Homo sapiens OX=9606 GN=C7orf50 PE=1 SV=1	FALSE	0	23.7294	34.5361	4	7	4	1	194	22.07	9.64	High		430000000	2.511	27.5714	4
FALSE	High	Master Protein	P49207	60S ribosomal protein L34 OS=Homo sapiens OX=9606 GN=RPL34 PE=1 SV=3	FALSE	0	6.84103	28.2051	4	5	4	1	117	13.284	11.47	High		280000000	3.642	10.9772	4			FALSE	High	Master Protein	Q9Y3C1	Nucleolar protein 16 OS=Homo sapiens OX=9606 GN=NOP16 PE=1 SV=2	FALSE	0	23.7149	41.0112	7	10	7	1	178	21.175	9.94	High		200000000	3.329	24.6352	7
FALSE	High	Master Protein	Q01081	Splicing factor U2AF 35 kDa subunit OS=Homo sapiens OX=9606 GN=U2AF1 PE=1 SV=3	FALSE	0	22.9132	16.6667	3	12	3	1	240	27.854	8.81	High		120000000	2.162	26.911	3			FALSE	High	Master Protein	O15234	Protein CASC3 OS=Homo sapiens OX=9606 GN=CASC3 PE=1 SV=2	FALSE	0	23.6991	16.3585	5	10	5	1	703	76.232	6.48	High		30000000	0.655	17.5798	5
FALSE	High	Master Protein	Q03135	Caveolin-1 OS=Homo sapiens OX=9606 GN=CAV1 PE=1 SV=4	FALSE	0	20.0522	19.6629	3	8	3	1	178	20.458	6.02	High		460000000	2.162	24.2256	3			FALSE	High	Master Protein	Q96S94	Cyclin-L2 OS=Homo sapiens OX=9606 GN=CCNL2 PE=1 SV=1	FALSE	0	23.646	12.3077	4	7	4	1	520	58.111	10.26	High		32000000	0.638	22.1331	4
FALSE	High	Master Protein	P13987	CD59 glycoprotein OS=Homo sapiens OX=9606 GN=CD59 PE=1 SV=1	FALSE	0	17.5072	25	3	11	3	1	128	14.168	6.48	High		1200000000	4.179	35.1356	3			FALSE	High	Master Protein	Q9NX24	H/ACA ribonucleoprotein complex subunit 2 OS=Homo sapiens OX=9606 GN=NHP2 PE=1 SV=1	FALSE	0	23.5702	47.7124	4	7	4	1	153	17.19	8.22	High		61000000	5.813	24.7325	4
FALSE	High	Master Protein	P63167	Dynein light chain 1, cytoplasmic OS=Homo sapiens OX=9606 GN=DYNLL1 PE=1 SV=1	FALSE	0	17.2763	49.4382	3	5	3	1	89	10.359	7.4	High		7800000	5.31	11.5305	3			FALSE	High	Master Protein	Q9NQC1	E3 ubiquitin-protein ligase Jade-2 OS=Homo sapiens OX=9606 GN=JADE2 PE=1 SV=2	FALSE	0	23.5678	11.0127	6	9	6	1	790	87.41	5.26	High		67000000	0.379	19.1275	6
FALSE	High	Master Protein	O14639	Actin-binding LIM protein 1 OS=Homo sapiens OX=9606 GN=ABLIM1 PE=1 SV=3	FALSE	0	15.7473	6.94087	3	4	3	1	778	87.631	8.59	High		17000000	0.19	11.2453	3			FALSE	High	Master Protein	Q14974	Importin subunit beta-1 OS=Homo sapiens OX=9606 GN=KPNB1 PE=1 SV=2	FALSE	0	23.4856	11.0731	6	7	6	1	876	97.108	4.78	High		24000000	0.442	17.1832	6
FALSE	High	Master Protein	P62081	40S ribosomal protein S7 OS=Homo sapiens OX=9606 GN=RPS7 PE=1 SV=1	FALSE	0	15.5818	20.1031	3	6	3	1	194	22.113	10.1	High		94000000	1.31	21.5214	3			FALSE	High	Master Protein	Q8IWX8	Calcium homeostasis endoplasmic reticulum protein OS=Homo sapiens OX=9606 GN=CHERP PE=1 SV=3	FALSE	0	23.4168	13.1004	7	9	7	1	916	103.637	9.04	High		49000000	0.512	17.3169	7
FALSE	High	Master Protein	P35268	60S ribosomal protein L22 OS=Homo sapiens OX=9606 GN=RPL22 PE=1 SV=2	FALSE	0	15.1959	39.0625	3	5	3	1	128	14.778	9.19	High		56000000	2.162	20.3396	3			FALSE	High	Master Protein	Q9Y265	RuvB-like 1 OS=Homo sapiens OX=9606 GN=RUVBL1 PE=1 SV=1	FALSE	0	23.3687	19.5175	6	6	6	1	456	50.196	6.42	High		110000000	0.778	19.518	6
FALSE	High	Master Protein	Q9ULX6	A-kinase anchor protein 8-like OS=Homo sapiens OX=9606 GN=AKAP8L PE=1 SV=4	FALSE	0	14.2879	8.04954	3	5	3	1	646	71.595	5.05	High		8300000	0.359	15.2856	3			FALSE	High	Master Protein	Q9UII4	E3 ISG15--protein ligase HERC5 OS=Homo sapiens OX=9606 GN=HERC5 PE=1 SV=2	FALSE	0	23.3126	10.5469	6	8	6	1	1024	116.777	7.65	High		50000000	0.32	19.7268	6
FALSE	High	Master Protein	P63010	AP-2 complex subunit beta OS=Homo sapiens OX=9606 GN=AP2B1 PE=1 SV=1	FALSE	0	14.0963	6.29669	3	7	3	1	937	104.486	5.38	High		4300000	0.202	9.51925	3			FALSE	High	Master Protein	P62318	Small nuclear ribonucleoprotein Sm D3 OS=Homo sapiens OX=9606 GN=SNRPD3 PE=1 SV=1	FALSE	0	23.3101	47.619	4	7	4	1	126	13.907	10.32	High		57000000	2.594	23.1455	4
FALSE	High	Master Protein	Q92908	Transcription factor GATA-6 OS=Homo sapiens OX=9606 GN=GATA6 PE=1 SV=2	FALSE	0	13.3548	7.39496	3	3	3	1	595	59.995	8.35	High		17000000	0.438	10.806	3			FALSE	High	Master Protein	P07305	Histone H1.0 OS=Homo sapiens OX=9606 GN=H1F0 PE=1 SV=3	FALSE	0	23.2406	27.8351	5	16	5	1	194	20.85	10.84	High	Acetyl [N-Term]	2100000000	6.499	45.3539	5
FALSE	High	Master Protein	P67936	Tropomyosin alpha-4 chain OS=Homo sapiens OX=9606 GN=TPM4 PE=1 SV=3	FALSE	0	13.1827	13.7097	3	6	3	1	248	28.504	4.69	High		19000000	0.551	12.5743	3			FALSE	High	Master Protein	Q9UG63	ATP-binding cassette sub-family F member 2 OS=Homo sapiens OX=9606 GN=ABCF2 PE=1 SV=2	FALSE	0	23.2333	13.6437	7	8	7	1	623	71.245	7.37	High		41000000	0.546	22.0639	7
FALSE	High	Master Protein	P50402	Emerin OS=Homo sapiens OX=9606 GN=EMD PE=1 SV=1	FALSE	0	13.0622	17.3228	3	3	3	1	254	28.976	5.5	High	Acetyl [N-Term]	10000000	0.585	7.97723	3			FALSE	High	Master Protein	O15226	NF-kappa-B-repressing factor OS=Homo sapiens OX=9606 GN=NKRF PE=1 SV=2	FALSE	0	23.1157	13.1884	6	10	6	1	690	77.624	8.79	High		130000000	0.399	26.6447	6
FALSE	High	Master Protein	P35625	Metalloproteinase inhibitor 3 OS=Homo sapiens OX=9606 GN=TIMP3 PE=1 SV=2	FALSE	0	12.4319	19.9052	3	3	3	1	211	24.129	8.72	High		9200000	0.701	8.33865	3			FALSE	High	Master Protein	P06396	Gelsolin OS=Homo sapiens OX=9606 GN=GSN PE=1 SV=1	FALSE	0	23.0516	11.3811	6	6	6	1	782	85.644	6.28	High		290000000	0.401	21.6881	6
FALSE	High	Master Protein	Q15287	RNA-binding protein with serine-rich domain 1 OS=Homo sapiens OX=9606 GN=RNPS1 PE=1 SV=1	FALSE	0	12.1338	11.4754	3	4	3	1	305	34.188	11.84	High		43000000	0.585	11.3843	3			FALSE	High	Master Protein	Q13206	Probable ATP-dependent RNA helicase DDX10 OS=Homo sapiens OX=9606 GN=DDX10 PE=1 SV=2	FALSE	0	23.0453	11.7714	7	7	7	1	875	100.825	8.63	High		57000000	0.38	19.9296	7
FALSE	High	Master Protein	P13010	X-ray repair cross-complementing protein 5 OS=Homo sapiens OX=9606 GN=XRCC5 PE=1 SV=3	FALSE	0	12.033	3.27869	3	3	3	1	732	82.652	5.81	High		14000000	0.166	8.49747	3			FALSE	High	Master Protein	Q14517	Protocadherin Fat 1 OS=Homo sapiens OX=9606 GN=FAT1 PE=1 SV=2	FALSE	0	22.8812	2.50654	6	7	6	1	4588	505.958	5	High		25000000	0.066	15.4183	6
FALSE	High	Master Protein	Q8NBS9	Thioredoxin domain-containing protein 5 OS=Homo sapiens OX=9606 GN=TXNDC5 PE=1 SV=2	FALSE	0	11.7684	10.4167	3	3	3	1	432	47.599	5.97	High		6000000	0.292	9.56417	3			FALSE	High	Master Protein	Q16891	MICOS complex subunit MIC60 OS=Homo sapiens OX=9606 GN=IMMT PE=1 SV=1	FALSE	0	22.8684	10.9499	4	7	4	1	758	83.626	6.48	High		36000000	0.243	20.305	4
FALSE	High	Master Protein	Q5T749	Keratinocyte proline-rich protein OS=Homo sapiens OX=9606 GN=KPRP PE=1 SV=1	FALSE	0	11.7344	8.11744	3	3	3	1	579	64.093	8.27	High		19000000	0.35	9.80212	3			FALSE	High	Master Protein	P52292	Importin subunit alpha-1 OS=Homo sapiens OX=9606 GN=KPNA2 PE=1 SV=1	FALSE	0	22.7795	17.0132	5	7	5	1	529	57.826	5.4	High		70000000	0.487	25.4738	5
FALSE	High	Master Protein	O00161	Synaptosomal-associated protein 23 OS=Homo sapiens OX=9606 GN=SNAP23 PE=1 SV=1	FALSE	0	11.712	23.2227	3	3	3	1	211	23.34	5.01	High		9900000	0.638	7.65773	3			FALSE	High	Master Protein	P60866	40S ribosomal protein S20 OS=Homo sapiens OX=9606 GN=RPS20 PE=1 SV=1	FALSE	0	22.4297	28.5714	4	10	4	1	119	13.364	9.94	High		2100000000	13.678	31.6148	4
FALSE	High	Master Protein	P16070	CD44 antigen OS=Homo sapiens OX=9606 GN=CD44 PE=1 SV=3	FALSE	0	11.6613	4.98652	3	3	3	1	742	81.487	5.33	High		47000000	0.225	9.07632	3			FALSE	High	Master Protein	Q9Y5J1	U3 small nucleolar RNA-associated protein 18 homolog OS=Homo sapiens OX=9606 GN=UTP18 PE=1 SV=3	FALSE	0	22.3829	15.4676	6	6	6	1	556	61.964	8.76	High		74000000	0.585	20.2881	6
FALSE	High	Master Protein	Q9Y265	RuvB-like 1 OS=Homo sapiens OX=9606 GN=RUVBL1 PE=1 SV=1	FALSE	0	11.6327	11.1842	3	3	3	1	456	50.196	6.42	High		13000000	0.334	8.0019	3			FALSE	High	Master Protein	O95983	Methyl-CpG-binding domain protein 3 OS=Homo sapiens OX=9606 GN=MBD3 PE=1 SV=1	FALSE	0	22.3263	33.3333	6	10	6	1	291	32.823	5.34	High		18000000	0.995	25.9352	6
FALSE	High	Master Protein	Q9HAZ1	Dual specificity protein kinase CLK4 OS=Homo sapiens OX=9606 GN=CLK4 PE=1 SV=1	FALSE	0	11.421	8.52391	3	3	1	1	481	57.455	8.68	High		2100000	0.292	8.52077	3			FALSE	High	Master Protein	Q9GZS3	WD repeat-containing protein 61 OS=Homo sapiens OX=9606 GN=WDR61 PE=1 SV=1	FALSE	0	22.3205	35.7377	6	6	6	1	305	33.56	5.47	High		58000000	1.254	18.6887	6
FALSE	High	Master Protein	P25705	ATP synthase subunit alpha, mitochondrial OS=Homo sapiens OX=9606 GN=ATP5F1A PE=1 SV=1	FALSE	0	11.3642	8.13743	3	3	3	1	553	59.714	9.13	High		8600000	0.205	8.87931	3			FALSE	High	Master Protein	O14786	Neuropilin-1 OS=Homo sapiens OX=9606 GN=NRP1 PE=1 SV=3	FALSE	0	22.3166	12.351	6	8	6	1	923	103.069	5.88	High		37000000	0.442	21.7906	6
FALSE	High	Master Protein	P61006	Ras-related protein Rab-8A OS=Homo sapiens OX=9606 GN=RAB8A PE=1 SV=1	FALSE	0	11.2067	17.3913	3	4	1	1	207	23.653	9.07	High		13000000	0.501	9.52382	3			FALSE	High	Master Protein	Q9P0M6	Core histone macro-H2A.2 OS=Homo sapiens OX=9606 GN=H2AFY2 PE=1 SV=3	FALSE	0	22.1993	9.13978	3	34	1	1	372	40.033	9.69	High		380000000	0.833	139.506	3
FALSE	High	Master Protein	P62834	Ras-related protein Rap-1A OS=Homo sapiens OX=9606 GN=RAP1A PE=1 SV=1	FALSE	0	11.178	19.0217	3	4	3	1	184	20.974	6.67	High		37000000	0.995	11.1812	3			FALSE	High	Master Protein	P82650	28S ribosomal protein S22, mitochondrial OS=Homo sapiens OX=9606 GN=MRPS22 PE=1 SV=1	FALSE	0	22.0379	20.2778	4	6	4	1	360	41.254	7.9	High		55000000	0.585	22.4913	4
FALSE	High	Master Protein	P32969	60S ribosomal protein L9 OS=Homo sapiens OX=9606 GN=RPL9 PE=1 SV=1	FALSE	0	10.9682	27.0833	3	4	3	1	192	21.85	9.95	High		36000000	0.874	14.2667	3			FALSE	High	Master Protein	Q00610	Clathrin heavy chain 1 OS=Homo sapiens OX=9606 GN=CLTC PE=1 SV=5	FALSE	0	21.8113	4.89552	5	6	5	1	1675	191.493	5.69	High		51000000	0.129	19.2241	5
FALSE	High	Master Protein	P84098	60S ribosomal protein L19 OS=Homo sapiens OX=9606 GN=RPL19 PE=1 SV=1	FALSE	0	10.8474	17.3469	3	5	3	1	196	23.451	11.47	High		540000000	1.154	15.3881	3			FALSE	High	Master Protein	P14866	Heterogeneous nuclear ribonucleoprotein L OS=Homo sapiens OX=9606 GN=HNRNPL PE=1 SV=2	FALSE	0	21.778	12.9032	6	7	6	1	589	64.092	8.22	High		96000000	0.585	21.4463	6
FALSE	High	Master Protein	P09486	SPARC OS=Homo sapiens OX=9606 GN=SPARC PE=1 SV=1	FALSE	0	10.8156	12.2112	3	3	3	1	303	34.61	4.84	High		12000000	0.585	7.81559	3			FALSE	High	Master Protein	Q5VWN6	Protein FAM208B OS=Homo sapiens OX=9606 GN=FAM208B PE=1 SV=1	FALSE	0	21.7407	4.44444	5	9	5	1	2430	268.675	5.9	High		33000000	0.105	22.4228	5
FALSE	High	Master Protein	Q99729	Heterogeneous nuclear ribonucleoprotein A/B OS=Homo sapiens OX=9606 GN=HNRNPAB PE=1 SV=2	FALSE	0	10.7811	11.4458	3	6	2	1	332	36.202	8.21	High		67000000	0.585	16.5557	3			FALSE	High	Master Protein	P12236	ADP/ATP translocase 3 OS=Homo sapiens OX=9606 GN=SLC25A6 PE=1 SV=4	FALSE	0	21.5391	22.8188	7	12	1	1	298	32.845	9.74	High			1.31	32.5227	7
FALSE	High	Master Protein	P08582	Melanotransferrin OS=Homo sapiens OX=9606 GN=MELTF PE=1 SV=2	FALSE	0	10.729	4.20054	3	3	3	1	738	80.163	5.94	High		20000000	0.158	8.04167	3			FALSE	High	Master Protein	Q9NUL3	Double-stranded RNA-binding protein Staufen homolog 2 OS=Homo sapiens OX=9606 GN=STAU2 PE=1 SV=2	FALSE	0	21.3759	14.7368	6	7	6	1	570	62.569	9.61	High		45000000	0.425	22.1625	6
FALSE	High	Master Protein	Q9UBS4	DnaJ homolog subfamily B member 11 OS=Homo sapiens OX=9606 GN=DNAJB11 PE=1 SV=1	FALSE	0	10.6758	9.21788	3	3	3	1	358	40.489	6.18	High			0.369	7.97533	3			FALSE	High	Master Protein	P42677	40S ribosomal protein S27 OS=Homo sapiens OX=9606 GN=RPS27 PE=1 SV=3	FALSE	0	21.3105	40.4762	4	6	4	1	84	9.455	9.45	High		1300000000	14.849	21.8503	4
FALSE	High	Master Protein	Q9UH99	SUN domain-containing protein 2 OS=Homo sapiens OX=9606 GN=SUN2 PE=1 SV=3	FALSE	0	10.5798	8.78661	3	4	3	1	717	80.262	6.73	High		9000000	0.205	11.2158	3			FALSE	High	Master Protein	Q15365	Poly(rC)-binding protein 1 OS=Homo sapiens OX=9606 GN=PCBP1 PE=1 SV=2	FALSE	0	21.2944	22.7528	6	6	4	1	356	37.474	7.09	High		210000000	0.931	18.3355	6
FALSE	High	Master Protein	Q9Y3L5	Ras-related protein Rap-2c OS=Homo sapiens OX=9606 GN=RAP2C PE=1 SV=1	FALSE	0	10.4888	26.2295	3	3	1	1	183	20.731	4.94	High		1600000	0.778	8.34493	3			FALSE	High	Master Protein	Q14444	Caprin-1 OS=Homo sapiens OX=9606 GN=CAPRIN1 PE=1 SV=2	FALSE	0	21.2169	11.7066	3	6	3	1	709	78.318	5.25	High		16000000	0.701	15.7152	3
FALSE	High	Master Protein	P35222	Catenin beta-1 OS=Homo sapiens OX=9606 GN=CTNNB1 PE=1 SV=1	FALSE	0	10.4715	4.60948	3	3	1	1	781	85.442	5.86	High		20000000	0.166	7.50188	3			FALSE	High	Master Protein	Q9UJV9	Probable ATP-dependent RNA helicase DDX41 OS=Homo sapiens OX=9606 GN=DDX41 PE=1 SV=2	FALSE	0	21.1752	12.8617	5	7	5	1	622	69.793	6.84	High		110000000	0.342	24.4944	5
FALSE	High	Master Protein	Q14684	Ribosomal RNA processing protein 1 homolog B OS=Homo sapiens OX=9606 GN=RRP1B PE=1 SV=3	FALSE	0	10.2702	6.72823	3	4	3	1	758	84.375	9.76	High		7700000	0.266	8.06528	3			FALSE	High	Master Protein	Q9NU22	Midasin OS=Homo sapiens OX=9606 GN=MDN1 PE=1 SV=2	FALSE	0	21.1406	2.21587	7	8	7	1	5596	632.42	5.68	High	Acetyl [N-Term]	8600000	0.051	21.9202	7
FALSE	High	Master Protein	Q9NY12	H/ACA ribonucleoprotein complex subunit 1 OS=Homo sapiens OX=9606 GN=GAR1 PE=1 SV=1	FALSE	0	10.2656	21.659	3	3	3	1	217	22.334	10.92	High		55000000	0.638	8.36659	3			FALSE	High	Master Protein	Q8NDF8	Non-canonical poly(A) RNA polymerase PAPD5 OS=Homo sapiens OX=9606 GN=TENT4B PE=1 SV=2	FALSE	0	20.7232	11.7133	4	5	4	1	572	63.228	8.98	High		63000000	0.389	19.437	4
FALSE	High	Master Protein	P61225	Ras-related protein Rap-2b OS=Homo sapiens OX=9606 GN=RAP2B PE=1 SV=1	FALSE	0	10.1791	26.2295	3	4	1	1	183	20.491	4.81	High		4900000	0.874	11.5291	3			FALSE	High	Master Protein	Q9BYD6	39S ribosomal protein L1, mitochondrial OS=Homo sapiens OX=9606 GN=MRPL1 PE=1 SV=2	FALSE	0	20.5244	17.5385	4	9	4	1	325	36.885	8.78	High		24000000	0.931	21.6096	4
FALSE	High	Master Protein	Q6KB66	Keratin, type II cytoskeletal 80 OS=Homo sapiens OX=9606 GN=KRT80 PE=1 SV=2	TRUE	0	10.1301	6.85841	3	5	2	1	452	50.494	5.67	High		4100000	0.218	14.4	3			FALSE	High	Master Protein	O95696	Bromodomain-containing protein 1 OS=Homo sapiens OX=9606 GN=BRD1 PE=1 SV=1	FALSE	0	20.4866	7.18336	7	8	6	1	1058	119.444	8.6	High		54000000	0.292	21.8814	7
FALSE	High	Master Protein	Q9BXP5	Serrate RNA effector molecule homolog OS=Homo sapiens OX=9606 GN=SRRT PE=1 SV=1	FALSE	0	10.0405	6.16438	3	4	3	1	876	100.604	5.96	High		17000000	0.148	7.36339	3			FALSE	High	Master Protein	Q9BRT6	Protein LLP homolog OS=Homo sapiens OX=9606 GN=LLPH PE=1 SV=1	FALSE	0	20.4447	29.4574	3	5	3	1	129	15.215	10.37	High		220000000	9	20.5254	3
FALSE	High	Master Protein	P08133	Annexin A6 OS=Homo sapiens OX=9606 GN=ANXA6 PE=1 SV=3	FALSE	0	9.86249	5.49777	3	4	3	1	673	75.826	5.6	High		28000000	0.148	7.95857	3			FALSE	High	Master Protein	Q9ULU4	Protein kinase C-binding protein 1 OS=Homo sapiens OX=9606 GN=ZMYND8 PE=1 SV=2	FALSE	0	20.4401	5.14334	4	7	4	1	1186	131.61	7.2	High		25000000	0.199	14.0112	4
FALSE	High	Master Protein	Q92930	Ras-related protein Rab-8B OS=Homo sapiens OX=9606 GN=RAB8B PE=1 SV=2	FALSE	0	9.85808	16.4251	3	4	1	1	207	23.569	9.07	High			0.54	10.0959	3			FALSE	High	Master Protein	Q9UHX1	Poly(U)-binding-splicing factor PUF60 OS=Homo sapiens OX=9606 GN=PUF60 PE=1 SV=1	FALSE	0	20.3205	15.7424	5	7	5	1	559	59.838	5.29	High		37000000	0.45	20.2008	5
FALSE	High	Master Protein	P46940	Ras GTPase-activating-like protein IQGAP1 OS=Homo sapiens OX=9606 GN=IQGAP1 PE=1 SV=1	FALSE	0	9.81677	3.0175	3	3	3	1	1657	189.134	6.48	High		11000000	0.075	6.29143	3			FALSE	High	Master Protein	P0DMV9	Heat shock 70 kDa protein 1B OS=Homo sapiens OX=9606 GN=HSPA1B PE=1 SV=1	FALSE	0	20.2334	10.4524	5	5	3	1	641	70.009	5.66	High		25000000	0.354	17.2849	5
FALSE	High	Master Protein	Q01196	Runt-related transcription factor 1 OS=Homo sapiens OX=9606 GN=RUNX1 PE=1 SV=3	FALSE	0	9.57204	9.49227	3	4	3	1	453	48.706	9.35	High		11000000	0.551	10.5176	3			FALSE	High	Master Protein	P62258	14-3-3 protein epsilon OS=Homo sapiens OX=9606 GN=YWHAE PE=1 SV=1	FALSE	0	20.0911	33.3333	7	7	5	1	255	29.155	4.74	High	Acetyl [N-Term]	21000000	1.448	17.7781	7
FALSE	High	Master Protein	Q9H6R4	Nucleolar protein 6 OS=Homo sapiens OX=9606 GN=NOL6 PE=1 SV=2	FALSE	0	9.31466	3.31588	3	3	3	1	1146	127.513	7.64	High		5700000	0.126	7.75191	3			FALSE	High	Master Protein	P82675	28S ribosomal protein S5, mitochondrial OS=Homo sapiens OX=9606 GN=MRPS5 PE=1 SV=2	FALSE	0	19.8491	13.9535	4	5	4	1	430	47.976	9.92	High		79000000	0.532	17.2946	4
FALSE	High	Master Protein	P31947	14-3-3 protein sigma OS=Homo sapiens OX=9606 GN=SFN PE=1 SV=1	FALSE	0	9.26471	12.9032	3	5	1	1	248	27.757	4.74	High		2600000	0.468	11.8922	3			FALSE	High	Master Protein	Q8IX01	SURP and G-patch domain-containing protein 2 OS=Homo sapiens OX=9606 GN=SUGP2 PE=1 SV=2	FALSE	0	19.8426	11.7375	7	10	7	1	1082	120.132	7.28	High		23000000	0.292	18.3174	7
FALSE	High	Master Protein	Q14677	Clathrin interactor 1 OS=Homo sapiens OX=9606 GN=CLINT1 PE=1 SV=1	FALSE	0	9.24834	5.92	3	5	3	1	625	68.216	6.42	High		19000000	0.425	9.10138	3			FALSE	High	Master Protein	Q05D32	CTD small phosphatase-like protein 2 OS=Homo sapiens OX=9606 GN=CTDSPL2 PE=1 SV=2	FALSE	0	19.8095	15.8798	6	7	6	1	466	52.966	6.4	High		130000000	0.874	17.3792	6
FALSE	High	Master Protein	P37108	Signal recognition particle 14 kDa protein OS=Homo sapiens OX=9606 GN=SRP14 PE=1 SV=2	FALSE	0	9.21888	36.7647	3	3	3	1	136	14.561	10.04	High		62000000	1.371	10.2103	3			FALSE	High	Master Protein	P42766	60S ribosomal protein L35 OS=Homo sapiens OX=9606 GN=RPL35 PE=1 SV=2	FALSE	0	19.7636	26.0163	4	14	4	1	123	14.543	11.05	High		9800000000	9	41.9867	4
FALSE	High	Master Protein	P11234	Ras-related protein Ral-B OS=Homo sapiens OX=9606 GN=RALB PE=1 SV=1	FALSE	0	9.13435	16.5049	3	3	3	1	206	23.394	6.62	High		14000000	0.995	4.71689	3			FALSE	High	Master Protein	Q6PL18	ATPase family AAA domain-containing protein 2 OS=Homo sapiens OX=9606 GN=ATAD2 PE=1 SV=1	FALSE	0	19.7169	5.53957	5	5	5	1	1390	158.456	6.32	High		32000000	0.166	16.1556	5
FALSE	High	Master Protein	O75190	DnaJ homolog subfamily B member 6 OS=Homo sapiens OX=9606 GN=DNAJB6 PE=1 SV=2	FALSE	0	9.03815	12.8834	3	4	3	1	326	36.065	9.16	High		10000000	0.638	9.0882	3			FALSE	High	Master Protein	P09382	Galectin-1 OS=Homo sapiens OX=9606 GN=LGALS1 PE=1 SV=2	FALSE	0	19.6747	37.7778	4	5	4	1	135	14.706	5.5	High		96000000	2.594	15.9119	4
FALSE	High	Master Protein	Q9BVP2	Guanine nucleotide-binding protein-like 3 OS=Homo sapiens OX=9606 GN=GNL3 PE=1 SV=2	FALSE	0	9.01988	8.37887	3	3	3	1	549	61.954	9.16	High		5900000	0.241	7.10823	3			FALSE	High	Master Protein	Q96MU7	YTH domain-containing protein 1 OS=Homo sapiens OX=9606 GN=YTHDC1 PE=1 SV=3	FALSE	0	19.6681	9.0784	6	7	6	1	727	84.649	6.23	High		310000000	0.546	17.5596	6
FALSE	High	Master Protein	P02751	Fibronectin OS=Homo sapiens OX=9606 GN=FN1 PE=1 SV=4	FALSE	0	8.98308	1.38307	3	3	3	1	2386	262.46	5.71	High		30000000	0.042	5.84917	3			FALSE	High	Master Protein	O75569	Interferon-inducible double-stranded RNA-dependent protein kinase activator A OS=Homo sapiens OX=9606 GN=PRKRA PE=1 SV=1	FALSE	0	19.6213	23.3227	5	8	5	1	313	34.383	8.41	High		75000000	1.054	21.9675	5
FALSE	High	Master Protein	P50991	T-complex protein 1 subunit delta OS=Homo sapiens OX=9606 GN=CCT4 PE=1 SV=4	FALSE	0	8.87497	5.75139	3	5	2	1	539	57.888	7.83	High		4000000	0.274	8.92836	3			FALSE	High	Master Protein	O60281	Zinc finger protein 292 OS=Homo sapiens OX=9606 GN=ZNF292 PE=1 SV=3	FALSE	0	19.6021	4.81087	6	9	6	1	2723	304.623	7.39	High		15000000	0.096	13.2909	6
FALSE	High	Master Protein	P42166	Lamina-associated polypeptide 2, isoform alpha OS=Homo sapiens OX=9606 GN=TMPO PE=1 SV=2	FALSE	0	8.85117	7.06052	3	4	3	1	694	75.446	7.66	High		12000000	0.189	8.13291	3			FALSE	High	Master Protein	P20930	Filaggrin OS=Homo sapiens OX=9606 GN=FLG PE=1 SV=3	TRUE	0	19.4844	6.89485	4	7	4	1	4061	434.922	9.25	High		17000000	0.036	16.3593	4
FALSE	High	Master Protein	P61981	14-3-3 protein gamma OS=Homo sapiens OX=9606 GN=YWHAG PE=1 SV=2	FALSE	0	8.67356	11.336	3	6	1	1	247	28.285	4.89	High		9000000	0.468	13.8575	3			FALSE	High	Master Protein	Q6IE81	Protein Jade-1 OS=Homo sapiens OX=9606 GN=JADE1 PE=1 SV=1	FALSE	0	19.3649	12.9454	6	7	5	1	842	95.473	7.91	High		14000000	0.269	15.8635	6
FALSE	High	Master Protein	P63244	Receptor of activated protein C kinase 1 OS=Homo sapiens OX=9606 GN=RACK1 PE=1 SV=3	FALSE	0	8.63099	18.9274	3	3	3	1	317	35.055	7.69	High		6800000	0.369	9.13053	3			FALSE	High	Master Protein	P60660	Myosin light polypeptide 6 OS=Homo sapiens OX=9606 GN=MYL6 PE=1 SV=2	FALSE	0	19.2556	36.4238	4	7	4	1	151	16.919	4.65	High		32000000	1.848	17.9806	4
FALSE	High	Master Protein	P61619	Protein transport protein Sec61 subunit alpha isoform 1 OS=Homo sapiens OX=9606 GN=SEC61A1 PE=1 SV=2	FALSE	0	8.61305	6.30252	3	3	3	1	476	52.231	8.06	High		78000000	0.413	7.06091	3			FALSE	High	Master Protein	P35226	Polycomb complex protein BMI-1 OS=Homo sapiens OX=9606 GN=BMI1 PE=1 SV=2	FALSE	0	19.2243	19.9387	5	6	5	1	326	36.925	8.63	High		120000000	1.254	20.484	5
FALSE	High	Master Protein	Q10589	Bone marrow stromal antigen 2 OS=Homo sapiens OX=9606 GN=BST2 PE=1 SV=1	FALSE	0	8.4692	13.3333	3	4	3	1	180	19.756	5.6	High		99000000	0.874	15.2814	3			FALSE	High	Master Protein	O15164	Transcription intermediary factor 1-alpha OS=Homo sapiens OX=9606 GN=TRIM24 PE=1 SV=3	FALSE	0	19.1537	4.47619	4	5	4	1	1050	116.757	7.11	High		76000000	0.204	16.5309	4
FALSE	High	Master Protein	P13674	Prolyl 4-hydroxylase subunit alpha-1 OS=Homo sapiens OX=9606 GN=P4HA1 PE=1 SV=2	FALSE	0	8.38822	8.2397	3	3	3	1	534	61.011	6.01	High		9000000	0.225	7.0395	3			FALSE	High	Master Protein	Q9UKM9	RNA-binding protein Raly OS=Homo sapiens OX=9606 GN=RALY PE=1 SV=1	FALSE	0	18.9109	22.549	6	6	6	1	306	32.444	9.17	High		210000000	0.995	17.6806	6
FALSE	High	Master Protein	Q14156	Protein EFR3 homolog A OS=Homo sapiens OX=9606 GN=EFR3A PE=1 SV=2	FALSE	0	8.33581	6.33374	3	3	3	1	821	92.865	6.7	High		3100000	0.155	8.05902	3			FALSE	High	Master Protein	P31689	DnaJ homolog subfamily A member 1 OS=Homo sapiens OX=9606 GN=DNAJA1 PE=1 SV=2	FALSE	0	18.8184	23.4257	5	7	5	1	397	44.839	7.08	High		44000000	0.688	16.3425	5
FALSE	High	Master Protein	P59998	Actin-related protein 2/3 complex subunit 4 OS=Homo sapiens OX=9606 GN=ARPC4 PE=1 SV=3	FALSE	0	8.11237	17.8571	3	3	3	1	168	19.654	8.43	High		21000000	0.701	7.63307	3			FALSE	High	Master Protein	Q9H0S4	Probable ATP-dependent RNA helicase DDX47 OS=Homo sapiens OX=9606 GN=DDX47 PE=1 SV=1	FALSE	0	18.7474	15.8242	5	6	5	1	455	50.615	9.1	High		55000000	0.557	20.1775	5
FALSE	High	Master Protein	Q9H307	Pinin OS=Homo sapiens OX=9606 GN=PNN PE=1 SV=5	FALSE	0	8.04855	5.02092	3	3	3	1	717	81.579	7.14	High		35000000	0.17	8.63594	3			FALSE	High	Master Protein	P0CG39	POTE ankyrin domain family member J OS=Homo sapiens OX=9606 GN=POTEJ PE=3 SV=1	FALSE	0	18.6824	5.49133	4	5	1	1	1038	117.315	5.97	High		7100000	0.197	15.7058	4
FALSE	High	Master Protein	Q6PJT7	Zinc finger CCCH domain-containing protein 14 OS=Homo sapiens OX=9606 GN=ZC3H14 PE=1 SV=1	FALSE	0	7.99693	5.29891	3	3	3	1	736	82.823	7.31	High		9700000	0.162	4.8554	3			FALSE	High	Master Protein	Q13330	Metastasis-associated protein MTA1 OS=Homo sapiens OX=9606 GN=MTA1 PE=1 SV=2	FALSE	0	18.6138	12.028	7	7	5	1	715	80.735	9.26	High		21000000	0.355	18.7324	7
FALSE	High	Master Protein	P62913	60S ribosomal protein L11 OS=Homo sapiens OX=9606 GN=RPL11 PE=1 SV=2	FALSE	0	7.99407	16.8539	3	4	3	1	178	20.24	9.6	High		270000000	0.668	9.20995	3			FALSE	High	Master Protein	P62314	Small nuclear ribonucleoprotein Sm D1 OS=Homo sapiens OX=9606 GN=SNRPD1 PE=1 SV=1	FALSE	0	18.4912	37.8151	3	9	3	1	119	13.273	11.56	High		230000000	9	32.106	3
FALSE	High	Master Protein	Q8NDT2	Putative RNA-binding protein 15B OS=Homo sapiens OX=9606 GN=RBM15B PE=1 SV=3	FALSE	0	7.91319	3.70787	3	3	3	1	890	97.147	9.85	High		14000000	0.124	6.83228	3			FALSE	High	Master Protein	Q96ME7	Zinc finger protein 512 OS=Homo sapiens OX=9606 GN=ZNF512 PE=1 SV=2	FALSE	0	18.1477	8.64198	3	4	3	1	567	64.641	9.76	High		92000000	0.322	15.8773	3
FALSE	High	Master Protein	P04792	Heat shock protein beta-1 OS=Homo sapiens OX=9606 GN=HSPB1 PE=1 SV=2	FALSE	0	7.89141	17.0732	3	3	3	1	205	22.768	6.4	High		14000000	0.701	5.87919	3			FALSE	High	Master Protein	P19474	E3 ubiquitin-protein ligase TRIM21 OS=Homo sapiens OX=9606 GN=TRIM21 PE=1 SV=1	FALSE	0	18.147	11.7895	5	5	5	1	475	54.135	6.38	High		210000000	0.45	17.1039	5
FALSE	High	Master Protein	O75934	Pre-mRNA-splicing factor SPF27 OS=Homo sapiens OX=9606 GN=BCAS2 PE=1 SV=1	FALSE	0	7.8842	20	3	3	3	1	225	26.115	5.66	High		16000000	0.638	7.79776	3			FALSE	High	Master Protein	Q9H0U6	39S ribosomal protein L18, mitochondrial OS=Homo sapiens OX=9606 GN=MRPL18 PE=1 SV=1	FALSE	0	18.0634	13.3333	2	4	2	1	180	20.564	9.54	High		73000000	1.512	14.919	2
FALSE	High	Master Protein	P49458	Signal recognition particle 9 kDa protein OS=Homo sapiens OX=9606 GN=SRP9 PE=1 SV=2	FALSE	0	7.85157	30.2326	3	3	3	1	86	10.105	7.97	High		19000000	1.683	7.40196	3			FALSE	High	Master Protein	Q9H9J2	39S ribosomal protein L44, mitochondrial OS=Homo sapiens OX=9606 GN=MRPL44 PE=1 SV=1	FALSE	0	18.0495	19.5783	4	9	4	1	332	37.512	8.4	High		8600000	0.688	14.5323	4
FALSE	High	Master Protein	Q14699	Raftlin OS=Homo sapiens OX=9606 GN=RFTN1 PE=1 SV=4	FALSE	0	7.47309	12.1107	3	5	3	1	578	63.106	5.67	High		1800000	0.25	8.53664	3			FALSE	High	Master Protein	Q96T58	Msx2-interacting protein OS=Homo sapiens OX=9606 GN=SPEN PE=1 SV=1	FALSE	0	17.9223	1.93777	5	5	5	1	3664	402.004	7.64	High		97000000	0.058	17.5923	5
FALSE	High	Master Protein	Q09028	Histone-binding protein RBBP4 OS=Homo sapiens OX=9606 GN=RBBP4 PE=1 SV=3	FALSE	0	7.46194	7.29412	3	3	1	1	425	47.626	4.89	High		44000000	0.413	7.35085	3			FALSE	High	Master Protein	Q15366	Poly(rC)-binding protein 2 OS=Homo sapiens OX=9606 GN=PCBP2 PE=1 SV=1	FALSE	0	17.886	26.0274	5	5	3	1	365	38.556	6.79	High		23000000	0.778	14.4441	5
FALSE	High	Master Protein	O43852	Calumenin OS=Homo sapiens OX=9606 GN=CALU PE=1 SV=2	FALSE	0	7.45102	11.4286	3	3	3	1	315	37.084	4.64	High		8300000	0.501	7.43521	3			FALSE	High	Master Protein	Q96ST2	Protein IWS1 homolog OS=Homo sapiens OX=9606 GN=IWS1 PE=1 SV=2	FALSE	0	17.8541	9.27961	6	6	6	1	819	91.899	4.69	High		12000000	0.248	14.6757	6
FALSE	High	Master Protein	Q96T37	RNA-binding protein 15 OS=Homo sapiens OX=9606 GN=RBM15 PE=1 SV=2	FALSE	0	7.37807	5.11771	3	3	3	1	977	107.124	10.08	High		34000000	0.112	8.4916	3			FALSE	High	Master Protein	Q9HAF1	Chromatin modification-related protein MEAF6 OS=Homo sapiens OX=9606 GN=MEAF6 PE=1 SV=1	FALSE	0	17.8295	24.6073	4	5	4	1	191	21.622	9.32	High		47000000	1.783	18.5183	4
FALSE	High	Master Protein	P32119	Peroxiredoxin-2 OS=Homo sapiens OX=9606 GN=PRDX2 PE=1 SV=5	FALSE	0	7.34658	14.6465	3	3	2	1	198	21.878	5.97	High		23000000	0.778	8.35617	3			FALSE	High	Master Protein	O43189	PHD finger protein 1 OS=Homo sapiens OX=9606 GN=PHF1 PE=1 SV=3	FALSE	0	17.5325	11.1111	5	5	5	1	567	62.066	9.01	High		34000000	0.389	14.1046	5
FALSE	High	Master Protein	Q13427	Peptidyl-prolyl cis-trans isomerase G OS=Homo sapiens OX=9606 GN=PPIG PE=1 SV=2	FALSE	0	7.21434	4.37666	3	3	3	1	754	88.564	10.29	High		4500000	0.25	7.44932	3			FALSE	High	Master Protein	Q92552	28S ribosomal protein S27, mitochondrial OS=Homo sapiens OX=9606 GN=MRPS27 PE=1 SV=3	FALSE	0	17.4009	18.3575	5	9	5	1	414	47.581	6.18	High		47000000	0.487	14.8442	5
FALSE	High	Master Protein	P50990	T-complex protein 1 subunit theta OS=Homo sapiens OX=9606 GN=CCT8 PE=1 SV=4	FALSE	0	7.14117	6.20438	3	3	3	1	548	59.583	5.6	High		8300000	0.119	7.17133	3			FALSE	High	Master Protein	Q9NY61	Protein AATF OS=Homo sapiens OX=9606 GN=AATF PE=1 SV=1	FALSE	0	17.284	11.0714	4	4	4	1	560	63.094	4.94	High		11000000	0.492	15.2601	4
FALSE	High	Master Protein	Q8NBQ5	Estradiol 17-beta-dehydrogenase 11 OS=Homo sapiens OX=9606 GN=HSD17B11 PE=1 SV=3	FALSE	0	7.08932	11.3333	3	3	3	1	300	32.915	9.07	High		5600000	0.438	5.06847	3			FALSE	High	Master Protein	O60508	Pre-mRNA-processing factor 17 OS=Homo sapiens OX=9606 GN=CDC40 PE=1 SV=1	FALSE	0	17.2378	11.0535	5	6	5	1	579	65.479	7.06	High		12000000	0.343	15.0185	5
FALSE	High	Master Protein	Q9BRL6	Serine/arginine-rich splicing factor 8 OS=Homo sapiens OX=9606 GN=SRSF8 PE=1 SV=1	FALSE	0	7.06862	11.3475	3	5	1	1	282	32.268	11.72	High		3500000	0.638	12.8467	3			FALSE	High	Master Protein	Q9NUQ6	SPATS2-like protein OS=Homo sapiens OX=9606 GN=SPATS2L PE=1 SV=2	FALSE	0	17.2333	8.78136	3	4	3	1	558	61.691	9.64	High		59000000	0.266	16.7127	3
FALSE	High	Master Protein	P07305	Histone H1.0 OS=Homo sapiens OX=9606 GN=H1F0 PE=1 SV=3	FALSE	0	6.98272	15.4639	3	4	3	1	194	20.85	10.84	High		71000000	1.371	10.0175	3			FALSE	High	Master Protein	P60842	Eukaryotic initiation factor 4A-I OS=Homo sapiens OX=9606 GN=EIF4A1 PE=1 SV=1	FALSE	0	17.2202	13.7931	5	5	4	1	406	46.125	5.48	High		39000000	0.616	14.5376	5
FALSE	High	Master Protein	P84095	Rho-related GTP-binding protein RhoG OS=Homo sapiens OX=9606 GN=RHOG PE=1 SV=1	FALSE	0	6.89679	15.7068	3	4	2	1	191	21.295	8.12	High		7400000	0.778	8.36987	3			FALSE	High	Master Protein	Q9H7B2	Ribosome production factor 2 homolog OS=Homo sapiens OX=9606 GN=RPF2 PE=1 SV=2	FALSE	0	17.0271	16.9935	5	7	5	1	306	35.56	9.99	High		110000000	1.154	19.8412	5
FALSE	High	Master Protein	Q92974	Rho guanine nucleotide exchange factor 2 OS=Homo sapiens OX=9606 GN=ARHGEF2 PE=1 SV=4	FALSE	0	6.418	3.75254	3	3	3	1	986	111.473	7.27	High		17000000	0.112	7.36382	3			FALSE	High	Master Protein	O43719	HIV Tat-specific factor 1 OS=Homo sapiens OX=9606 GN=HTATSF1 PE=1 SV=1	FALSE	0	16.8926	11.3907	5	6	5	1	755	85.801	4.4	High		54000000	0.22	19.4731	5
FALSE	High	Master Protein	P49368	T-complex protein 1 subunit gamma OS=Homo sapiens OX=9606 GN=CCT3 PE=1 SV=4	FALSE	0	6.34433	5.68807	3	3	3	1	545	60.495	6.49	High		11000000	0.199	6.61828	3			FALSE	High	Master Protein	Q00325	Phosphate carrier protein, mitochondrial OS=Homo sapiens OX=9606 GN=SLC25A3 PE=1 SV=2	FALSE	0	16.8412	15.7459	5	5	5	1	362	40.069	9.38	High		68000000	0.73	15.7839	5
FALSE	High	Master Protein	Q9NWB6	Arginine and glutamate-rich protein 1 OS=Homo sapiens OX=9606 GN=ARGLU1 PE=1 SV=1	FALSE	0	6.27094	10.2564	3	3	3	1	273	33.197	10.35	High		110000000	0.585	8.52394	3			FALSE	High	Master Protein	P25705	ATP synthase subunit alpha, mitochondrial OS=Homo sapiens OX=9606 GN=ATP5F1A PE=1 SV=1	FALSE	0	16.7481	6.87161	2	4	2	1	553	59.714	9.13	High		17000000	0.283	13.4935	2
FALSE	High	Master Protein	P17987	T-complex protein 1 subunit alpha OS=Homo sapiens OX=9606 GN=TCP1 PE=1 SV=1	FALSE	0	6.26984	5.39568	3	3	3	1	556	60.306	6.11	High		3500000	0.212	4.22281	3			FALSE	High	Master Protein	O00622	Protein CYR61 OS=Homo sapiens OX=9606 GN=CYR61 PE=1 SV=1	FALSE	0	16.6821	15.748	3	5	3	1	381	41.998	8.21	High		80000000	0.389	13.7509	3
FALSE	High	Master Protein	Q16576	Histone-binding protein RBBP7 OS=Homo sapiens OX=9606 GN=RBBP7 PE=1 SV=1	FALSE	0	5.95682	7.29412	3	3	1	1	425	47.79	5.05	High		33000000	0.413	6.02537	3			FALSE	High	Master Protein	Q86UY6	N-alpha-acetyltransferase 40 OS=Homo sapiens OX=9606 GN=NAA40 PE=1 SV=1	FALSE	0	16.6448	22.3629	4	9	4	1	237	27.176	7.39	High		87000000	1.276	25.4952	4
FALSE	High	Master Protein	P35249	Replication factor C subunit 4 OS=Homo sapiens OX=9606 GN=RFC4 PE=1 SV=2	FALSE	0	5.92282	12.9477	3	4	3	1	363	39.657	8.02	High		3000000	0.089	4.34987	3			FALSE	High	Master Protein	Q9BRU9	rRNA-processing protein UTP23 homolog OS=Homo sapiens OX=9606 GN=UTP23 PE=1 SV=2	FALSE	0	16.6264	27.7108	4	9	4	1	249	28.384	10.07	High		70000000	1.054	14.674	4
FALSE	High	Master Protein	P52701	DNA mismatch repair protein Msh6 OS=Homo sapiens OX=9606 GN=MSH6 PE=1 SV=2	FALSE	0	5.75144	2.72059	3	3	3	1	1360	152.689	6.9	High		2800000	0.09	4.64218	3			FALSE	High	Master Protein	O00560	Syntenin-1 OS=Homo sapiens OX=9606 GN=SDCBP PE=1 SV=1	FALSE	0	16.4525	21.1409	3	9	3	1	298	32.424	7.53	High		27000000	0.896	21.0282	3
FALSE	High	Master Protein	O15144	Actin-related protein 2/3 complex subunit 2 OS=Homo sapiens OX=9606 GN=ARPC2 PE=1 SV=1	FALSE	0	5.33653	10.3333	3	4	3	1	300	34.311	7.36	High		11000000	0.35	4.40285	3			FALSE	High	Master Protein	Q9ULR0	Pre-mRNA-splicing factor ISY1 homolog OS=Homo sapiens OX=9606 GN=ISY1 PE=1 SV=3	FALSE	0	16.4313	15.7895	3	5	3	1	285	32.972	5.17	High		100000000	0.585	21.0764	3
FALSE	High	Master Protein	P07737	Profilin-1 OS=Homo sapiens OX=9606 GN=PFN1 PE=1 SV=2	FALSE	0	5.31352	22.8571	3	3	3	1	140	15.045	8.27	High		30000000	1.154	4.84054	3			FALSE	High	Master Protein	Q9Y388	RNA-binding motif protein, X-linked 2 OS=Homo sapiens OX=9606 GN=RBMX2 PE=1 SV=2	FALSE	0	16.3856	18.0124	5	5	5	1	322	37.313	9.83	High		77000000	1.154	14.5967	5
FALSE	High	Master Protein	Q9UPN3	Microtubule-actin cross-linking factor 1, isoforms 1/2/3/5 OS=Homo sapiens OX=9606 GN=MACF1 PE=1 SV=4	FALSE	0	5.27265	0.649702	3	3	2	1	7388	837.787	5.39	High		2700000	0.014	4.71893	3			FALSE	High	Master Protein	P83731	60S ribosomal protein L24 OS=Homo sapiens OX=9606 GN=RPL24 PE=1 SV=1	FALSE	0	16.2415	27.3885	5	7	5	1	157	17.768	11.25	High		190000000	2.162	22.0232	5
FALSE	High	Master Protein	Q13547	Histone deacetylase 1 OS=Homo sapiens OX=9606 GN=HDAC1 PE=1 SV=1	FALSE	0	5.02062	7.67635	3	3	3	1	482	55.068	5.48	High		7100000	0.172	4.18699	3			FALSE	High	Master Protein	Q13148	TAR DNA-binding protein 43 OS=Homo sapiens OX=9606 GN=TARDBP PE=1 SV=1	FALSE	0	16.2024	21.0145	5	5	5	1	414	44.711	6.19	High		69000000	0.833	14.2374	5
FALSE	High	Master Protein	Q13601	KRR1 small subunit processome component homolog OS=Homo sapiens OX=9606 GN=KRR1 PE=1 SV=4	FALSE	0	4.87554	8.39895	3	3	3	1	381	43.638	9.77	High		2700000	0.334	5.14466	3			FALSE	High	Master Protein	Q9HAN9	Nicotinamide/nicotinic acid mononucleotide adenylyltransferase 1 OS=Homo sapiens OX=9606 GN=NMNAT1 PE=1 SV=1	FALSE	0	16.0303	24.7312	4	7	4	1	279	31.913	8.87	High		3400000	0.624	11.1729	4
FALSE	High	Master Protein	P06703	Protein S100-A6 OS=Homo sapiens OX=9606 GN=S100A6 PE=1 SV=1	FALSE	0	4.8748	24.4444	3	3	3	1	90	10.173	5.48	High		250000000	2.981	6.1968	3			FALSE	High	Master Protein	P14625	Endoplasmin OS=Homo sapiens OX=9606 GN=HSP90B1 PE=1 SV=1	FALSE	0	15.9109	5.35492	3	5	2	1	803	92.411	4.84	High		120000000	0.198	13.0896	3
FALSE	High	Master Protein	P01861	Immunoglobulin heavy constant gamma 4 OS=Homo sapiens OX=9606 GN=IGHG4 PE=1 SV=1	FALSE	0	12.7611	10.3976	2	5	2	1	327	35.918	7.36	High		250000000	0.848	19.2182	2			FALSE	High	Master Protein	Q9UGU0	Transcription factor 20 OS=Homo sapiens OX=9606 GN=TCF20 PE=1 SV=3	FALSE	0	15.828	5.2551	5	6	5	1	1960	211.641	9.04	High		7800000	0.118	12.292	5
FALSE	High	Master Protein	Q07021	Complement component 1 Q subcomponent-binding protein, mitochondrial OS=Homo sapiens OX=9606 GN=C1QBP PE=1 SV=1	FALSE	0	12.4422	14.539	2	3	2	1	282	31.343	4.84	High		8000000	0.585	8.06389	2			FALSE	High	Master Protein	Q5T9A4	ATPase family AAA domain-containing protein 3B OS=Homo sapiens OX=9606 GN=ATAD3B PE=1 SV=1	FALSE	0	15.7593	7.56173	6	6	1	1	648	72.527	9.2	High		170000000	0.369	18.2708	6
FALSE	High	Master Protein	P49756	RNA-binding protein 25 OS=Homo sapiens OX=9606 GN=RBM25 PE=1 SV=3	FALSE	0	12.2014	3.79597	2	3	2	1	843	100.124	6.32	High		53000000	0.225	8.59344	2			FALSE	High	Master Protein	Q06587	E3 ubiquitin-protein ligase RING1 OS=Homo sapiens OX=9606 GN=RING1 PE=1 SV=2	FALSE	0	15.7185	10.0985	3	4	2	1	406	42.403	5.62	High		38000000	0.624	14.9808	3
FALSE	High	Master Protein	P46782	40S ribosomal protein S5 OS=Homo sapiens OX=9606 GN=RPS5 PE=1 SV=4	FALSE	0	12.0051	11.7647	2	4	2	1	204	22.862	9.72	High		93000000	0.995	13.5048	2			FALSE	High	Master Protein	Q7L2J0	7SK snRNA methylphosphate capping enzyme OS=Homo sapiens OX=9606 GN=MEPCE PE=1 SV=1	FALSE	0	15.6138	8.70827	3	4	3	1	689	74.31	9.57	High		54000000	0.266	11.6321	3
FALSE	High	Master Protein	O95816	BAG family molecular chaperone regulator 2 OS=Homo sapiens OX=9606 GN=BAG2 PE=1 SV=1	FALSE	0	11.8938	18.0095	2	3	2	1	211	23.757	6.7	High		22000000	0.54	9.52939	2			FALSE	High	Master Protein	Q9Y657	Spindlin-1 OS=Homo sapiens OX=9606 GN=SPIN1 PE=1 SV=3	FALSE	0	15.5996	20.9924	3	4	3	1	262	29.582	6.96	High		63000000	0.468	14.5727	3
FALSE	High	Master Protein	O43291	Kunitz-type protease inhibitor 2 OS=Homo sapiens OX=9606 GN=SPINT2 PE=1 SV=2	FALSE	0	11.7589	8.73016	2	3	2	1	252	28.21	8.29	High		19000000	0.701	8.66336	2			FALSE	High	Master Protein	P98175	RNA-binding protein 10 OS=Homo sapiens OX=9606 GN=RBM10 PE=1 SV=3	FALSE	0	15.5919	4.51613	2	5	2	1	930	103.469	5.97	High		30000000	0.202	13.6091	2
FALSE	High	Master Protein	Q96EP5	DAZ-associated protein 1 OS=Homo sapiens OX=9606 GN=DAZAP1 PE=1 SV=1	FALSE	0	10.5011	7.61671	2	2	2	1	407	43.356	8.56	High		30000000	0.389	6.2535	2			FALSE	High	Master Protein	O14979	Heterogeneous nuclear ribonucleoprotein D-like OS=Homo sapiens OX=9606 GN=HNRNPDL PE=1 SV=3	FALSE	0	15.5493	17.381	6	10	4	1	420	46.409	9.57	High		14000000	0.778	20.142	6
FALSE	High	Master Protein	Q86V81	THO complex subunit 4 OS=Homo sapiens OX=9606 GN=ALYREF PE=1 SV=3	FALSE	0	10.2307	14.0078	2	4	2	1	257	26.872	11.15	High		41000000	0.585	9.26591	2			FALSE	High	Master Protein	Q9BU76	Multiple myeloma tumor-associated protein 2 OS=Homo sapiens OX=9606 GN=MMTAG2 PE=1 SV=1	FALSE	0	15.4979	20.5323	4	4	4	1	263	29.394	10.02	High		64000000	0.719	14.112	4
FALSE	High	Master Protein	Q3MHD2	Protein LSM12 homolog OS=Homo sapiens OX=9606 GN=LSM12 PE=1 SV=2	FALSE	0	9.89964	11.2821	2	3	2	1	195	21.687	7.74	High		91000000	0.874	9.15414	2			FALSE	High	Master Protein	Q96FJ2	Dynein light chain 2, cytoplasmic OS=Homo sapiens OX=9606 GN=DYNLL2 PE=1 SV=1	FALSE	0	15.4429	49.4382	3	5	1	1	89	10.343	7.37	High		17000000	5.31	16.1193	3
FALSE	High	Master Protein	Q96S97	Myeloid-associated differentiation marker OS=Homo sapiens OX=9606 GN=MYADM PE=1 SV=2	FALSE	0	9.88646	9.00621	2	4	2	1	322	35.25	8.15	High		14000000	0.874	8.21786	2			FALSE	High	Master Protein	Q92901	60S ribosomal protein L3-like OS=Homo sapiens OX=9606 GN=RPL3L PE=2 SV=3	FALSE	0	15.4352	6.87961	3	5	1	1	407	46.267	10.45	High		120000000	0.492	16.2029	3
FALSE	High	Master Protein	Q9BWF3	RNA-binding protein 4 OS=Homo sapiens OX=9606 GN=RBM4 PE=1 SV=1	FALSE	0	9.65953	7.96703	2	2	2	1	364	40.289	7.08	High		3800000	0.212	6.11066	2			FALSE	High	Master Protein	Q6DKI1	60S ribosomal protein L7-like 1 OS=Homo sapiens OX=9606 GN=RPL7L1 PE=1 SV=1	FALSE	0	15.3611	21.1382	4	6	4	1	246	28.643	10.51	High		18000000	1.054	10.5346	4
FALSE	High	Master Protein	P00558	Phosphoglycerate kinase 1 OS=Homo sapiens OX=9606 GN=PGK1 PE=1 SV=3	FALSE	0	9.43274	8.39329	2	3	2	1	417	44.586	8.1	High		11000000	0.166	5.89821	2			FALSE	High	Master Protein	P82933	28S ribosomal protein S9, mitochondrial OS=Homo sapiens OX=9606 GN=MRPS9 PE=1 SV=2	FALSE	0	15.2796	12.3737	4	4	4	1	396	45.806	9.51	High		44000000	0.374	13.5133	4
FALSE	High	Master Protein	Q96FN4	Copine-2 OS=Homo sapiens OX=9606 GN=CPNE2 PE=1 SV=3	FALSE	0	9.12085	5.47445	2	4	1	1	548	61.151	6.07	High		2100000	0.304	9.87483	2			FALSE	High	Master Protein	P49207	60S ribosomal protein L34 OS=Homo sapiens OX=9606 GN=RPL34 PE=1 SV=3	FALSE	0	15.1892	37.6068	7	10	7	1	117	13.284	11.47	High		5100000000	13.678	22.0392	7
FALSE	High	Master Protein	O14974	Protein phosphatase 1 regulatory subunit 12A OS=Homo sapiens OX=9606 GN=PPP1R12A PE=1 SV=1	FALSE	0	9.0943	2.71845	2	2	2	1	1030	115.211	5.4	High		19000000	0.086	6.15167	2			FALSE	High	Master Protein	Q9NZ01	Very-long-chain enoyl-CoA reductase OS=Homo sapiens OX=9606 GN=TECR PE=1 SV=1	FALSE	0	15.114	10.0649	3	4	3	1	308	36.011	9.45	High		150000000	0.668	13.3055	3
FALSE	High	Master Protein	P51636	Caveolin-2 OS=Homo sapiens OX=9606 GN=CAV2 PE=1 SV=2	FALSE	0	9.08927	18.5185	2	4	2	1	162	18.279	5.27	High		110000000	1.512	7.71724	2			FALSE	High	Master Protein	Q9UH99	SUN domain-containing protein 2 OS=Homo sapiens OX=9606 GN=SUN2 PE=1 SV=3	FALSE	0	15.0582	9.06555	3	5	3	1	717	80.262	6.73	High		9500000	0.283	13.6343	3
FALSE	High	Master Protein	Q8NFJ5	Retinoic acid-induced protein 3 OS=Homo sapiens OX=9606 GN=GPRC5A PE=1 SV=2	FALSE	0	8.95407	5.60224	2	3	2	1	357	40.225	8.15	High		210000000	0.585	7.96126	2			FALSE	High	Master Protein	P14923	Junction plakoglobin OS=Homo sapiens OX=9606 GN=JUP PE=1 SV=3	FALSE	0	14.9291	8.32215	3	4	3	1	745	81.693	6.14	High		10000000	0.233	11.2344	3
FALSE	High	Master Protein	Q13751	Laminin subunit beta-3 OS=Homo sapiens OX=9606 GN=LAMB3 PE=1 SV=1	FALSE	0	8.77039	2.73038	2	2	2	1	1172	129.489	7.21	High		4000000	0.067	5.68728	2			FALSE	High	Master Protein	P35249	Replication factor C subunit 4 OS=Homo sapiens OX=9606 GN=RFC4 PE=1 SV=2	FALSE	0	14.9204	21.7631	4	5	4	1	363	39.657	8.02	High		8900000	0.407	13.3048	4
FALSE	High	Master Protein	Q66PJ3	ADP-ribosylation factor-like protein 6-interacting protein 4 OS=Homo sapiens OX=9606 GN=ARL6IP4 PE=1 SV=2	FALSE	0	8.76281	7.36342	2	2	2	1	421	44.888	10.93	High		29000000	0.233	7.9538	2			FALSE	High	Master Protein	Q13813	Spectrin alpha chain, non-erythrocytic 1 OS=Homo sapiens OX=9606 GN=SPTAN1 PE=1 SV=3	FALSE	0	14.914	2.71036	4	4	4	1	2472	284.364	5.35	High		22000000	0.037	15.4671	4
FALSE	High	Master Protein	P62841	40S ribosomal protein S15 OS=Homo sapiens OX=9606 GN=RPS15 PE=1 SV=2	FALSE	0	8.7143	21.3793	2	4	2	1	145	17.029	10.39	High		2500000	1.683	8.40438	2			FALSE	High	Master Protein	Q9NVP1	ATP-dependent RNA helicase DDX18 OS=Homo sapiens OX=9606 GN=DDX18 PE=1 SV=2	FALSE	0	14.8276	10.597	4	4	4	1	670	75.359	9.5	High		31000000	0.292	12.674	4
FALSE	High	Master Protein	Q9BXN6	Sperm protein associated with the nucleus on the X chromosome D OS=Homo sapiens OX=9606 GN=SPANXD PE=1 SV=1	FALSE	0	8.55902	23.7113	2	4	1	1	97	11.022	6.11	High		5300000	1.512	12.8313	2			FALSE	High	Master Protein	Q03135	Caveolin-1 OS=Homo sapiens OX=9606 GN=CAV1 PE=1 SV=4	FALSE	0	14.7531	18.5393	3	4	3	1	178	20.458	6.02	High		100000000	1.154	11.7487	3
FALSE	High	Master Protein	Q13428	Treacle protein OS=Homo sapiens OX=9606 GN=TCOF1 PE=1 SV=3	FALSE	0	8.42015	1.94892	2	2	2	1	1488	152.015	9.04	High		5200000	0.057	5.42499	2			FALSE	High	Master Protein	Q9Y5S9	RNA-binding protein 8A OS=Homo sapiens OX=9606 GN=RBM8A PE=1 SV=1	FALSE	0	14.7451	31.0345	3	9	3	1	174	19.877	5.72	High		160000000	2.162	18.9566	3
FALSE	High	Master Protein	Q96N66	Lysophospholipid acyltransferase 7 OS=Homo sapiens OX=9606 GN=MBOAT7 PE=1 SV=2	FALSE	0	8.28301	6.14407	2	2	2	1	472	52.73	8.97	High		18000000	0.233	6.75556	2			FALSE	High	Master Protein	Q9Y3A4	Ribosomal RNA-processing protein 7 homolog A OS=Homo sapiens OX=9606 GN=RRP7A PE=1 SV=2	FALSE	0	14.6694	14.6429	3	4	3	1	280	32.314	9.58	High		70000000	0.848	12.2331	3
FALSE	High	Master Protein	Q9NZM1	Myoferlin OS=Homo sapiens OX=9606 GN=MYOF PE=1 SV=1	FALSE	0	8.15723	1.4556	2	2	2	1	2061	234.561	6.18	High		9200000	0.035	6.29273	2			FALSE	High	Master Protein	P49756	RNA-binding protein 25 OS=Homo sapiens OX=9606 GN=RBM25 PE=1 SV=3	FALSE	0	14.6286	6.88019	4	4	4	1	843	100.124	6.32	High		120000000	0.311	13.5942	4
FALSE	High	Master Protein	Q9Y3Y2	Chromatin target of PRMT1 protein OS=Homo sapiens OX=9606 GN=CHTOP PE=1 SV=2	FALSE	0	8.14941	11.6935	2	2	2	1	248	26.38	12.23	High		9800000	0.311	5.91699	2			FALSE	High	Master Protein	P37108	Signal recognition particle 14 kDa protein OS=Homo sapiens OX=9606 GN=SRP14 PE=1 SV=2	FALSE	0	14.5102	38.2353	3	4	3	1	136	14.561	10.04	High		31000000	2.162	15.6967	3
FALSE	High	Master Protein	P61204	ADP-ribosylation factor 3 OS=Homo sapiens OX=9606 GN=ARF3 PE=1 SV=2	FALSE	0	8.09609	14.3646	2	2	1	1	181	20.588	7.43	High		6100000	0.468	6.35338	2			FALSE	High	Master Protein	P63220	40S ribosomal protein S21 OS=Homo sapiens OX=9606 GN=RPS21 PE=1 SV=1	FALSE	0	14.455	51.8072	3	4	3	1	83	9.106	8.5	High	Acetyl [N-Term]	60000000	1.683	17.6558	3
FALSE	High	Master Protein	Q86VM9	Zinc finger CCCH domain-containing protein 18 OS=Homo sapiens OX=9606 GN=ZC3H18 PE=1 SV=2	FALSE	0	8.06166	2.72823	2	2	2	1	953	106.315	8.32	High		26000000	0.087	4.52116	2			FALSE	High	Master Protein	Q01813	ATP-dependent 6-phosphofructokinase, platelet type OS=Homo sapiens OX=9606 GN=PFKP PE=1 SV=2	FALSE	0	14.271	6.25	3	3	3	1	784	85.542	7.55	High		49000000	0.179	12.8389	3
FALSE	High	Master Protein	Q96EY4	Translation machinery-associated protein 16 OS=Homo sapiens OX=9606 GN=TMA16 PE=1 SV=2	FALSE	0	7.95478	11.33	2	3	2	1	203	23.849	9.26	High		11000000	0.995	7.72415	2			FALSE	High	Master Protein	P62857	40S ribosomal protein S28 OS=Homo sapiens OX=9606 GN=RPS28 PE=1 SV=1	FALSE	0	14.2108	40.5797	4	5	4	1	69	7.836	10.7	High		12000000	20.544	17.3961	4
FALSE	High	Master Protein	P49411	Elongation factor Tu, mitochondrial OS=Homo sapiens OX=9606 GN=TUFM PE=1 SV=2	FALSE	0	7.86575	8.18584	2	2	2	1	452	49.51	7.61	High		1900000	0.155	5.08618	2			FALSE	High	Master Protein	P67870	Casein kinase II subunit beta OS=Homo sapiens OX=9606 GN=CSNK2B PE=1 SV=1	FALSE	0	14.2093	33.9535	4	5	4	1	215	24.926	5.55	High		170000000	1.154	11.6141	4
FALSE	High	Master Protein	P04075	Fructose-bisphosphate aldolase A OS=Homo sapiens OX=9606 GN=ALDOA PE=1 SV=2	FALSE	0	7.85639	9.34066	2	2	2	1	364	39.395	8.09	High		24000000	0.222	6.78356	2			FALSE	High	Master Protein	P63173	60S ribosomal protein L38 OS=Homo sapiens OX=9606 GN=RPL38 PE=1 SV=2	FALSE	0	14.1816	50	4	4	4	1	70	8.213	10.1	High		290000000	20.544	11.135	4
FALSE	High	Master Protein	Q14669	E3 ubiquitin-protein ligase TRIP12 OS=Homo sapiens OX=9606 GN=TRIP12 PE=1 SV=1	FALSE	0	7.80755	1.30522	2	3	2	1	1992	220.296	8.48	High		3900000	0.038	6.79689	2			FALSE	High	Master Protein	Q15050	Ribosome biogenesis regulatory protein homolog OS=Homo sapiens OX=9606 GN=RRS1 PE=1 SV=2	FALSE	0	14.1648	17.5342	4	4	4	1	365	41.168	10.7	High	Acetyl [N-Term]	51000000	0.468	9.49883	4
FALSE	High	Master Protein	O00422	Histone deacetylase complex subunit SAP18 OS=Homo sapiens OX=9606 GN=SAP18 PE=1 SV=1	FALSE	0	7.74107	13.0719	2	2	2	1	153	17.55	9.35	High		40000000	0.389	6.20831	2			FALSE	High	Master Protein	Q9P1Y6	PHD and RING finger domain-containing protein 1 OS=Homo sapiens OX=9606 GN=PHRF1 PE=1 SV=3	FALSE	0	14.1553	5.63978	5	6	5	1	1649	178.557	8.95	High		18000000	0.166	18.1664	5
FALSE	High	Master Protein	P63208	S-phase kinase-associated protein 1 OS=Homo sapiens OX=9606 GN=SKP1 PE=1 SV=2	FALSE	0	7.70299	15.3374	2	2	2	1	163	18.646	4.54	High		7700000	0.468	5.94338	2			FALSE	High	Master Protein	P55769	NHP2-like protein 1 OS=Homo sapiens OX=9606 GN=SNU13 PE=1 SV=3	FALSE	0	14.1235	32.0312	3	4	3	1	128	14.165	8.46	High		190000000	1.783	15.0371	3
FALSE	High	Master Protein	Q13838	Spliceosome RNA helicase DDX39B OS=Homo sapiens OX=9606 GN=DDX39B PE=1 SV=1	FALSE	0	7.52807	10.7477	2	2	2	1	428	48.96	5.67	High		6900000	0.179	7.19348	2			FALSE	High	Master Protein	P35659	Protein DEK OS=Homo sapiens OX=9606 GN=DEK PE=1 SV=1	FALSE	0	14.0583	13.0667	4	5	4	1	375	42.648	8.56	High		96000000	0.468	12.9199	4
FALSE	High	Master Protein	P21980	Protein-glutamine gamma-glutamyltransferase 2 OS=Homo sapiens OX=9606 GN=TGM2 PE=1 SV=2	FALSE	0	7.47009	4.07569	2	3	2	1	687	77.28	5.22	High		15000000	0.122	8.31471	2			FALSE	High	Master Protein	Q6KC79	Nipped-B-like protein OS=Homo sapiens OX=9606 GN=NIPBL PE=1 SV=2	FALSE	0	13.9872	2.1398	4	5	4	1	2804	315.854	7.91	High		27000000	0.057	15.9229	4
FALSE	High	Master Protein	P47914	60S ribosomal protein L29 OS=Homo sapiens OX=9606 GN=RPL29 PE=1 SV=2	FALSE	0	7.35525	14.4654	2	2	2	1	159	17.741	11.66	High		280000000	1.154	6.31804	2			FALSE	High	Master Protein	Q9BVI4	Nucleolar complex protein 4 homolog OS=Homo sapiens OX=9606 GN=NOC4L PE=1 SV=1	FALSE	0	13.981	10.6589	3	4	3	1	516	58.431	7.49	High		33000000	0.374	12.621	3
FALSE	High	Master Protein	P51153	Ras-related protein Rab-13 OS=Homo sapiens OX=9606 GN=RAB13 PE=1 SV=1	FALSE	0	7.26191	12.3153	2	3	1	1	203	22.76	9.19	High		11000000	0.359	7.87511	2			FALSE	High	Master Protein	Q9UHB9	Signal recognition particle subunit SRP68 OS=Homo sapiens OX=9606 GN=SRP68 PE=1 SV=2	FALSE	0	13.8891	6.53907	3	6	3	1	627	70.686	8.56	High		36000000	0.239	11.2196	3
FALSE	High	Master Protein	P35659	Protein DEK OS=Homo sapiens OX=9606 GN=DEK PE=1 SV=1	FALSE	0	7.25851	6.13333	2	2	2	1	375	42.648	8.56	High		32000000	0.212	5.10422	2			FALSE	High	Master Protein	P42696	RNA-binding protein 34 OS=Homo sapiens OX=9606 GN=RBM34 PE=1 SV=2	FALSE	0	13.8653	14.8837	4	4	4	1	430	48.535	10.11	High		26000000	0.346	12.1051	4
FALSE	High	Master Protein	P51571	Translocon-associated protein subunit delta OS=Homo sapiens OX=9606 GN=SSR4 PE=1 SV=1	FALSE	0	7.11926	17.341	2	3	2	1	173	18.987	6.15	High		30000000	0.585	7.93574	2			FALSE	High	Master Protein	Q9NW64	Pre-mRNA-splicing factor RBM22 OS=Homo sapiens OX=9606 GN=RBM22 PE=1 SV=1	FALSE	0	13.8229	13.8095	4	4	4	1	420	46.865	8.54	High		47000000	0.425	12.0398	4
FALSE	High	Master Protein	P60866	40S ribosomal protein S20 OS=Homo sapiens OX=9606 GN=RPS20 PE=1 SV=1	FALSE	0	6.9643	12.605	2	2	2	1	119	13.364	9.94	High		71000000	1.154	6.48808	2			FALSE	High	Master Protein	Q96PV6	Leukocyte receptor cluster member 8 OS=Homo sapiens OX=9606 GN=LENG8 PE=1 SV=3	FALSE	0	13.7895	6.125	3	3	3	1	800	88.102	9.11	High		23000000	0.179	11.9978	3
FALSE	High	Master Protein	P57088	Transmembrane protein 33 OS=Homo sapiens OX=9606 GN=TMEM33 PE=1 SV=2	FALSE	0	6.88264	8.09717	2	2	2	1	247	27.96	9.7	High		8500000	0.468	3.14442	2			FALSE	High	Master Protein	Q7Z6E9	E3 ubiquitin-protein ligase RBBP6 OS=Homo sapiens OX=9606 GN=RBBP6 PE=1 SV=1	FALSE	0	13.5743	4.79911	5	9	5	1	1792	201.442	9.64	High		49000000	0.144	8.65561	5
FALSE	High	Master Protein	Q15417	Calponin-3 OS=Homo sapiens OX=9606 GN=CNN3 PE=1 SV=1	FALSE	0	6.80693	11.8541	2	4	2	1	329	36.391	6.05	High			0.274	5.03699	2			FALSE	High	Master Protein	Q9NW13	RNA-binding protein 28 OS=Homo sapiens OX=9606 GN=RBM28 PE=1 SV=3	FALSE	0	13.5495	7.50988	4	4	4	1	759	85.685	9.22	High		43000000	0.207	12.2884	4
FALSE	High	Master Protein	Q9NVP1	ATP-dependent RNA helicase DDX18 OS=Homo sapiens OX=9606 GN=DDX18 PE=1 SV=2	FALSE	0	6.79597	4.32836	2	2	2	1	670	75.359	9.5	High		19000000	0.136	4.88409	2			FALSE	High	Master Protein	Q9UN86	Ras GTPase-activating protein-binding protein 2 OS=Homo sapiens OX=9606 GN=G3BP2 PE=1 SV=2	FALSE	0	13.4253	8.50622	2	4	2	1	482	54.088	5.55	High		200000000	0.259	11.1342	2
FALSE	High	Master Protein	Q13148	TAR DNA-binding protein 43 OS=Homo sapiens OX=9606 GN=TARDBP PE=1 SV=1	FALSE	0	6.75257	11.5942	2	2	2	1	414	44.711	6.19	High		2100000	0.129	3.07472	2			FALSE	High	Master Protein	O95478	Ribosome biogenesis protein NSA2 homolog OS=Homo sapiens OX=9606 GN=NSA2 PE=1 SV=1	FALSE	0	13.3742	19.6154	4	4	4	1	260	30.047	10.27	High		120000000	1.031	10.9028	4
FALSE	High	Master Protein	P35232	Prohibitin OS=Homo sapiens OX=9606 GN=PHB PE=1 SV=1	FALSE	0	6.74897	11.0294	2	2	2	1	272	29.786	5.76	High		12000000	0.292	5.34961	2			FALSE	High	Master Protein	Q6P1J9	Parafibromin OS=Homo sapiens OX=9606 GN=CDC73 PE=1 SV=1	FALSE	0	13.3024	10.7345	5	6	5	1	531	60.539	9.61	High		31000000	0.389	17.8236	5
FALSE	High	Master Protein	P21810	Biglycan OS=Homo sapiens OX=9606 GN=BGN PE=1 SV=2	FALSE	0	6.74872	5.70652	2	2	2	1	368	41.628	7.52	High		4200000	0.259	4.96183	2			FALSE	High	Master Protein	P52926	High mobility group protein HMGI-C OS=Homo sapiens OX=9606 GN=HMGA2 PE=1 SV=1	FALSE	0	13.2869	38.5321	2	3	2	1	109	11.825	10.62	High		310000000	2.981	14.9941	2
FALSE	High	Master Protein	Q9BU76	Multiple myeloma tumor-associated protein 2 OS=Homo sapiens OX=9606 GN=MMTAG2 PE=1 SV=1	FALSE	0	6.704	9.12548	2	3	2	1	263	29.394	10.02	High		51000000	0.311	7.94392	2			FALSE	High	Master Protein	O43290	U4/U6.U5 tri-snRNP-associated protein 1 OS=Homo sapiens OX=9606 GN=SART1 PE=1 SV=1	FALSE	0	13.273	6.875	4	4	4	1	800	90.2	6.13	High		9500000	0.17	10.8735	4
FALSE	High	Master Protein	Q9UG63	ATP-binding cassette sub-family F member 2 OS=Homo sapiens OX=9606 GN=ABCF2 PE=1 SV=2	FALSE	0	6.70263	3.37079	2	2	2	1	623	71.245	7.37	High			0.133	5.28115	2			FALSE	High	Master Protein	Q8N4S0	Coiled-coil domain-containing protein 82 OS=Homo sapiens OX=9606 GN=CCDC82 PE=1 SV=2	FALSE	0	13.2641	6.25	2	5	2	1	544	63.963	5.01	High		22000000	0.259	17.0466	2
FALSE	High	Master Protein	P48634	Protein PRRC2A OS=Homo sapiens OX=9606 GN=PRRC2A PE=1 SV=3	FALSE	0	6.70096	1.20538	2	2	2	1	2157	228.724	9.45	High		3900000	0.041	5.25278	2			FALSE	High	Master Protein	Q9UHB7	AF4/FMR2 family member 4 OS=Homo sapiens OX=9606 GN=AFF4 PE=1 SV=1	FALSE	0	13.2243	4.04127	3	3	3	1	1163	127.382	9.31	High		28000000	0.104	11.3784	3
FALSE	High	Master Protein	O75695	Protein XRP2 OS=Homo sapiens OX=9606 GN=RP2 PE=1 SV=4	FALSE	0	6.69393	6.85714	2	2	2	1	350	39.615	5.12	High		13000000	0.259	5.1767	2			FALSE	High	Master Protein	P27348	14-3-3 protein theta OS=Homo sapiens OX=9606 GN=YWHAQ PE=1 SV=1	FALSE	0	13.1984	17.9592	4	4	2	1	245	27.747	4.78	High		11000000	0.668	10.9829	4
FALSE	High	Master Protein	Q9P0L0	Vesicle-associated membrane protein-associated protein A OS=Homo sapiens OX=9606 GN=VAPA PE=1 SV=3	FALSE	0	6.62394	8.03213	2	3	2	1	249	27.875	8.62	High		13000000	0.359	8.39523	2			FALSE	High	Master Protein	O15042	U2 snRNP-associated SURP motif-containing protein OS=Homo sapiens OX=9606 GN=U2SURP PE=1 SV=2	FALSE	0	13.1872	4.95627	4	7	4	1	1029	118.219	8.47	High		26000000	0.253	12.2423	4
FALSE	High	Master Protein	P24534	Elongation factor 1-beta OS=Homo sapiens OX=9606 GN=EEF1B2 PE=1 SV=3	FALSE	0	6.56384	14.6667	2	2	2	1	225	24.748	4.67	High		19000000	0.359	5.09982	2			FALSE	High	Master Protein	P23497	Nuclear autoantigen Sp-100 OS=Homo sapiens OX=9606 GN=SP100 PE=1 SV=3	FALSE	0	13.1477	4.43686	4	5	4	1	879	100.354	8.22	High		18000000	0.238	11.6293	4
FALSE	High	Master Protein	P45880	Voltage-dependent anion-selective channel protein 2 OS=Homo sapiens OX=9606 GN=VDAC2 PE=1 SV=2	FALSE	0	6.5331	6.80272	2	2	2	1	294	31.547	7.56	High		13000000	0.311	5.13992	2			FALSE	High	Master Protein	Q8WYP5	Protein ELYS OS=Homo sapiens OX=9606 GN=AHCTF1 PE=1 SV=3	FALSE	0	13.1214	2.29479	4	4	4	1	2266	252.342	6.6	High		15000000	0.08	13.616	4
FALSE	High	Master Protein	O00622	Protein CYR61 OS=Homo sapiens OX=9606 GN=CYR61 PE=1 SV=1	FALSE	0	6.41798	7.61155	2	2	2	1	381	41.998	8.21	High		5900000	0.179	5.91856	2			FALSE	High	Master Protein	Q99865	Spindlin-2A OS=Homo sapiens OX=9606 GN=SPIN2A PE=1 SV=3	FALSE	0	13.0928	18.6047	3	3	3	1	258	29.17	7.23	High		120000000	0.468	12.407	3
FALSE	High	Master Protein	O15427	Monocarboxylate transporter 4 OS=Homo sapiens OX=9606 GN=SLC16A3 PE=1 SV=1	FALSE	0	6.36339	4.51613	2	2	2	1	465	49.437	7.96	High		14000000	0.292	5.35055	2			FALSE	High	Master Protein	Q9BYD3	39S ribosomal protein L4, mitochondrial OS=Homo sapiens OX=9606 GN=MRPL4 PE=1 SV=1	FALSE	0	13.0824	19.2926	3	4	3	1	311	34.897	9.72	High		19000000	0.468	13.7419	3
FALSE	High	Master Protein	P62316	Small nuclear ribonucleoprotein Sm D2 OS=Homo sapiens OX=9606 GN=SNRPD2 PE=1 SV=1	FALSE	0	6.2589	24.5763	2	2	2	1	118	13.518	9.91	High		8000000	0.668	5.10722	2			FALSE	High	Master Protein	P41223	Protein BUD31 homolog OS=Homo sapiens OX=9606 GN=BUD31 PE=1 SV=2	FALSE	0	13.0653	33.3333	4	5	4	1	144	16.989	8.82	High		62000000	1.783	11.5392	4
FALSE	High	Master Protein	P31689	DnaJ homolog subfamily A member 1 OS=Homo sapiens OX=9606 GN=DNAJA1 PE=1 SV=2	FALSE	0	6.17148	9.57179	2	3	2	1	397	44.839	7.08	High		5300000	0.369	4.74791	2			FALSE	High	Master Protein	Q49A26	Putative oxidoreductase GLYR1 OS=Homo sapiens OX=9606 GN=GLYR1 PE=1 SV=4	FALSE	0	13.0506	7.23327	3	8	3	1	553	60.509	9.17	High		10000000	0.346	9.45085	3
FALSE	High	Master Protein	O15143	Actin-related protein 2/3 complex subunit 1B OS=Homo sapiens OX=9606 GN=ARPC1B PE=1 SV=3	FALSE	0	6.16553	6.98925	2	2	2	1	372	40.923	8.35	High		19000000	0.274	5.25464	2			FALSE	High	Master Protein	Q07065	Cytoskeleton-associated protein 4 OS=Homo sapiens OX=9606 GN=CKAP4 PE=1 SV=2	FALSE	0	13.0457	8.47176	3	3	3	1	602	65.983	5.92	High		57000000	0.158	11.9838	3
FALSE	High	Master Protein	Q9Y388	RNA-binding motif protein, X-linked 2 OS=Homo sapiens OX=9606 GN=RBMX2 PE=1 SV=2	FALSE	0	6.14546	6.52174	2	2	2	1	322	37.313	9.83	High		9200000	0.359	4.28657	2			FALSE	High	Master Protein	Q5JTH9	RRP12-like protein OS=Homo sapiens OX=9606 GN=RRP12 PE=1 SV=2	FALSE	0	12.9533	4.39476	5	6	5	1	1297	143.611	8.75	High		22000000	0.164	13.2243	5
FALSE	High	Master Protein	Q9H5V8	CUB domain-containing protein 1 OS=Homo sapiens OX=9606 GN=CDCP1 PE=1 SV=3	FALSE	0	6.09978	2.39234	2	2	2	1	836	92.872	7.96	High		6900000	0.105	5.07997	2			FALSE	High	Master Protein	Q96T37	RNA-binding protein 15 OS=Homo sapiens OX=9606 GN=RBM15 PE=1 SV=2	FALSE	0	12.9139	5.32242	4	5	3	1	977	107.124	10.08	High		59000000	0.194	14.0268	4
FALSE	High	Master Protein	P61160	Actin-related protein 2 OS=Homo sapiens OX=9606 GN=ACTR2 PE=1 SV=1	FALSE	0	6.05882	5.83756	2	2	2	1	394	44.732	6.74	High		9900000	0.233	4.83286	2			FALSE	High	Master Protein	Q96GQ7	Probable ATP-dependent RNA helicase DDX27 OS=Homo sapiens OX=9606 GN=DDX27 PE=1 SV=2	FALSE	0	12.8408	5.65327	4	4	4	1	796	89.779	9.28	High		37000000	0.227	11.08	4
FALSE	High	Master Protein	P01130	Low-density lipoprotein receptor OS=Homo sapiens OX=9606 GN=LDLR PE=1 SV=1	FALSE	0	6.05758	3.83721	2	2	2	1	860	95.314	5.05	High		9600000	0.101	3.4852	2			FALSE	High	Master Protein	P82673	28S ribosomal protein S35, mitochondrial OS=Homo sapiens OX=9606 GN=MRPS35 PE=1 SV=1	FALSE	0	12.7791	13.0031	3	4	3	1	323	36.821	8.24	High		22000000	0.389	10.0241	3
FALSE	High	Master Protein	P00533	Epidermal growth factor receptor OS=Homo sapiens OX=9606 GN=EGFR PE=1 SV=2	FALSE	0	6.03421	1.65289	2	2	2	1	1210	134.19	6.68	High		3300000	0.067	4.79031	2			FALSE	High	Master Protein	Q8NEY8	Periphilin-1 OS=Homo sapiens OX=9606 GN=PPHLN1 PE=1 SV=2	FALSE	0	12.7587	5.02183	3	4	3	1	458	52.705	9.11	High		71000000	0.322	11.774	3
FALSE	High	Master Protein	P46977	Dolichyl-diphosphooligosaccharide--protein glycosyltransferase subunit STT3A OS=Homo sapiens OX=9606 GN=STT3A PE=1 SV=2	FALSE	0	6.0274	3.26241	2	2	2	1	705	80.477	8.07	High		10000000	0.125	5.23512	2			FALSE	High	Master Protein	Q14781	Chromobox protein homolog 2 OS=Homo sapiens OX=9606 GN=CBX2 PE=1 SV=2	FALSE	0	12.6588	14.0977	4	5	4	1	532	56.046	10.01	High		32000000	0.322	11.8662	4
FALSE	High	Master Protein	A0A075B6S2	Immunoglobulin kappa variable 2D-29 OS=Homo sapiens OX=9606 GN=IGKV2D-29 PE=3 SV=1	FALSE	0	6.00263	16.6667	2	11	2	1	120	13.135	7.12	High		11000000000	1.154	37.8296	2			FALSE	High	Master Protein	P46821	Microtubule-associated protein 1B OS=Homo sapiens OX=9606 GN=MAP1B PE=1 SV=2	FALSE	0	12.6109	2.51216	3	3	3	1	2468	270.468	4.81	High		19000000	0.058	10.0257	3
FALSE	High	Master Protein	Q15629	Translocating chain-associated membrane protein 1 OS=Homo sapiens OX=9606 GN=TRAM1 PE=1 SV=3	FALSE	0	5.87129	7.21925	2	2	2	1	374	43.044	9.63	High		3600000	0.334	5.71342	2			FALSE	High	Master Protein	P28799	Granulins OS=Homo sapiens OX=9606 GN=GRN PE=1 SV=2	FALSE	0	12.6056	8.60034	2	3	2	1	593	63.5	6.83	High		110000000	0.28	11.6926	2
FALSE	High	Master Protein	Q8N9T8	Protein KRI1 homolog OS=Homo sapiens OX=9606 GN=KRI1 PE=1 SV=3	FALSE	0	5.86649	3.41394	2	2	2	1	703	82.548	5.14	High		12000000	0.145	4.20208	2			FALSE	High	Master Protein	P06733	Alpha-enolase OS=Homo sapiens OX=9606 GN=ENO1 PE=1 SV=2	FALSE	0	12.5874	7.60369	3	6	3	1	434	47.139	7.39	High		30000000	0.374	9.18308	3
FALSE	High	Master Protein	P05156	Complement factor I OS=Homo sapiens OX=9606 GN=CFI PE=1 SV=2	FALSE	0	5.8656	3.43053	2	3	2	1	583	65.707	7.5	High		130000000	0.141	8.5568	2			FALSE	High	Master Protein	Q99959	Plakophilin-2 OS=Homo sapiens OX=9606 GN=PKP2 PE=1 SV=2	FALSE	0	12.546	5.44835	3	4	3	1	881	97.355	9.33	High		13000000	0.126	10.0772	3
FALSE	High	Master Protein	Q13162	Peroxiredoxin-4 OS=Homo sapiens OX=9606 GN=PRDX4 PE=1 SV=1	FALSE	0	5.77556	7.01107	2	3	1	1	271	30.521	6.29	High		26000000	0.359	6.68189	2			FALSE	High	Master Protein	Q96DF8	Splicing factor ESS-2 homolog OS=Homo sapiens OX=9606 GN=ESS2 PE=1 SV=1	FALSE	0	12.4873	15.5462	4	4	4	1	476	52.536	7.56	High		12000000	0.407	12.4129	4
FALSE	High	Master Protein	Q99417	c-Myc-binding protein OS=Homo sapiens OX=9606 GN=MYCBP PE=1 SV=3	FALSE	0	5.7406	30.0971	2	2	2	1	103	11.959	5.91	High		43000000	1.154	5.31787	2			FALSE	High	Master Protein	Q8N2M8	CLK4-associating serine/arginine rich protein OS=Homo sapiens OX=9606 GN=CLASRP PE=1 SV=4	FALSE	0	12.4853	7.8635	3	3	3	1	674	77.115	10.45	High		79000000	0.25	14.3319	3
FALSE	High	Master Protein	Q02809	Procollagen-lysine,2-oxoglutarate 5-dioxygenase 1 OS=Homo sapiens OX=9606 GN=PLOD1 PE=1 SV=2	FALSE	0	5.73814	3.02613	2	2	2	1	727	83.497	6.95	High		18000000	0.101	4.48942	2			FALSE	High	Master Protein	P05204	Non-histone chromosomal protein HMG-17 OS=Homo sapiens OX=9606 GN=HMGN2 PE=1 SV=3	FALSE	0	12.4363	25.5556	2	8	2	1	90	9.387	9.99	High		40000000	2.981	17.2335	2
FALSE	High	Master Protein	O95373	Importin-7 OS=Homo sapiens OX=9606 GN=IPO7 PE=1 SV=1	FALSE	0	5.71259	2.6975	2	3	2	1	1038	119.44	4.82	High	Acetyl [N-Term]	960000	0.099	5.42424	2			FALSE	High	Master Protein	P98179	RNA-binding protein 3 OS=Homo sapiens OX=9606 GN=RBM3 PE=1 SV=1	FALSE	0	12.3102	31.8471	2	5	2	1	157	17.16	8.91	High		100000000	0.995	9.07306	2
FALSE	High	Master Protein	P05386	60S acidic ribosomal protein P1 OS=Homo sapiens OX=9606 GN=RPLP1 PE=1 SV=1	FALSE	0	5.69455	28.9474	2	3	1	1	114	11.507	4.32	High		3700000	1.512	7.79798	2			FALSE	High	Master Protein	O95391	Pre-mRNA-splicing factor SLU7 OS=Homo sapiens OX=9606 GN=SLU7 PE=1 SV=2	FALSE	0	12.3096	14.3345	3	3	3	1	586	68.344	7.14	High		15000000	0.189	12.2997	3
FALSE	High	Master Protein	P62851	40S ribosomal protein S25 OS=Homo sapiens OX=9606 GN=RPS25 PE=1 SV=1	FALSE	0	5.69307	15.2	2	3	2	1	125	13.734	10.11	High		190000000	1.154	7.58533	2			FALSE	High	Master Protein	P78362	SRSF protein kinase 2 OS=Homo sapiens OX=9606 GN=SRPK2 PE=1 SV=3	FALSE	0	12.2214	8.57558	4	4	3	1	688	77.478	4.97	High		28000000	0.322	11.9233	4
FALSE	High	Master Protein	P17252	Protein kinase C alpha type OS=Homo sapiens OX=9606 GN=PRKCA PE=1 SV=4	FALSE	0	5.65281	4.6131	2	2	2	1	672	76.7	7.05	High		6800000	0.122	4.33551	2			FALSE	High	Master Protein	P08238	Heat shock protein HSP 90-beta OS=Homo sapiens OX=9606 GN=HSP90AB1 PE=1 SV=4	FALSE	0	12.1922	6.76796	5	5	2	1	724	83.212	5.03	High		35000000	0.239	13.0906	5
FALSE	High	Master Protein	Q8WXF1	Paraspeckle component 1 OS=Homo sapiens OX=9606 GN=PSPC1 PE=1 SV=1	FALSE	0	5.63009	7.64818	2	2	2	1	523	58.706	6.67	High		3000000	0.179	3.04905	2			FALSE	High	Master Protein	P35222	Catenin beta-1 OS=Homo sapiens OX=9606 GN=CTNNB1 PE=1 SV=1	FALSE	0	12.1855	5.12164	3	3	3	1	781	85.442	5.86	High		11000000	0.166	10.0777	3
FALSE	High	Master Protein	Q04837	Single-stranded DNA-binding protein, mitochondrial OS=Homo sapiens OX=9606 GN=SSBP1 PE=1 SV=1	FALSE	0	5.57588	15.5405	2	2	2	1	148	17.249	9.6	High		3300000	0.52	4.26832	2			FALSE	High	Master Protein	Q00059	Transcription factor A, mitochondrial OS=Homo sapiens OX=9606 GN=TFAM PE=1 SV=1	FALSE	0	12.1287	17.0732	3	4	3	1	246	29.078	9.72	High		30000000	0.585	9.57168	3
FALSE	High	Master Protein	Q86UE3	Zinc finger protein 546 OS=Homo sapiens OX=9606 GN=ZNF546 PE=1 SV=2	FALSE	0	5.5727	2.63158	2	2	2	1	836	98.341	8.6	High		54000000	0.04	2.58913	2			FALSE	High	Master Protein	P14618	Pyruvate kinase PKM OS=Homo sapiens OX=9606 GN=PKM PE=1 SV=4	FALSE	0	12.1118	11.4878	3	3	3	1	531	57.9	7.84	High		18000000	0.205	9.55517	3
FALSE	High	Master Protein	P78371	T-complex protein 1 subunit beta OS=Homo sapiens OX=9606 GN=CCT2 PE=1 SV=4	FALSE	0	5.57197	8.2243	2	2	2	1	535	57.452	6.46	High		2700000	0.136	2.80138	2			FALSE	High	Master Protein	Q9H7N4	Splicing factor, arginine/serine-rich 19 OS=Homo sapiens OX=9606 GN=SCAF1 PE=1 SV=3	FALSE	0	12.1049	4.42073	3	3	3	1	1312	139.186	9.25	High		170000000	0.129	11.8819	3
FALSE	High	Master Protein	Q6UWP8	Suprabasin OS=Homo sapiens OX=9606 GN=SBSN PE=1 SV=2	FALSE	0	5.46772	15.2542	2	2	2	1	590	60.505	7.01	High		12000000	0.15	5.27578	2			FALSE	High	Master Protein	Q8NB90	ATPase family protein 2 homolog OS=Homo sapiens OX=9606 GN=SPATA5 PE=1 SV=3	FALSE	0	12.0166	8.51064	4	4	4	1	893	97.843	5.66	High		13000000	0.175	12.0776	4
FALSE	High	Master Protein	P20648	Potassium-transporting ATPase alpha chain 1 OS=Homo sapiens OX=9606 GN=ATP4A PE=2 SV=5	FALSE	0	5.44586	2.02899	2	2	1	1	1035	114.045	5.81	High		12000000	0.086	3.0062	2			FALSE	High	Master Protein	Q9HC52	Chromobox protein homolog 8 OS=Homo sapiens OX=9606 GN=CBX8 PE=1 SV=3	FALSE	0	11.9936	11.5681	3	3	3	1	389	43.369	9.91	High		25000000	0.369	11.1901	3
FALSE	High	Master Protein	Q12797	Aspartyl/asparaginyl beta-hydroxylase OS=Homo sapiens OX=9606 GN=ASPH PE=1 SV=3	FALSE	0	5.29194	5.01319	2	2	2	1	758	85.809	5.01	High		1000000	0.129	4.52532	2			FALSE	High	Master Protein	Q86YQ8	Copine-8 OS=Homo sapiens OX=9606 GN=CPNE8 PE=1 SV=2	FALSE	0	11.8951	7.62411	3	4	3	1	564	63.068	5.96	High		8400000	0.233	11.158	3
FALSE	High	Master Protein	Q9H089	Large subunit GTPase 1 homolog OS=Homo sapiens OX=9606 GN=LSG1 PE=1 SV=2	FALSE	0	5.23089	3.64742	2	2	2	1	658	75.178	6.38	High		5300000	0.11	4.7648	2			FALSE	High	Master Protein	Q15233	Non-POU domain-containing octamer-binding protein OS=Homo sapiens OX=9606 GN=NONO PE=1 SV=4	FALSE	0	11.8651	9.97877	3	4	3	1	471	54.197	8.95	High		48000000	0.28	10.0214	3
FALSE	High	Master Protein	Q16630	Cleavage and polyadenylation specificity factor subunit 6 OS=Homo sapiens OX=9606 GN=CPSF6 PE=1 SV=2	FALSE	0	5.20982	4.17423	2	2	2	1	551	59.173	7.15	High		6200000	0.222	5.27588	2			FALSE	High	Master Protein	O15230	Laminin subunit alpha-5 OS=Homo sapiens OX=9606 GN=LAMA5 PE=1 SV=8	FALSE	0	11.83	1.08254	2	3	2	1	3695	399.479	7.02	High		26000000	0.035	7.42201	2
FALSE	High	Master Protein	Q96PY5	Formin-like protein 2 OS=Homo sapiens OX=9606 GN=FMNL2 PE=1 SV=3	FALSE	0	5.13131	2.20994	2	2	2	1	1086	123.243	7.4	High		23000000	0.068	4.88076	2			FALSE	High	Master Protein	Q14966	Zinc finger protein 638 OS=Homo sapiens OX=9606 GN=ZNF638 PE=1 SV=2	FALSE	0	11.813	2.12336	3	3	3	1	1978	220.488	6.38	High		22000000	0.065	10.1996	3
FALSE	High	Master Protein	P31949	Protein S100-A11 OS=Homo sapiens OX=9606 GN=S100A11 PE=1 SV=2	FALSE	0	5.1288	25.7143	2	2	2	1	105	11.733	7.12	High		4300000	0.931	2.16717	2			FALSE	High	Master Protein	P84090	Enhancer of rudimentary homolog OS=Homo sapiens OX=9606 GN=ERH PE=1 SV=1	FALSE	0	11.7741	40.3846	4	6	4	1	104	12.251	5.92	High		18000000	2.728	13.3805	4
FALSE	High	Master Protein	P05161	Ubiquitin-like protein ISG15 OS=Homo sapiens OX=9606 GN=ISG15 PE=1 SV=5	FALSE	0	5.06705	13.3333	2	2	2	1	165	17.876	7.44	High		31000000	0.585	5.75308	2			FALSE	High	Master Protein	P20700	Lamin-B1 OS=Homo sapiens OX=9606 GN=LMNB1 PE=1 SV=2	FALSE	0	11.6427	8.36177	4	9	3	1	586	66.368	5.16	High		20000000	0.194	8.74166	4
FALSE	High	Master Protein	Q99496	E3 ubiquitin-protein ligase RING2 OS=Homo sapiens OX=9606 GN=RNF2 PE=1 SV=1	FALSE	0	5.01736	6.84524	2	2	2	1	336	37.632	6.84	High		11000000	0.274	5.22411	2			FALSE	High	Master Protein	Q15678	Tyrosine-protein phosphatase non-receptor type 14 OS=Homo sapiens OX=9606 GN=PTPN14 PE=1 SV=2	FALSE	0	11.6099	6.14996	4	4	4	1	1187	135.175	8.31	High		230000000	0.155	9.89183	4
FALSE	High	Master Protein	P28799	Granulins OS=Homo sapiens OX=9606 GN=GRN PE=1 SV=2	FALSE	0	4.90885	4.55312	2	2	2	1	593	63.5	6.83	High		1900000	0.179	3.54272	2			FALSE	High	Master Protein	O14950	Myosin regulatory light chain 12B OS=Homo sapiens OX=9606 GN=MYL12B PE=1 SV=2	FALSE	0	11.5929	27.907	3	3	3	1	172	19.767	4.84	High		46000000	0.874	12.0889	3
FALSE	High	Master Protein	Q9Y3U8	60S ribosomal protein L36 OS=Homo sapiens OX=9606 GN=RPL36 PE=1 SV=3	FALSE	0	4.77847	18.0952	2	2	2	1	105	12.246	11.59	High		110000000	1.154	4.8923	2			FALSE	High	Master Protein	P82930	28S ribosomal protein S34, mitochondrial OS=Homo sapiens OX=9606 GN=MRPS34 PE=1 SV=2	FALSE	0	11.5003	16.9725	4	5	4	1	218	25.634	9.98	High		78000000	0.848	12.6533	4
FALSE	High	Master Protein	P35610	Sterol O-acyltransferase 1 OS=Homo sapiens OX=9606 GN=SOAT1 PE=1 SV=3	FALSE	0	4.67066	6.72727	2	2	2	1	550	64.692	8.94	High		11000000	0.179	4.58422	2			FALSE	High	Master Protein	Q9Y2R9	28S ribosomal protein S7, mitochondrial OS=Homo sapiens OX=9606 GN=MRPS7 PE=1 SV=2	FALSE	0	11.4478	13.6364	3	3	3	1	242	28.116	9.99	High		110000000	0.438	11.0906	3
FALSE	High	Master Protein	Q9Y4P3	Transducin beta-like protein 2 OS=Homo sapiens OX=9606 GN=TBL2 PE=1 SV=1	FALSE	0	4.65788	5.14541	2	2	2	1	447	49.766	9.44	High		11000000	0.16	5.347	2			FALSE	High	Master Protein	Q92665	28S ribosomal protein S31, mitochondrial OS=Homo sapiens OX=9606 GN=MRPS31 PE=1 SV=3	FALSE	0	11.4477	11.3924	2	3	2	1	395	45.29	9.29	High		16000000	0.292	10.3931	2
FALSE	High	Master Protein	P48643	T-complex protein 1 subunit epsilon OS=Homo sapiens OX=9606 GN=CCT5 PE=1 SV=1	FALSE	0	4.65138	3.69686	2	2	1	1	541	59.633	5.66	High		4000000	0.129	5.55689	2			FALSE	High	Master Protein	A6NHR9	Structural maintenance of chromosomes flexible hinge domain-containing protein 1 OS=Homo sapiens OX=9606 GN=SMCHD1 PE=1 SV=2	FALSE	0	11.4276	2.59352	3	3	3	1	2005	226.231	7.3	High		6700000	0.055	9.85091	3
FALSE	High	Master Protein	Q9UKV8	Protein argonaute-2 OS=Homo sapiens OX=9606 GN=AGO2 PE=1 SV=3	FALSE	0	4.5539	3.95809	2	3	2	1	859	97.146	9.19	High			0.087	4.44476	2			FALSE	High	Master Protein	Q9BZE1	39S ribosomal protein L37, mitochondrial OS=Homo sapiens OX=9606 GN=MRPL37 PE=1 SV=2	FALSE	0	11.3913	13.0024	4	4	4	1	423	48.087	8.59	High		12000000	0.334	11.3523	4
FALSE	High	Master Protein	O75319	RNA/RNP complex-1-interacting phosphatase OS=Homo sapiens OX=9606 GN=DUSP11 PE=1 SV=2	FALSE	0.00102354	4.47854	6.89655	2	3	2	1	377	43.683	9.29	High		4000000	0.202	7.12769	2			FALSE	High	Master Protein	Q8WUQ7	Cactin OS=Homo sapiens OX=9606 GN=CACTIN PE=1 SV=3	FALSE	0	11.3865	4.22164	2	4	2	1	758	88.648	9.14	High		24000000	0.205	11.1631	2
FALSE	High	Master Protein	P00338	L-lactate dehydrogenase A chain OS=Homo sapiens OX=9606 GN=LDHA PE=1 SV=2	FALSE	0.00102354	4.4363	5.42169	2	2	2	1	332	36.665	8.27	High		57000000	0.202	2.54132	2			FALSE	High	Master Protein	Q92945	Far upstream element-binding protein 2 OS=Homo sapiens OX=9606 GN=KHSRP PE=1 SV=4	FALSE	0	11.3402	5.90717	3	4	3	1	711	73.07	7.3	High		27000000	0.179	9.8095	3
FALSE	High	Master Protein	P08865	40S ribosomal protein SA OS=Homo sapiens OX=9606 GN=RPSA PE=1 SV=4	FALSE	0.00102354	4.37631	12.5424	2	3	2	1	295	32.833	4.87	High		12000000	0.359	4.7556	2			FALSE	High	Master Protein	Q96C36	Pyrroline-5-carboxylate reductase 2 OS=Homo sapiens OX=9606 GN=PYCR2 PE=1 SV=1	FALSE	0	11.3009	8.125	2	3	2	1	320	33.616	7.77	High		75000000	0.585	8.80607	2
FALSE	High	Master Protein	P08621	U1 small nuclear ribonucleoprotein 70 kDa OS=Homo sapiens OX=9606 GN=SNRNP70 PE=1 SV=2	FALSE	0.00102354	4.36543	2.0595	2	2	2	1	437	51.526	9.94	High		26000000	0.259	4.99046	2			FALSE	High	Master Protein	Q05519	Serine/arginine-rich splicing factor 11 OS=Homo sapiens OX=9606 GN=SRSF11 PE=1 SV=1	FALSE	0	11.1905	7.85124	2	3	2	1	484	53.51	10.52	High		55000000	0.501	9.1616	2
FALSE	High	Master Protein	Q14573	Inositol 1,4,5-trisphosphate receptor type 3 OS=Homo sapiens OX=9606 GN=ITPR3 PE=1 SV=2	FALSE	0.00102354	4.31011	0.823662	2	2	2	1	2671	303.912	6.48	High		5500000	0.03	3.84854	2			FALSE	High	Master Protein	Q06481	Amyloid-like protein 2 OS=Homo sapiens OX=9606 GN=APLP2 PE=1 SV=2	FALSE	0	11.1764	4.98034	3	3	3	1	763	86.9	4.79	High		11000000	0.162	10.1216	3
FALSE	High	Master Protein	Q5C9Z4	Nucleolar MIF4G domain-containing protein 1 OS=Homo sapiens OX=9606 GN=NOM1 PE=1 SV=1	FALSE	0.00102354	4.27322	3.13953	2	2	2	1	860	96.198	8.1	High		9700000	0.084	4.56552	2			FALSE	High	Master Protein	Q8WXI9	Transcriptional repressor p66-beta OS=Homo sapiens OX=9606 GN=GATAD2B PE=1 SV=1	FALSE	0	11.1199	7.75717	3	3	3	1	593	65.22	9.7	High		29000000	0.199	10.4188	3
FALSE	High	Master Protein	P37235	Hippocalcin-like protein 1 OS=Homo sapiens OX=9606 GN=HPCAL1 PE=1 SV=3	FALSE	0.00102354	4.17862	9.84456	2	3	2	1	193	22.299	5.35	High		15000000	0.359	6.39954	2			FALSE	High	Master Protein	P62873	Guanine nucleotide-binding protein G(I)/G(S)/G(T) subunit beta-1 OS=Homo sapiens OX=9606 GN=GNB1 PE=1 SV=3	FALSE	0	11.0913	13.5294	3	4	1	1	340	37.353	6	High		24000000	0.585	8.89693	3
FALSE	High	Master Protein	Q03252	Lamin-B2 OS=Homo sapiens OX=9606 GN=LMNB2 PE=1 SV=4	FALSE	0.00102354	4.17138	2.58065	2	2	1	1	620	69.906	5.59	High		9700000	0.056	4.378	2			FALSE	High	Master Protein	P35250	Replication factor C subunit 2 OS=Homo sapiens OX=9606 GN=RFC2 PE=1 SV=3	FALSE	0	11.0882	9.03955	2	3	2	1	354	39.132	6.44	High		2500000	0.318	9.83723	2
FALSE	High	Master Protein	Q9P2I0	Cleavage and polyadenylation specificity factor subunit 2 OS=Homo sapiens OX=9606 GN=CPSF2 PE=1 SV=2	FALSE	0.00102354	4.14902	2.55754	2	2	2	1	782	88.431	5.11	High		4100000	0.053	4.16939	2			FALSE	High	Master Protein	O75400	Pre-mRNA-processing factor 40 homolog A OS=Homo sapiens OX=9606 GN=PRPF40A PE=1 SV=2	FALSE	0	11.0823	5.43365	4	4	4	1	957	108.737	7.56	High		17000000	0.252	10.6506	4
FALSE	High	Master Protein	Q03001	Dystonin OS=Homo sapiens OX=9606 GN=DST PE=1 SV=4	FALSE	0.00102354	4.11975	0.383091	2	3	2	1	7570	860.127	5.25	High		5600000	0.009	5.50437	2			FALSE	High	Master Protein	O75607	Nucleoplasmin-3 OS=Homo sapiens OX=9606 GN=NPM3 PE=1 SV=3	FALSE	0	11.0801	23.5955	2	4	2	1	178	19.331	4.63	High		61000000	0.668	10.9695	2
FALSE	High	Master Protein	Q9ULJ8	Neurabin-1 OS=Homo sapiens OX=9606 GN=PPP1R9A PE=1 SV=2	FALSE	0.00102354	4.10451	2.45902	2	3	1	1	1098	123.267	5.1	High		1500000	0.084	4.20949	2			FALSE	High	Master Protein	Q9Y3D9	28S ribosomal protein S23, mitochondrial OS=Homo sapiens OX=9606 GN=MRPS23 PE=1 SV=2	FALSE	0	11.0749	19.4737	3	3	3	1	190	21.757	8.9	High		55000000	0.701	10.1884	3
FALSE	High	Master Protein	Q00577	Transcriptional activator protein Pur-alpha OS=Homo sapiens OX=9606 GN=PURA PE=1 SV=2	FALSE	0.00102354	4.0354	4.65839	2	2	2	1	322	34.889	6.44	High		2200000	0.311	0	2			FALSE	High	Master Protein	P31946	14-3-3 protein beta/alpha OS=Homo sapiens OX=9606 GN=YWHAB PE=1 SV=3	FALSE	0	10.9946	13.0081	3	3	1	1	246	28.065	4.83	High		45000000	0.501	8.91686	3
FALSE	High	Master Protein	Q9Y5A9	YTH domain-containing family protein 2 OS=Homo sapiens OX=9606 GN=YTHDF2 PE=1 SV=2	FALSE	0.00102354	3.92264	3.62694	2	2	2	1	579	62.296	8.79	High		79000000	0.245	4.65903	2			FALSE	High	Master Protein	P47914	60S ribosomal protein L29 OS=Homo sapiens OX=9606 GN=RPL29 PE=1 SV=2	FALSE	0	10.9711	20.7547	3	6	3	1	159	17.741	11.66	High		3300000000	3.642	19.2053	3
FALSE	High	Master Protein	O75400	Pre-mRNA-processing factor 40 homolog A OS=Homo sapiens OX=9606 GN=PRPF40A PE=1 SV=2	FALSE	0.00102354	3.91541	1.77638	2	2	2	1	957	108.737	7.56	High		8800000	0.119	3.33341	2			FALSE	High	Master Protein	Q15061	WD repeat-containing protein 43 OS=Homo sapiens OX=9606 GN=WDR43 PE=1 SV=3	FALSE	0	10.9373	5.76071	2	5	2	1	677	74.843	5.57	High		6800000	0.184	8.12482	2
FALSE	High	Master Protein	P61421	V-type proton ATPase subunit d 1 OS=Homo sapiens OX=9606 GN=ATP6V0D1 PE=1 SV=1	FALSE	0.00102354	3.86657	10.8262	2	4	2	1	351	40.303	5	High		10000000	0.292	2.15371	2			FALSE	High	Master Protein	P15924	Desmoplakin OS=Homo sapiens OX=9606 GN=DSP PE=1 SV=3	FALSE	0	10.9298	1.39324	3	4	3	1	2871	331.569	6.81	High		7900000	0.034	12.3004	3
FALSE	High	Master Protein	P18077	60S ribosomal protein L35a OS=Homo sapiens OX=9606 GN=RPL35A PE=1 SV=2	FALSE	0.00102354	3.85129	14.5455	2	2	2	1	110	12.53	11.06	High		240000000	0.668	4.23906	2			FALSE	High	Master Protein	P40938	Replication factor C subunit 3 OS=Homo sapiens OX=9606 GN=RFC3 PE=1 SV=2	FALSE	0	10.8261	12.0787	3	3	3	1	356	40.53	8.34	High		28000000	0.292	10.1974	3
FALSE	High	Master Protein	Q9Y520	Protein PRRC2C OS=Homo sapiens OX=9606 GN=PRRC2C PE=1 SV=4	FALSE	0.00102354	3.84439	0.93232	2	2	2	1	2896	316.718	9.13	High		28000000	0.036	2.60651	2			FALSE	High	Master Protein	Q8TED0	U3 small nucleolar RNA-associated protein 15 homolog OS=Homo sapiens OX=9606 GN=UTP15 PE=1 SV=3	FALSE	0	10.7947	8.10811	3	3	3	1	518	58.379	9.11	High		16000000	0.212	9.19733	3
FALSE	High	Master Protein	Q9ULV4	Coronin-1C OS=Homo sapiens OX=9606 GN=CORO1C PE=1 SV=1	FALSE	0.00102354	3.84116	8.22785	2	2	2	1	474	53.215	7.08	High		4100000	0.194	2.64592	2			FALSE	High	Master Protein	O43172	U4/U6 small nuclear ribonucleoprotein Prp4 OS=Homo sapiens OX=9606 GN=PRPF4 PE=1 SV=2	FALSE	0	10.7762	8.04598	3	3	3	1	522	58.412	7.42	High		35000000	0.259	9.54904	3
FALSE	High	Master Protein	P68431	Histone H3.1 OS=Homo sapiens OX=9606 GN=HIST1H3A PE=1 SV=2	FALSE	0.00102354	3.81989	11.7647	2	2	2	1	136	15.394	11.12	High		100000000	0.931	4.75744	2			FALSE	High	Master Protein	Q6N043	Zinc finger protein 280D OS=Homo sapiens OX=9606 GN=ZNF280D PE=1 SV=3	FALSE	0	10.7649	5.2094	3	3	2	1	979	109.215	8.19	High		47000000	0.118	10.3694	3
FALSE	High	Master Protein	Q9Y490	Talin-1 OS=Homo sapiens OX=9606 GN=TLN1 PE=1 SV=3	FALSE	0.00102354	3.80397	1.45612	2	5	2	1	2541	269.599	6.07	High		2900000	0.03	2.72276	2			FALSE	High	Master Protein	Q8NAV1	Pre-mRNA-splicing factor 38A OS=Homo sapiens OX=9606 GN=PRPF38A PE=1 SV=1	FALSE	0	10.7484	11.5385	3	3	3	1	312	37.453	9.96	High		27000000	0.585	8.7773	3
FALSE	High	Master Protein	O43290	U4/U6.U5 tri-snRNP-associated protein 1 OS=Homo sapiens OX=9606 GN=SART1 PE=1 SV=1	FALSE	0.00102354	3.77653	3.375	2	2	2	1	800	90.2	6.13	High		4900000	0.11	2.05336	2			FALSE	High	Master Protein	O00148	ATP-dependent RNA helicase DDX39A OS=Homo sapiens OX=9606 GN=DDX39A PE=1 SV=2	FALSE	0	10.6804	11.007	3	3	3	1	427	49.098	5.68	High		33000000	0.28	10.7277	3
FALSE	High	Master Protein	Q9NWB1	RNA binding protein fox-1 homolog 1 OS=Homo sapiens OX=9606 GN=RBFOX1 PE=1 SV=2	FALSE	0.00102354	3.74291	5.28967	2	2	2	1	397	42.758	6.86	High		16000000	0.468	5.55908	2			FALSE	High	Master Protein	Q15629	Translocating chain-associated membrane protein 1 OS=Homo sapiens OX=9606 GN=TRAM1 PE=1 SV=3	FALSE	0	10.6209	9.89305	3	3	3	1	374	43.044	9.63	High		28000000	0.54	8.25584	3
FALSE	High	Master Protein	P67812	Signal peptidase complex catalytic subunit SEC11A OS=Homo sapiens OX=9606 GN=SEC11A PE=1 SV=1	FALSE	0.00102354	3.72697	11.7318	2	2	2	1	179	20.612	9.48	High		3300000	0.468	0	2			FALSE	High	Master Protein	Q86XI8	Uncharacterized protein ZSWIM9 OS=Homo sapiens OX=9606 GN=ZSWIM9 PE=1 SV=2	FALSE	0	10.4577	5.90112	3	4	3	1	627	70.029	8.57	High		4800000	0.179	7.23245	3
FALSE	High	Master Protein	Q96CW1	AP-2 complex subunit mu OS=Homo sapiens OX=9606 GN=AP2M1 PE=1 SV=2	FALSE	0.00102354	3.72191	3.90805	2	2	2	1	435	49.623	9.54	High		1300000	0.172	1.75625	2			FALSE	High	Master Protein	P13639	Elongation factor 2 OS=Homo sapiens OX=9606 GN=EEF2 PE=1 SV=4	FALSE	0	10.4303	6.17716	3	4	3	1	858	95.277	6.83	High		29000000	0.136	11.998	3
FALSE	High	Master Protein	Q9Y230	RuvB-like 2 OS=Homo sapiens OX=9606 GN=RUVBL2 PE=1 SV=3	FALSE	0.00102354	3.63249	4.9676	2	2	2	1	463	51.125	5.64	High		4000000	0.172	4.52166	2			FALSE	High	Master Protein	P16144	Integrin beta-4 OS=Homo sapiens OX=9606 GN=ITGB4 PE=1 SV=5	FALSE	0	10.4268	2.5247	3	3	3	1	1822	202.039	6.09	High		5600000	0.064	7.77845	3
FALSE	High	Master Protein	Q14671	Pumilio homolog 1 OS=Homo sapiens OX=9606 GN=PUM1 PE=1 SV=3	FALSE	0.00102354	3.53775	1.93929	2	2	2	1	1186	126.395	6.84	High		17000000	0.108	3.16691	2			FALSE	High	Master Protein	P38432	Coilin OS=Homo sapiens OX=9606 GN=COIL PE=1 SV=1	FALSE	0	10.3392	5.72917	3	4	3	1	576	62.57	9.07	High		36000000	0.218	10.8027	3
FALSE	High	Master Protein	O95302	Peptidyl-prolyl cis-trans isomerase FKBP9 OS=Homo sapiens OX=9606 GN=FKBP9 PE=1 SV=2	FALSE	0.00102354	3.44087	2.98246	2	4	2	1	570	63.044	5.08	High		22000000	0.186	9.01642	2			FALSE	High	Master Protein	P61964	WD repeat-containing protein 5 OS=Homo sapiens OX=9606 GN=WDR5 PE=1 SV=1	FALSE	0	10.3348	12.2754	3	3	3	1	334	36.565	8.27	High		81000000	0.369	9.38579	3
FALSE	High	Master Protein	P11216	Glycogen phosphorylase, brain form OS=Homo sapiens OX=9606 GN=PYGB PE=1 SV=5	FALSE	0.00102354	3.43826	3.91459	2	2	2	1	843	96.635	6.86	High		4500000	0.084	5.49765	2			FALSE	High	Master Protein	P35580	Myosin-10 OS=Homo sapiens OX=9606 GN=MYH10 PE=1 SV=3	FALSE	0	10.3109	1.56883	2	3	1	1	1976	228.858	5.54	High			0.056	8.20455	2
FALSE	High	Master Protein	O95365	Zinc finger and BTB domain-containing protein 7A OS=Homo sapiens OX=9606 GN=ZBTB7A PE=1 SV=1	FALSE	0.00102354	3.38773	6.84932	2	2	2	1	584	61.401	5.19	High		6200000	0.233	2.16005	2			FALSE	High	Master Protein	Q9UL40	Zinc finger protein 346 OS=Homo sapiens OX=9606 GN=ZNF346 PE=1 SV=1	FALSE	0	10.2966	9.52381	2	5	2	1	294	32.912	9.09	High		6800000	0.54	8.33746	2
FALSE	High	Master Protein	P55735	Protein SEC13 homolog OS=Homo sapiens OX=9606 GN=SEC13 PE=1 SV=3	FALSE	0.00102354	3.33593	8.07453	2	3	2	1	322	35.518	5.48	High		6500000	0.389	4.46609	2			FALSE	High	Master Protein	O75182	Paired amphipathic helix protein Sin3b OS=Homo sapiens OX=9606 GN=SIN3B PE=1 SV=2	FALSE	0	10.2855	4.21687	2	4	2	1	1162	132.983	6.93	High		12000000	0.067	10.2476	2
FALSE	High	Master Protein	P55265	Double-stranded RNA-specific adenosine deaminase OS=Homo sapiens OX=9606 GN=ADAR PE=1 SV=4	FALSE	0.00294695	3.29857	3.26264	2	5	2	1	1226	135.981	8.65	High		38000000	0.061	2.10803	2			FALSE	High	Master Protein	P63104	14-3-3 protein zeta/delta OS=Homo sapiens OX=9606 GN=YWHAZ PE=1 SV=1	FALSE	0	10.2592	13.0612	3	3	1	1	245	27.728	4.79	High		56000000	0.438	8.62196	3
FALSE	High	Master Protein	P55884	Eukaryotic translation initiation factor 3 subunit B OS=Homo sapiens OX=9606 GN=EIF3B PE=1 SV=3	FALSE	0.00294695	3.2817	3.07125	2	3	2	1	814	92.424	5	High		4300000	0.116	5.27629	2			FALSE	High	Master Protein	Q9BYD2	39S ribosomal protein L9, mitochondrial OS=Homo sapiens OX=9606 GN=MRPL9 PE=1 SV=2	FALSE	0	10.1244	14.6067	3	3	3	1	267	30.224	10.08	High		59000000	0.438	8.61556	3
FALSE	High	Master Protein	P35221	Catenin alpha-1 OS=Homo sapiens OX=9606 GN=CTNNA1 PE=1 SV=1	FALSE	0.00294695	3.16221	3.75276	2	2	2	1	906	100.009	6.29	High		2400000	0.041	1.82605	2			FALSE	High	Master Protein	Q13428	Treacle protein OS=Homo sapiens OX=9606 GN=TCOF1 PE=1 SV=3	FALSE	0	10.0782	2.08333	2	2	2	1	1488	152.015	9.04	High		8600000	0.057	7.69013	2
FALSE	High	Master Protein	Q8TDD1	ATP-dependent RNA helicase DDX54 OS=Homo sapiens OX=9606 GN=DDX54 PE=1 SV=2	FALSE	0.00442087	2.95451	2.15664	2	2	2	1	881	98.534	10.02	High		14000000	0.044	4.64991	2			FALSE	High	Master Protein	Q8TBE0	Bromo adjacent homology domain-containing 1 protein OS=Homo sapiens OX=9606 GN=BAHD1 PE=1 SV=2	FALSE	0	9.95962	3.58974	2	3	2	1	780	84.599	9.07	High		25000000	0.125	9.7992	2
FALSE	High	Master Protein	O00410	Importin-5 OS=Homo sapiens OX=9606 GN=IPO5 PE=1 SV=4	FALSE	0.00442087	2.73116	3.64631	2	2	2	1	1097	123.55	4.94	High		5700000	0.08	2.09826	2			FALSE	High	Master Protein	Q8NEJ9	Neuroguidin OS=Homo sapiens OX=9606 GN=NGDN PE=1 SV=1	FALSE	0	9.94067	18.0952	3	3	3	1	315	35.872	9.57	High		30000000	0.501	10.1121	3
FALSE	High	Master Protein	Q8N556	Actin filament-associated protein 1 OS=Homo sapiens OX=9606 GN=AFAP1 PE=1 SV=2	FALSE	0.00808407	2.23221	1.64384	2	2	2	1	730	80.675	8.68	High		8800000	0.136	1.7715	2			FALSE	High	Master Protein	O75691	Small subunit processome component 20 homolog OS=Homo sapiens OX=9606 GN=UTP20 PE=1 SV=3	FALSE	0	9.91181	1.57989	3	3	3	1	2785	318.182	7.39	High		7600000	0.043	8.80107	3
FALSE	High	Master Protein	P02656	Apolipoprotein C-III OS=Homo sapiens OX=9606 GN=APOC3 PE=1 SV=1	FALSE	0	10.9753	16.1616	1	4	1	1	99	10.845	5.41	High		530000000	1.154	16.279	1			FALSE	High	Master Protein	Q86Y91	Kinesin-like protein KIF18B OS=Homo sapiens OX=9606 GN=KIF18B PE=1 SV=3	FALSE	0	9.78433	4.28241	2	4	2	1	864	94.164	8.79	High		14000000	0.145	7.17154	2
FALSE	High	Master Protein	P02647	Apolipoprotein A-I OS=Homo sapiens OX=9606 GN=APOA1 PE=1 SV=1	FALSE	0	9.38784	5.99251	1	4	1	1	267	30.759	5.76	High		580000000	0.245	14.388	1			FALSE	High	Master Protein	Q96DV4	39S ribosomal protein L38, mitochondrial OS=Homo sapiens OX=9606 GN=MRPL38 PE=1 SV=2	FALSE	0	9.77798	5	1	2	1	1	380	44.568	7.53	High			0.222	8.51601	1
FALSE	High	Master Protein	P29692	Elongation factor 1-delta OS=Homo sapiens OX=9606 GN=EEF1D PE=1 SV=5	FALSE	0	9.3165	8.54093	1	1	1	1	281	31.103	5.01	High		13000000	0.122	4.63166	1			FALSE	High	Master Protein	P00533	Epidermal growth factor receptor OS=Homo sapiens OX=9606 GN=EGFR PE=1 SV=2	FALSE	0	9.72759	1.4876	1	3	1	1	1210	134.19	6.68	High		54000000	0.067	7.81356	1
FALSE	High	Master Protein	P60903	Protein S100-A10 OS=Homo sapiens OX=9606 GN=S100A10 PE=1 SV=2	FALSE	0	9.06039	17.5258	1	4	1	1	97	11.196	7.37	High		7300000	1.512	14.4205	1			FALSE	High	Master Protein	P09234	U1 small nuclear ribonucleoprotein C OS=Homo sapiens OX=9606 GN=SNRPC PE=1 SV=1	FALSE	0	9.71871	18.8679	2	2	2	1	159	17.381	9.67	High		27000000	2.162	6.2469	2
FALSE	High	Master Protein	Q9UNL2	Translocon-associated protein subunit gamma OS=Homo sapiens OX=9606 GN=SSR3 PE=1 SV=1	FALSE	0	8.47108	7.56757	1	3	1	1	185	21.067	9.61	High			0.931	6.53013	1			FALSE	High	Master Protein	Q14527	Helicase-like transcription factor OS=Homo sapiens OX=9606 GN=HLTF PE=1 SV=2	FALSE	0	9.68152	2.87413	2	3	2	1	1009	113.857	8.6	High		150000000	0.118	5.39367	2
FALSE	High	Master Protein	Q14119	Vascular endothelial zinc finger 1 OS=Homo sapiens OX=9606 GN=VEZF1 PE=1 SV=2	FALSE	0	7.77261	4.9904	1	11	1	1	521	56.895	9.52	High		7600000	0.212	4.12878	1			FALSE	High	Master Protein	P05161	Ubiquitin-like protein ISG15 OS=Homo sapiens OX=9606 GN=ISG15 PE=1 SV=5	FALSE	0	9.65863	31.5152	3	3	3	1	165	17.876	7.44	High		62000000	0.995	10.9301	3
FALSE	High	Master Protein	Q9Y5S9	RNA-binding protein 8A OS=Homo sapiens OX=9606 GN=RBM8A PE=1 SV=1	FALSE	0	7.76487	10.9195	1	2	1	1	174	19.877	5.72	High		31000000	0.778	7.0587	1			FALSE	High	Master Protein	Q2TB10	Zinc finger protein 800 OS=Homo sapiens OX=9606 GN=ZNF800 PE=1 SV=1	FALSE	0	9.63181	15.0602	4	4	4	1	664	75.189	9.47	High		16000000	0.311	10.1793	4
FALSE	High	Master Protein	Q92504	Zinc transporter SLC39A7 OS=Homo sapiens OX=9606 GN=SLC39A7 PE=1 SV=2	FALSE	0	6.59474	2.98507	1	2	1	1	469	50.087	6.87	High		460000000	0.52	7.35377	1			FALSE	High	Master Protein	P00450	Ceruloplasmin OS=Homo sapiens OX=9606 GN=CP PE=1 SV=1	FALSE	0	9.63057	1.97183	2	3	2	1	1065	122.128	5.72	High		55000000	0.134	7.87825	2
FALSE	High	Master Protein	O15235	28S ribosomal protein S12, mitochondrial OS=Homo sapiens OX=9606 GN=MRPS12 PE=1 SV=1	FALSE	0	6.17599	18.1159	1	2	1	1	138	15.163	10.29	High		14000000	0.778	3.88088	1			FALSE	High	Master Protein	Q14315	Filamin-C OS=Homo sapiens OX=9606 GN=FLNC PE=1 SV=3	FALSE	0	9.61946	1.3945	3	3	3	1	2725	290.841	5.97	High		45000000	0.042	7.86499	3
FALSE	High	Master Protein	Q9NXF1	Testis-expressed protein 10 OS=Homo sapiens OX=9606 GN=TEX10 PE=1 SV=2	FALSE	0	5.98716	1.93757	1	1	1	1	929	105.608	9.36	High		1500000	0.041	4.4469	1			FALSE	High	Master Protein	P23246	Splicing factor, proline- and glutamine-rich OS=Homo sapiens OX=9606 GN=SFPQ PE=1 SV=2	FALSE	0	9.61063	7.21358	3	3	3	1	707	76.102	9.44	High		16000000	0.225	8.39535	3
FALSE	High	Master Protein	Q9Y508	E3 ubiquitin-protein ligase RNF114 OS=Homo sapiens OX=9606 GN=RNF114 PE=1 SV=1	FALSE	0	5.72101	5.70175	1	2	1	1	228	25.677	7.25	High		3900000	0.334	4.73183	1			FALSE	High	Master Protein	P08651	Nuclear factor 1 C-type OS=Homo sapiens OX=9606 GN=NFIC PE=1 SV=2	FALSE	0	9.57852	9.44882	3	3	3	1	508	55.64	8.38	High	Acetyl [N-Term]	23000000	0.318	5.73897	3
FALSE	High	Master Protein	Q86UP2	Kinectin OS=Homo sapiens OX=9606 GN=KTN1 PE=1 SV=1	FALSE	0	5.65267	1.03169	1	1	1	1	1357	156.179	5.64	High		2900000	0.025	3.61121	1			FALSE	High	Master Protein	O15514	DNA-directed RNA polymerase II subunit RPB4 OS=Homo sapiens OX=9606 GN=POLR2D PE=1 SV=1	FALSE	0	9.53328	26.7606	2	2	2	1	142	16.301	4.79	High		16000000	0.585	7.29021	2
FALSE	High	Master Protein	Q15427	Splicing factor 3B subunit 4 OS=Homo sapiens OX=9606 GN=SF3B4 PE=1 SV=1	FALSE	0	5.6413	3.30189	1	1	1	1	424	44.357	8.56	High		9100000	0.166	3.18891	1			FALSE	High	Master Protein	Q7Z417	Nuclear fragile X mental retardation-interacting protein 2 OS=Homo sapiens OX=9606 GN=NUFIP2 PE=1 SV=1	FALSE	0	9.50727	11.0791	3	4	3	1	695	76.075	8.7	High		32000000	0.241	10.0349	3
FALSE	High	Master Protein	P10620	Microsomal glutathione S-transferase 1 OS=Homo sapiens OX=9606 GN=MGST1 PE=1 SV=1	FALSE	0	5.63211	9.03226	1	2	1	1	155	17.587	9.39	High		11000000	0.931	4.76856	1			FALSE	High	Master Protein	O00541	Pescadillo homolog OS=Homo sapiens OX=9606 GN=PES1 PE=1 SV=1	FALSE	0	9.50011	4.93197	3	3	3	1	588	67.96	7.33	High		24000000	0.199	7.05815	3
FALSE	High	Master Protein	O15372	Eukaryotic translation initiation factor 3 subunit H OS=Homo sapiens OX=9606 GN=EIF3H PE=1 SV=1	FALSE	0	5.58419	5.39773	1	1	1	1	352	39.905	6.54	High		13000000	0.101	3.02494	1			FALSE	High	Master Protein	P51571	Translocon-associated protein subunit delta OS=Homo sapiens OX=9606 GN=SSR4 PE=1 SV=1	FALSE	0	9.48954	17.341	2	3	2	1	173	18.987	6.15	High		75000000	0.995	6.08513	2
FALSE	High	Master Protein	P62318	Small nuclear ribonucleoprotein Sm D3 OS=Homo sapiens OX=9606 GN=SNRPD3 PE=1 SV=1	FALSE	0	5.5385	16.6667	1	1	1	1	126	13.907	10.32	High		28000000	0.292	4.7797	1			FALSE	High	Master Protein	P62879	Guanine nucleotide-binding protein G(I)/G(S)/G(T) subunit beta-2 OS=Homo sapiens OX=9606 GN=GNB2 PE=1 SV=3	FALSE	0	9.48635	15.2941	3	4	1	1	340	37.307	6	High		2700000	0.54	6.24162	3
FALSE	High	Master Protein	P56537	Eukaryotic translation initiation factor 6 OS=Homo sapiens OX=9606 GN=EIF6 PE=1 SV=1	FALSE	0	5.48083	7.34694	1	1	1	1	245	26.582	4.68	High		22000000	0.212	4.20117	1			FALSE	High	Master Protein	P83881	60S ribosomal protein L36a OS=Homo sapiens OX=9606 GN=RPL36A PE=1 SV=2	FALSE	0	9.38821	25.4717	3	3	1	1	106	12.433	10.58	High		26000000	2.162	7.61277	3
FALSE	High	Master Protein	P29400	Collagen alpha-5(IV) chain OS=Homo sapiens OX=9606 GN=COL4A5 PE=1 SV=2	FALSE	0	5.26368	0.830861	1	1	1	1	1685	160.943	7.62	High		57000000	0.031	4.1242	1			FALSE	High	Master Protein	Q13151	Heterogeneous nuclear ribonucleoprotein A0 OS=Homo sapiens OX=9606 GN=HNRNPA0 PE=1 SV=1	FALSE	0	9.29157	14.0984	3	4	2	1	305	30.822	9.29	High		62000000	0.585	10.7001	3
FALSE	High	Master Protein	Q71RC2	La-related protein 4 OS=Homo sapiens OX=9606 GN=LARP4 PE=1 SV=3	FALSE	0	5.15971	1.79558	1	2	1	1	724	80.546	6.61	High		1500000	0.064	6.30465	1			FALSE	High	Master Protein	Q9Y483	Metal-response element-binding transcription factor 2 OS=Homo sapiens OX=9606 GN=MTF2 PE=1 SV=3	FALSE	0	9.26396	3.70995	2	3	2	1	593	67.047	8.75	High		13000000	0.194	7.648	2
FALSE	High	Master Protein	P60981	Destrin OS=Homo sapiens OX=9606 GN=DSTN PE=1 SV=3	FALSE	0	5.1205	7.87879	1	1	1	1	165	18.493	7.85	High		7000000	0.194	3.46941	1			FALSE	High	Master Protein	Q8WY36	HMG box transcription factor BBX OS=Homo sapiens OX=9606 GN=BBX PE=1 SV=1	FALSE	0	9.25673	5.41977	3	4	3	1	941	105.064	8.79	High		14000000	0.145	10.0718	3
FALSE	High	Master Protein	P98175	RNA-binding protein 10 OS=Homo sapiens OX=9606 GN=RBM10 PE=1 SV=3	FALSE	0	4.85574	1.6129	1	1	1	1	930	103.469	5.97	High		2100000	0.047	2.76509	1			FALSE	High	Master Protein	Q15459	Splicing factor 3A subunit 1 OS=Homo sapiens OX=9606 GN=SF3A1 PE=1 SV=1	FALSE	0	9.15902	7.4401	4	5	4	1	793	88.831	5.22	High		51000000	0.245	11.5343	4
FALSE	High	Master Protein	Q9UBM7	7-dehydrocholesterol reductase OS=Homo sapiens OX=9606 GN=DHCR7 PE=1 SV=1	FALSE	0	4.81333	2.73684	1	1	1	1	475	54.454	8.7	High		16000000	0.136	3.21953	1			FALSE	High	Master Protein	Q9ULW0	Targeting protein for Xklp2 OS=Homo sapiens OX=9606 GN=TPX2 PE=1 SV=2	FALSE	0	9.14725	4.68541	2	2	2	1	747	85.6	9.23	High		15000000	0.113	9.49777	2
FALSE	High	Master Protein	Q6ZVX7	F-box only protein 50 OS=Homo sapiens OX=9606 GN=NCCRP1 PE=1 SV=1	FALSE	0	4.7416	4	1	1	1	1	275	30.828	6.62	High		6300000	0.194	3.41772	1			FALSE	High	Master Protein	O43159	Ribosomal RNA-processing protein 8 OS=Homo sapiens OX=9606 GN=RRP8 PE=1 SV=2	FALSE	0	9.1111	7.23684	2	2	2	1	456	50.683	9.42	High		34000000	0.194	6.87386	2
FALSE	High	Master Protein	P62306	Small nuclear ribonucleoprotein F OS=Homo sapiens OX=9606 GN=SNRPF PE=1 SV=1	FALSE	0	4.66979	15.1163	1	1	1	1	86	9.719	4.67	High		32000000	0.585	3.3017	1			FALSE	High	Master Protein	Q9HAZ1	Dual specificity protein kinase CLK4 OS=Homo sapiens OX=9606 GN=CLK4 PE=1 SV=1	FALSE	0	9.0335	8.93971	3	4	3	1	481	57.455	8.68	High		6100000	0.292	9.00352	3
FALSE	High	Master Protein	P22695	Cytochrome b-c1 complex subunit 2, mitochondrial OS=Homo sapiens OX=9606 GN=UQCRC2 PE=1 SV=3	FALSE	0	4.58453	3.53201	1	2	1	1	453	48.413	8.63	High			0.096	3.17137	1			FALSE	High	Master Protein	O75475	PC4 and SFRS1-interacting protein OS=Homo sapiens OX=9606 GN=PSIP1 PE=1 SV=1	FALSE	0	9.00147	4.15094	1	2	1	1	530	60.067	9.13	High		28000000	0.133	10.6654	1
FALSE	High	Master Protein	P08651	Nuclear factor 1 C-type OS=Homo sapiens OX=9606 GN=NFIC PE=1 SV=2	FALSE	0	4.56067	2.55906	1	1	1	1	508	55.64	8.38	High		16000000	0.096	3.17661	1			FALSE	High	Master Protein	P19387	DNA-directed RNA polymerase II subunit RPB3 OS=Homo sapiens OX=9606 GN=POLR2C PE=1 SV=2	FALSE	0	8.986	10.5455	2	3	2	1	275	31.422	4.92	High		29000000	0.359	10.8275	2
FALSE	High	Master Protein	Q7Z3B1	Neuronal growth regulator 1 OS=Homo sapiens OX=9606 GN=NEGR1 PE=1 SV=3	FALSE	0	4.55549	3.67232	1	1	1	1	354	38.694	6.21	High		6500000	0.155	2.53476	1			FALSE	High	Master Protein	Q9NY12	H/ACA ribonucleoprotein complex subunit 1 OS=Homo sapiens OX=9606 GN=GAR1 PE=1 SV=1	FALSE	0	8.8879	18.4332	4	5	4	1	217	22.334	10.92	High		200000000	0.931	6.24039	4
FALSE	High	Master Protein	Q9H444	Charged multivesicular body protein 4b OS=Homo sapiens OX=9606 GN=CHMP4B PE=1 SV=1	FALSE	0.00102354	4.54683	6.25	1	2	1	1	224	24.935	4.82	High			0.179	3.62688	1			FALSE	High	Master Protein	Q96B54	Zinc finger protein 428 OS=Homo sapiens OX=9606 GN=ZNF428 PE=1 SV=2	FALSE	0	8.82153	14.8936	2	3	2	1	188	20.468	4.17	High		230000000	1.154	12.5537	2
FALSE	High	Master Protein	Q9Y676	28S ribosomal protein S18b, mitochondrial OS=Homo sapiens OX=9606 GN=MRPS18B PE=1 SV=1	FALSE	0.00102354	4.53521	5.81395	1	1	1	1	258	29.377	9.38	High		3400000	0.166	2.07466	1			FALSE	High	Master Protein	P09001	39S ribosomal protein L3, mitochondrial OS=Homo sapiens OX=9606 GN=MRPL3 PE=1 SV=1	FALSE	0	8.81753	6.03448	2	3	2	1	348	38.608	9.48	High		79000000	0.35	7.15296	2
FALSE	High	Master Protein	P18669	Phosphoglycerate mutase 1 OS=Homo sapiens OX=9606 GN=PGAM1 PE=1 SV=2	FALSE	0.00102354	4.5252	4.33071	1	1	1	1	254	28.786	7.18	High		3200000	0.166	2.48251	1			FALSE	High	Master Protein	P52434	DNA-directed RNA polymerases I, II, and III subunit RPABC3 OS=Homo sapiens OX=9606 GN=POLR2H PE=1 SV=4	FALSE	0	8.7783	19.3333	2	2	2	1	150	17.132	4.68	High		54000000	0.585	6.61075	2
FALSE	High	Master Protein	Q3ZCQ8	Mitochondrial import inner membrane translocase subunit TIM50 OS=Homo sapiens OX=9606 GN=TIMM50 PE=1 SV=2	FALSE	0.00102354	4.45867	3.39943	1	1	1	1	353	39.622	8.37	High		12000000	0.145	4.26377	1			FALSE	High	Master Protein	Q9Y580	RNA-binding protein 7 OS=Homo sapiens OX=9606 GN=RBM7 PE=1 SV=1	FALSE	0	8.74247	6.76692	1	3	1	1	266	30.485	9.57	High		20000000	0.311	11.356	1
FALSE	High	Master Protein	Q86V48	Leucine zipper protein 1 OS=Homo sapiens OX=9606 GN=LUZP1 PE=1 SV=2	FALSE	0.00102354	4.43664	1.20818	1	1	1	1	1076	120.202	8.5	High		6800000	0.032	2.7974	1			FALSE	High	Master Protein	Q12874	Splicing factor 3A subunit 3 OS=Homo sapiens OX=9606 GN=SF3A3 PE=1 SV=1	FALSE	0	8.73942	4.59082	2	3	2	1	501	58.812	5.38	High		43000000	0.28	6.051	2
FALSE	High	Master Protein	P35226	Polycomb complex protein BMI-1 OS=Homo sapiens OX=9606 GN=BMI1 PE=1 SV=2	FALSE	0.00102354	4.40472	8.58896	1	1	1	1	326	36.925	8.63	High		15000000	0.145	3.3925	1			FALSE	High	Master Protein	Q99590	Protein SCAF11 OS=Homo sapiens OX=9606 GN=SCAF11 PE=1 SV=2	FALSE	0	8.64768	4.85304	4	4	4	1	1463	164.551	8.41	High		87000000	0.122	10.5442	4
FALSE	High	Master Protein	Q9BRJ7	Tudor-interacting repair regulator protein OS=Homo sapiens OX=9606 GN=NUDT16L1 PE=1 SV=1	FALSE	0.00102354	4.39158	8.05687	1	1	1	1	211	23.323	8.91	High		7100000	0.155	3.14719	1			FALSE	High	Master Protein	Q01082	Spectrin beta chain, non-erythrocytic 1 OS=Homo sapiens OX=9606 GN=SPTBN1 PE=1 SV=2	FALSE	0	8.63748	2.62267	3	4	3	1	2364	274.439	5.57	High		40000000	0.044	6.47001	3
FALSE	High	Master Protein	Q02241	Kinesin-like protein KIF23 OS=Homo sapiens OX=9606 GN=KIF23 PE=1 SV=3	FALSE	0.00102354	4.33592	1.875	1	1	1	1	960	109.99	8.51	High		13000000	0.04	2.32337	1			FALSE	High	Master Protein	P39656	Dolichyl-diphosphooligosaccharide--protein glycosyltransferase 48 kDa subunit OS=Homo sapiens OX=9606 GN=DDOST PE=1 SV=4	FALSE	0	8.49082	12.9386	3	3	3	1	456	50.769	6.55	High		20000000	0.318	6.15213	3
FALSE	High	Master Protein	Q7L4I2	Arginine/serine-rich coiled-coil protein 2 OS=Homo sapiens OX=9606 GN=RSRC2 PE=1 SV=1	FALSE	0.00102354	4.08826	2.76498	1	1	1	1	434	50.529	11.33	High		12000000	0.122	3.14531	1			FALSE	High	Master Protein	Q8N5F7	NF-kappa-B-activating protein OS=Homo sapiens OX=9606 GN=NKAP PE=1 SV=1	FALSE	0	8.48004	10.8434	2	2	2	1	415	47.11	10.11	High		35000000	0.274	8.26575	2
FALSE	High	Master Protein	P10644	cAMP-dependent protein kinase type I-alpha regulatory subunit OS=Homo sapiens OX=9606 GN=PRKAR1A PE=1 SV=1	FALSE	0.00102354	4.08313	3.14961	1	2	1	1	381	42.955	5.35	High		6700000	0.122	2.54054	1			FALSE	High	Master Protein	Q8N5N7	39S ribosomal protein L50, mitochondrial OS=Homo sapiens OX=9606 GN=MRPL50 PE=1 SV=2	FALSE	0	8.46155	12.0253	1	2	1	1	158	18.313	7.88	High		19000000	0.52	5.13973	1
FALSE	High	Master Protein	O15260	Surfeit locus protein 4 OS=Homo sapiens OX=9606 GN=SURF4 PE=1 SV=3	FALSE	0.00102354	4.05144	4.83271	1	1	1	1	269	30.374	7.78	High			0.212	2.51763	1			FALSE	High	Master Protein	O96019	Actin-like protein 6A OS=Homo sapiens OX=9606 GN=ACTL6A PE=1 SV=1	FALSE	0	8.44058	7.22611	2	2	2	1	429	47.43	5.6	High		18000000	0.245	8.43867	2
FALSE	High	Master Protein	P16144	Integrin beta-4 OS=Homo sapiens OX=9606 GN=ITGB4 PE=1 SV=5	FALSE	0.00102354	4.02831	0.658617	1	1	1	1	1822	202.039	6.09	High		2400000	0.021	3.23687	1			FALSE	High	Master Protein	P53618	Coatomer subunit beta OS=Homo sapiens OX=9606 GN=COPB1 PE=1 SV=3	FALSE	0	8.41435	5.03673	2	2	2	1	953	107.074	6.05	High		6800000	0.084	8.07643	2
FALSE	High	Master Protein	P20042	Eukaryotic translation initiation factor 2 subunit 2 OS=Homo sapiens OX=9606 GN=EIF2S2 PE=1 SV=2	FALSE	0.00102354	4.02041	6.00601	1	1	1	1	333	38.364	5.8	High		15000000	0.11	3.36262	1			FALSE	High	Master Protein	P18085	ADP-ribosylation factor 4 OS=Homo sapiens OX=9606 GN=ARF4 PE=1 SV=3	FALSE	0	8.403	15.5556	3	3	3	1	180	20.498	7.14	High		63000000	0.701	6.84544	3
FALSE	High	Master Protein	P62195	26S proteasome regulatory subunit 8 OS=Homo sapiens OX=9606 GN=PSMC5 PE=1 SV=1	FALSE	0.00102354	4.01714	3.20197	1	1	1	1	406	45.597	7.55	High		4000000	0.086	2.24179	1			FALSE	High	Master Protein	P61006	Ras-related protein Rab-8A OS=Homo sapiens OX=9606 GN=RAB8A PE=1 SV=1	FALSE	0	8.40085	13.5266	3	3	3	1	207	23.653	9.07	High		190000000	0.501	7.01788	3
FALSE	High	Master Protein	Q8NFW8	N-acylneuraminate cytidylyltransferase OS=Homo sapiens OX=9606 GN=CMAS PE=1 SV=2	FALSE	0.00102354	3.97184	5.76037	1	1	1	1	434	48.349	7.93	High		12000000	0.08	3.76659	1			FALSE	High	Master Protein	Q8WUD4	Coiled-coil domain-containing protein 12 OS=Homo sapiens OX=9606 GN=CCDC12 PE=1 SV=1	FALSE	0	8.38515	15.6627	2	2	2	1	166	19.169	7.34	High		13000000	0.585	7.77017	2
FALSE	High	Master Protein	P29372	DNA-3-methyladenine glycosylase OS=Homo sapiens OX=9606 GN=MPG PE=1 SV=3	FALSE	0.00102354	3.96218	10.4027	1	1	1	1	298	32.848	9.57	High		4900000	0.145	2.61982	1			FALSE	High	Master Protein	Q14739	Lamin-B receptor OS=Homo sapiens OX=9606 GN=LBR PE=1 SV=2	FALSE	0	8.3821	4.71545	2	2	2	1	615	70.658	9.36	High		26000000	0.179	6.17577	2
FALSE	High	Master Protein	P22061	Protein-L-isoaspartate(D-aspartate) O-methyltransferase OS=Homo sapiens OX=9606 GN=PCMT1 PE=1 SV=4	FALSE	0.00102354	3.94692	6.1674	1	1	1	1	227	24.621	7.21	High		12000000	0.194	3.52911	1			FALSE	High	Master Protein	Q96EY4	Translation machinery-associated protein 16 OS=Homo sapiens OX=9606 GN=TMA16 PE=1 SV=2	FALSE	0	8.34365	7.38916	1	2	1	1	203	23.849	9.26	High		9400000	0.585	8.82903	1
FALSE	High	Master Protein	Q32NC0	UPF0711 protein C18orf21 OS=Homo sapiens OX=9606 GN=C18orf21 PE=1 SV=1	FALSE	0.00102354	3.89791	6.36364	1	1	1	1	220	24.811	10.26	High		2200000	0.179	3.49607	1			FALSE	High	Master Protein	P19525	Interferon-induced, double-stranded RNA-activated protein kinase OS=Homo sapiens OX=9606 GN=EIF2AK2 PE=1 SV=2	FALSE	0	8.33709	4.71869	2	2	2	1	551	62.056	8.4	High		29000000	0.194	6.7295	2
FALSE	High	Master Protein	P17931	Galectin-3 OS=Homo sapiens OX=9606 GN=LGALS3 PE=1 SV=5	FALSE	0.00102354	3.89449	5.6	1	1	1	1	250	26.136	8.56	High		28000000	0.233	3.59515	1			FALSE	High	Master Protein	Q9Y5B6	PAX3- and PAX7-binding protein 1 OS=Homo sapiens OX=9606 GN=PAXBP1 PE=1 SV=2	FALSE	0	8.29319	3.48964	3	3	3	1	917	104.739	5.68	High		24000000	0.148	7.33378	3
FALSE	High	Master Protein	Q9H7E2	Tudor domain-containing protein 3 OS=Homo sapiens OX=9606 GN=TDRD3 PE=1 SV=1	FALSE	0.00102354	3.84073	1.99693	1	1	1	1	651	73.14	9.23	High		11000000	0.056	3.13317	1			FALSE	High	Master Protein	Q9BZ95	Histone-lysine N-methyltransferase NSD3 OS=Homo sapiens OX=9606 GN=NSD3 PE=1 SV=1	FALSE	0	8.29074	2.43563	2	2	2	1	1437	161.509	8.21	High		9300000	0.059	7.68121	2
FALSE	High	Master Protein	Q8IXK0	Polyhomeotic-like protein 2 OS=Homo sapiens OX=9606 GN=PHC2 PE=1 SV=1	FALSE	0.00102354	3.79997	1.28205	1	2	1	1	858	90.657	8.69	High		2300000	0.077	2.4022	1			FALSE	High	Master Protein	P07900	Heat shock protein HSP 90-alpha OS=Homo sapiens OX=9606 GN=HSP90AA1 PE=1 SV=5	FALSE	0	8.2872	4.64481	3	4	1	1	732	84.607	5.02	High		5600000	0.179	9.66652	3
FALSE	High	Master Protein	P62826	GTP-binding nuclear protein Ran OS=Homo sapiens OX=9606 GN=RAN PE=1 SV=3	FALSE	0.00102354	3.78357	5.09259	1	1	1	1	216	24.408	7.49	High		14000000	0.233	2.81164	1			FALSE	High	Master Protein	Q9P015	39S ribosomal protein L15, mitochondrial OS=Homo sapiens OX=9606 GN=MRPL15 PE=1 SV=1	FALSE	0	8.27008	11.4865	3	4	3	1	296	33.399	10.01	High		24000000	0.438	8.42397	3
FALSE	High	Master Protein	P52565	Rho GDP-dissociation inhibitor 1 OS=Homo sapiens OX=9606 GN=ARHGDIA PE=1 SV=3	FALSE	0.00102354	3.77702	8.33333	1	1	1	1	204	23.193	5.11	High		4500000	0.179	3.08174	1			FALSE	High	Master Protein	Q6IQ32	Activity-dependent neuroprotector homeobox protein 2 OS=Homo sapiens OX=9606 GN=ADNP2 PE=1 SV=1	FALSE	0	8.24815	2.82935	2	2	2	1	1131	122.755	9.16	High	Acetyl [N-Term]		0.116	6.46544	2
FALSE	High	Master Protein	O95793	Double-stranded RNA-binding protein Staufen homolog 1 OS=Homo sapiens OX=9606 GN=STAU1 PE=1 SV=2	FALSE	0.00102354	3.77366	2.25303	1	1	1	1	577	63.143	9.44	High		11000000	0.07	2.31979	1			FALSE	High	Master Protein	Q99676	Zinc finger protein 184 OS=Homo sapiens OX=9606 GN=ZNF184 PE=1 SV=4	FALSE	0	8.24124	3.06258	1	2	1	1	751	86.119	8.07	High		49000000	0.089	7.77356	1
FALSE	High	Master Protein	Q08554	Desmocollin-1 OS=Homo sapiens OX=9606 GN=DSC1 PE=1 SV=2	FALSE	0.00102354	3.72886	1.67785	1	1	1	1	894	99.924	5.43	High		4600000	0.046	3.40445	1			FALSE	High	Master Protein	Q9Y3C6	Peptidyl-prolyl cis-trans isomerase-like 1 OS=Homo sapiens OX=9606 GN=PPIL1 PE=1 SV=1	FALSE	0	8.22411	20.4819	2	2	2	1	166	18.225	7.99	High		13000000	0.585	6.24058	2
FALSE	High	Master Protein	Q9BS26	Endoplasmic reticulum resident protein 44 OS=Homo sapiens OX=9606 GN=ERP44 PE=1 SV=1	FALSE	0.00102354	3.64628	2.95567	1	1	1	1	406	46.941	5.26	High		4500000	0.101	2.88282	1			FALSE	High	Master Protein	Q8NDT2	Putative RNA-binding protein 15B OS=Homo sapiens OX=9606 GN=RBM15B PE=1 SV=3	FALSE	0	8.19546	3.70787	3	3	2	1	890	97.147	9.85	High		220000000	0.124	7.88947	3
FALSE	High	Master Protein	Q9P035	Very-long-chain (3R)-3-hydroxyacyl-CoA dehydratase 3 OS=Homo sapiens OX=9606 GN=HACD3 PE=1 SV=2	FALSE	0.00102354	3.63884	3.8674	1	1	1	1	362	43.132	8.94	High		13000000	0.136	3.03973	1			FALSE	High	Master Protein	P61619	Protein transport protein Sec61 subunit alpha isoform 1 OS=Homo sapiens OX=9606 GN=SEC61A1 PE=1 SV=2	FALSE	0	8.14818	6.30252	2	2	2	1	476	52.231	8.06	High		38000000	0.259	5.45791	2
FALSE	High	Master Protein	Q9NP72	Ras-related protein Rab-18 OS=Homo sapiens OX=9606 GN=RAB18 PE=1 SV=1	FALSE	0.00102354	3.60836	5.33981	1	1	1	1	206	22.963	5.24	High		5500000	0.179	2.00394	1			FALSE	High	Master Protein	Q6UXN9	WD repeat-containing protein 82 OS=Homo sapiens OX=9606 GN=WDR82 PE=1 SV=1	FALSE	0	8.11905	10.8626	2	2	2	1	313	35.056	7.69	High		22000000	0.259	7.57779	2
FALSE	High	Master Protein	Q9Y608	Leucine-rich repeat flightless-interacting protein 2 OS=Homo sapiens OX=9606 GN=LRRFIP2 PE=1 SV=1	FALSE	0.00102354	3.6059	2.08044	1	1	1	1	721	82.121	6.95	High		25000000	0.05	3.46074	1			FALSE	High	Master Protein	P0DP25	Calmodulin-3 OS=Homo sapiens OX=9606 GN=CALM3 PE=1 SV=1	FALSE	0	8.10676	25.5034	2	2	2	1	149	16.827	4.22	High		22000000	0.585	5.81922	2
FALSE	High	Master Protein	Q8N1F7	Nuclear pore complex protein Nup93 OS=Homo sapiens OX=9606 GN=NUP93 PE=1 SV=2	FALSE	0.00102354	3.57528	1.4652	1	1	1	1	819	93.43	5.72	High		1200000	0.04	2.0387	1			FALSE	High	Master Protein	O95639	Cleavage and polyadenylation specificity factor subunit 4 OS=Homo sapiens OX=9606 GN=CPSF4 PE=1 SV=1	FALSE	0	8.0961	11.1524	2	2	2	1	269	30.235	8.31	High		17000000	0.274	6.69395	2
FALSE	High	Master Protein	Q9BSD7	Cancer-related nucleoside-triphosphatase OS=Homo sapiens OX=9606 GN=NTPCR PE=1 SV=1	FALSE	0.00102354	3.53077	6.31579	1	1	1	1	190	20.7	9.54	High		6900000	0.179	3.0214	1			FALSE	High	Master Protein	Q96JP5	E3 ubiquitin-protein ligase ZFP91 OS=Homo sapiens OX=9606 GN=ZFP91 PE=1 SV=1	FALSE	0	8.08472	4.91228	2	2	2	1	570	63.406	7.36	High		97000000	0.172	8.19753	2
FALSE	High	Master Protein	Q15007	Pre-mRNA-splicing regulator WTAP OS=Homo sapiens OX=9606 GN=WTAP PE=1 SV=2	FALSE	0.00102354	3.5123	3.78788	1	1	1	1	396	44.217	5.19	High		7200000	0.093	2.46539	1			FALSE	High	Master Protein	Q92925	SWI/SNF-related matrix-associated actin-dependent regulator of chromatin subfamily D member 2 OS=Homo sapiens OX=9606 GN=SMARCD2 PE=1 SV=3	FALSE	0	8.07573	6.96798	2	2	2	1	531	58.884	9.64	High		6300000	0.155	6.73567	2
FALSE	High	Master Protein	P35250	Replication factor C subunit 2 OS=Homo sapiens OX=9606 GN=RFC2 PE=1 SV=3	FALSE	0.00102354	3.50224	3.67232	1	1	1	1	354	39.132	6.44	High		18000000	0.096	2.92155	1			FALSE	High	Master Protein	Q9BWN1	Proline-rich protein 14 OS=Homo sapiens OX=9606 GN=PRR14 PE=1 SV=1	FALSE	0	8.05128	2.90598	1	2	1	1	585	64.289	10.35	High		66000000	0.172	3.15238	1
FALSE	High	Master Protein	Q16891	MICOS complex subunit MIC60 OS=Homo sapiens OX=9606 GN=IMMT PE=1 SV=1	FALSE	0.00102354	3.50155	1.97889	1	1	1	1	758	83.626	6.48	High			0.044	3.89473	1			FALSE	High	Master Protein	P42695	Condensin-2 complex subunit D3 OS=Homo sapiens OX=9606 GN=NCAPD3 PE=1 SV=2	FALSE	0	8.04623	0.934579	1	2	1	1	1498	168.783	7.5	High		4800000	0.057	6.10288	1
FALSE	High	Master Protein	P46783	40S ribosomal protein S10 OS=Homo sapiens OX=9606 GN=RPS10 PE=1 SV=1	FALSE	0.00102354	3.47237	5.45455	1	1	1	1	165	18.886	10.15	High			0.194	2.30078	1			FALSE	High	Master Protein	Q13469	Nuclear factor of activated T-cells, cytoplasmic 2 OS=Homo sapiens OX=9606 GN=NFATC2 PE=1 SV=2	FALSE	0	8.04028	2.7027	2	2	2	1	925	100.083	7.28	High		32000000	0.108	5.75753	2
FALSE	High	Master Protein	P55209	Nucleosome assembly protein 1-like 1 OS=Homo sapiens OX=9606 GN=NAP1L1 PE=1 SV=1	FALSE	0.00102354	3.3887	2.55754	1	1	1	1	391	45.346	4.46	High		7600000	0.166	2.79171	1			FALSE	High	Master Protein	Q13405	39S ribosomal protein L49, mitochondrial OS=Homo sapiens OX=9606 GN=MRPL49 PE=1 SV=1	FALSE	0	8.03414	15.6627	2	2	2	1	166	19.186	9.45	High		41000000	0.359	7.20905	2
FALSE	High	Master Protein	P00749	Urokinase-type plasminogen activator OS=Homo sapiens OX=9606 GN=PLAU PE=1 SV=2	FALSE	0.00102354	3.33227	2.32019	1	1	1	1	431	48.476	8.41	High		5200000	0.093	2.25056	1			FALSE	High	Master Protein	Q96EL2	28S ribosomal protein S24, mitochondrial OS=Homo sapiens OX=9606 GN=MRPS24 PE=1 SV=1	FALSE	0	8.02088	11.3772	1	2	1	1	167	19.003	9.38	High		120000000	0.468	8.31963	1
FALSE	High	Master Protein	Q9BUQ8	Probable ATP-dependent RNA helicase DDX23 OS=Homo sapiens OX=9606 GN=DDX23 PE=1 SV=3	FALSE	0.00102354	3.32514	1.34146	1	1	1	1	820	95.524	9.55	High		4100000	0.044	2.90653	1			FALSE	High	Master Protein	Q9BQ67	Glutamate-rich WD repeat-containing protein 1 OS=Homo sapiens OX=9606 GN=GRWD1 PE=1 SV=1	FALSE	0	7.9518	8.29596	2	2	2	1	446	49.388	4.92	High		26000000	0.259	7.66457	2
FALSE	High	Master Protein	Q9BTV4	Transmembrane protein 43 OS=Homo sapiens OX=9606 GN=TMEM43 PE=1 SV=1	FALSE	0.0020429	3.3213	2.5	1	1	1	1	400	44.847	8.13	High		6800000	0.105	2.54065	1			FALSE	High	Master Protein	Q9BRL6	Serine/arginine-rich splicing factor 8 OS=Homo sapiens OX=9606 GN=SRSF8 PE=1 SV=1	FALSE	0	7.94228	10.6383	3	3	1	1	282	32.268	11.72	High		45000000	0.638	9.65583	3
FALSE	High	Master Protein	Q5T280	Putative methyltransferase C9orf114 OS=Homo sapiens OX=9606 GN=SPOUT1 PE=1 SV=3	FALSE	0.0020429	3.31605	3.45745	1	1	1	1	376	41.982	7.43	High		10000000	0.122	2.68912	1			FALSE	High	Master Protein	Q01130	Serine/arginine-rich splicing factor 2 OS=Homo sapiens OX=9606 GN=SRSF2 PE=1 SV=4	FALSE	0	7.90639	14.4796	3	4	1	1	221	25.461	11.85	High			0.874	14.8214	3
FALSE	High	Master Protein	P23229	Integrin alpha-6 OS=Homo sapiens OX=9606 GN=ITGA6 PE=1 SV=5	FALSE	0.00294695	3.29551	1.23894	1	1	1	1	1130	126.526	6.61	High			0.034	2.3892	1			FALSE	High	Master Protein	Q5FBB7	Shugoshin 1 OS=Homo sapiens OX=9606 GN=SGO1 PE=1 SV=1	FALSE	0	7.89662	8.7344	3	3	3	1	561	64.15	9.16	High		35000000	0.25	7.25155	3
FALSE	High	Master Protein	P43307	Translocon-associated protein subunit alpha OS=Homo sapiens OX=9606 GN=SSR1 PE=1 SV=3	FALSE	0.00294695	3.26019	5.24476	1	1	1	1	286	32.215	4.49	High		8900000	0.212	2.90638	1			FALSE	High	Master Protein	P15407	Fos-related antigen 1 OS=Homo sapiens OX=9606 GN=FOSL1 PE=1 SV=1	FALSE	0	7.83631	5.16605	1	2	1	1	271	29.395	8.02	High		260000000	0.778	6.98232	1
FALSE	High	Master Protein	P23588	Eukaryotic translation initiation factor 4B OS=Homo sapiens OX=9606 GN=EIF4B PE=1 SV=2	FALSE	0.00294695	3.24588	2.12766	1	1	1	1	611	69.11	5.73	High		15000000	0.07	2.80776	1			FALSE	High	Master Protein	Q69YH5	Cell division cycle-associated protein 2 OS=Homo sapiens OX=9606 GN=CDCA2 PE=1 SV=2	FALSE	0	7.8221	3.42131	2	2	2	1	1023	112.606	8.4	High		6600000	0.081	6.511	2
FALSE	High	Master Protein	Q12965	Unconventional myosin-Ie OS=Homo sapiens OX=9606 GN=MYO1E PE=1 SV=2	FALSE	0.00294695	3.23218	1.5343	1	1	1	1	1108	126.982	8.92	High		2000000	0.035	2.75988	1			FALSE	High	Master Protein	P30153	Serine/threonine-protein phosphatase 2A 65 kDa regulatory subunit A alpha isoform OS=Homo sapiens OX=9606 GN=PPP2R1A PE=1 SV=4	FALSE	0	7.72589	4.9236	2	2	2	1	589	65.267	5.11	High		21000000	0.125	5.55234	2
FALSE	High	Master Protein	Q9H4M9	EH domain-containing protein 1 OS=Homo sapiens OX=9606 GN=EHD1 PE=1 SV=2	FALSE	0.00294695	3.22578	4.30712	1	1	1	1	534	60.589	6.83	High		2400000	0.068	3.29345	1			FALSE	High	Master Protein	Q9UBB9	Tuftelin-interacting protein 11 OS=Homo sapiens OX=9606 GN=TFIP11 PE=1 SV=1	FALSE	0	7.72234	4.1816	2	4	2	1	837	96.758	5.67	High		21000000	0.078	7.63507	2
FALSE	High	Master Protein	Q16637	Survival motor neuron protein OS=Homo sapiens OX=9606 GN=SMN1 PE=1 SV=1	FALSE	0.00294695	3.20908	4.08163	1	1	1	1	294	31.828	6.55	High		5300000	0.212	1.77777	1			FALSE	High	Master Protein	Q9C005	Protein dpy-30 homolog OS=Homo sapiens OX=9606 GN=DPY30 PE=1 SV=1	FALSE	0	7.71262	27.2727	2	4	2	1	99	11.243	4.88	High		25000000	1.154	9.72188	2
FALSE	High	Master Protein	P62854	40S ribosomal protein S26 OS=Homo sapiens OX=9606 GN=RPS26 PE=1 SV=3	FALSE	0.00294695	3.20649	7.82609	1	1	1	1	115	13.007	11	High			0.468	2.41716	1			FALSE	High	Master Protein	Q9Y230	RuvB-like 2 OS=Homo sapiens OX=9606 GN=RUVBL2 PE=1 SV=3	FALSE	0	7.6737	6.04752	2	2	2	1	463	51.125	5.64	High		8200000	0.172	6.0297	2
FALSE	High	Master Protein	Q14145	Kelch-like ECH-associated protein 1 OS=Homo sapiens OX=9606 GN=KEAP1 PE=1 SV=2	FALSE	0.00294695	3.20593	1.76282	1	1	1	1	624	69.621	6.44	High		2100000	0.061	0	1			FALSE	High	Master Protein	Q9Y3B9	RRP15-like protein OS=Homo sapiens OX=9606 GN=RRP15 PE=1 SV=2	FALSE	0	7.65914	4.60993	1	2	1	1	282	31.465	5.52	High		130000000	0.334	6.44707	1
FALSE	High	Master Protein	Q8WX93	Palladin OS=Homo sapiens OX=9606 GN=PALLD PE=1 SV=3	FALSE	0.00294695	3.20489	0.795372	1	1	1	1	1383	150.47	7.09	High		2700000	0.031	1.93412	1			FALSE	High	Master Protein	O75525	KH domain-containing, RNA-binding, signal transduction-associated protein 3 OS=Homo sapiens OX=9606 GN=KHDRBS3 PE=1 SV=1	FALSE	0	7.64498	12.7168	3	3	2	1	346	38.776	7.61	High		15000000	0.438	8.05821	3
FALSE	High	Master Protein	Q9UKM9	RNA-binding protein Raly OS=Homo sapiens OX=9606 GN=RALY PE=1 SV=1	FALSE	0.00294695	3.20149	3.92157	1	1	1	1	306	32.444	9.17	High		2900000	0.122	2.29067	1			FALSE	High	Master Protein	Q68D10	Protein SPT2 homolog OS=Homo sapiens OX=9606 GN=SPTY2D1 PE=1 SV=3	FALSE	0	7.62035	3.50365	2	2	2	1	685	75.553	9.79	High		50000000	0.116	7.29914	2
FALSE	High	Master Protein	P00403	Cytochrome c oxidase subunit 2 OS=Homo sapiens OX=9606 GN=MT-CO2 PE=1 SV=1	FALSE	0.00294695	3.19654	4.40529	1	1	1	1	227	25.548	4.82	High			0.292	2.59958	1			FALSE	High	Master Protein	P19388	DNA-directed RNA polymerases I, II, and III subunit RPABC1 OS=Homo sapiens OX=9606 GN=POLR2E PE=1 SV=4	FALSE	0	7.58947	14.7619	2	2	2	1	210	24.536	5.95	High		4200000	0.425	4.35344	2
FALSE	High	Master Protein	Q15185	Prostaglandin E synthase 3 OS=Homo sapiens OX=9606 GN=PTGES3 PE=1 SV=1	FALSE	0.00294695	3.17399	6.25	1	1	1	1	160	18.685	4.54	High		3400000	0.259	3.17082	1			FALSE	High	Master Protein	A8MWD9	Putative small nuclear ribonucleoprotein G-like protein 15 OS=Homo sapiens OX=9606 GN=SNRPGP15 PE=5 SV=2	FALSE	0	7.50097	17.1053	2	2	2	1	76	8.538	8.84	High		110000000	1.512	7.45151	2
FALSE	High	Master Protein	P05412	Transcription factor AP-1 OS=Homo sapiens OX=9606 GN=JUN PE=1 SV=2	FALSE	0.00294695	3.15453	4.22961	1	1	1	1	331	35.653	8.76	High		5900000	0.259	2.76812	1			FALSE	High	Master Protein	P23258	Tubulin gamma-1 chain OS=Homo sapiens OX=9606 GN=TUBG1 PE=1 SV=2	FALSE	0	7.46095	6.43016	1	4	1	1	451	51.138	6.14	High			0.233	6.37129	1
FALSE	High	Master Protein	Q03164	Histone-lysine N-methyltransferase 2A OS=Homo sapiens OX=9606 GN=KMT2A PE=1 SV=5	FALSE	0.00294695	3.15175	0.47871	1	1	1	1	3969	431.497	9.09	High		2800000	0.012	2.82223	1			FALSE	High	Master Protein	Q9H5V8	CUB domain-containing protein 1 OS=Homo sapiens OX=9606 GN=CDCP1 PE=1 SV=3	FALSE	0	7.45411	3.4689	2	2	2	1	836	92.872	7.96	High		25000000	0.105	7.99872	2
FALSE	High	Master Protein	P62745	Rho-related GTP-binding protein RhoB OS=Homo sapiens OX=9606 GN=RHOB PE=1 SV=1	FALSE	0.00294695	3.1181	8.67347	1	1	1	1	196	22.109	5.24	High		8900000	0.233	3.29299	1			FALSE	High	Master Protein	Q03164	Histone-lysine N-methyltransferase 2A OS=Homo sapiens OX=9606 GN=KMT2A PE=1 SV=5	FALSE	0	7.45165	0.604686	2	2	2	1	3969	431.497	9.09	High		31000000	0.024	6.44287	2
FALSE	High	Master Protein	Q86VI3	Ras GTPase-activating-like protein IQGAP3 OS=Homo sapiens OX=9606 GN=IQGAP3 PE=1 SV=2	FALSE	0.00294695	3.11278	1.04231	1	1	1	1	1631	184.584	7.65	High		2300000	0.023	1.91962	1			FALSE	High	Master Protein	P32119	Peroxiredoxin-2 OS=Homo sapiens OX=9606 GN=PRDX2 PE=1 SV=5	FALSE	0	7.40736	13.1313	2	3	2	1	198	21.878	5.97	High		31000000	0.778	7.08289	2
FALSE	High	Master Protein	Q9UKS6	Protein kinase C and casein kinase substrate in neurons protein 3 OS=Homo sapiens OX=9606 GN=PACSIN3 PE=1 SV=2	FALSE	0.00294695	3.10702	3.77358	1	1	1	1	424	48.457	6.18	High		4600000	0.089	2.21756	1			FALSE	High	Master Protein	Q92613	Protein Jade-3 OS=Homo sapiens OX=9606 GN=JADE3 PE=1 SV=1	FALSE	0	7.40676	3.88821	3	3	2	1	823	93.748	7.18	High		90000000	0.101	8.06933	3
FALSE	High	Master Protein	Q99623	Prohibitin-2 OS=Homo sapiens OX=9606 GN=PHB2 PE=1 SV=2	FALSE	0.00294695	3.07495	3.34448	1	1	1	1	299	33.276	9.83	High		5100000	0.093	2.06546	1			FALSE	High	Master Protein	Q9BTC8	Metastasis-associated protein MTA3 OS=Homo sapiens OX=9606 GN=MTA3 PE=1 SV=2	FALSE	0	7.38308	5.21886	3	3	1	1	594	67.461	8.57	High			0.184	8.44506	3
FALSE	High	Master Protein	P42766	60S ribosomal protein L35 OS=Homo sapiens OX=9606 GN=RPL35 PE=1 SV=2	FALSE	0.00294695	3.07155	8.13008	1	2	1	1	123	14.543	11.05	High			0.468	5.44227	1			FALSE	High	Master Protein	Q9UPT8	Zinc finger CCCH domain-containing protein 4 OS=Homo sapiens OX=9606 GN=ZC3H4 PE=1 SV=3	FALSE	0	7.37195	1.45817	1	2	1	1	1303	140.169	6.27	High		34000000	0.093	6.21644	1
FALSE	High	Master Protein	Q14847	LIM and SH3 domain protein 1 OS=Homo sapiens OX=9606 GN=LASP1 PE=1 SV=2	FALSE	0.00294695	3.0688	5.36398	1	1	1	1	261	29.698	7.05	High		6800000	0.136	2.74905	1			FALSE	High	Master Protein	Q9NYK5	39S ribosomal protein L39, mitochondrial OS=Homo sapiens OX=9606 GN=MRPL39 PE=1 SV=3	FALSE	0	7.35745	7.39645	2	2	2	1	338	38.687	7.65	High		57000000	0.212	6.54799	2
FALSE	High	Master Protein	Q96PV6	Leukocyte receptor cluster member 8 OS=Homo sapiens OX=9606 GN=LENG8 PE=1 SV=3	FALSE	0.00294695	3.05424	1.375	1	1	1	1	800	88.102	9.11	High		19000000	0.056	2.88926	1			FALSE	High	Master Protein	Q9BYW2	Histone-lysine N-methyltransferase SETD2 OS=Homo sapiens OX=9606 GN=SETD2 PE=1 SV=3	FALSE	0	7.33832	1.48206	2	2	2	1	2564	287.418	6.14	High		33000000	0.034	6.7354	2
FALSE	High	Master Protein	P39656	Dolichyl-diphosphooligosaccharide--protein glycosyltransferase 48 kDa subunit OS=Homo sapiens OX=9606 GN=DDOST PE=1 SV=4	FALSE	0.00294695	3.01126	6.35965	1	1	1	1	456	50.769	6.55	High			0.096	4.26068	1			FALSE	High	Master Protein	Q9NRX2	39S ribosomal protein L17, mitochondrial OS=Homo sapiens OX=9606 GN=MRPL17 PE=1 SV=1	FALSE	0	7.32979	19.4286	3	4	3	1	175	20.038	10.11	High		14000000	0.638	7.54504	3
FALSE	High	Master Protein	Q06587	E3 ubiquitin-protein ligase RING1 OS=Homo sapiens OX=9606 GN=RING1 PE=1 SV=2	FALSE	0.00387973	2.99783	2.95567	1	1	1	1	406	42.403	5.62	High		17000000	0.129	1.97817	1			FALSE	High	Master Protein	Q8TAE8	Growth arrest and DNA damage-inducible proteins-interacting protein 1 OS=Homo sapiens OX=9606 GN=GADD45GIP1 PE=1 SV=1	FALSE	0	7.2633	14.8649	2	2	2	1	222	25.368	10.02	High		66000000	0.389	8.58038	2
FALSE	High	Master Protein	Q8TAD7	Overexpressed in colon carcinoma 1 protein OS=Homo sapiens OX=9606 GN=OCC1 PE=1 SV=2	FALSE	0.00387973	2.98928	22.2222	1	1	1	1	63	6.403	6.57	High		71000000	1.154	3.07823	1			FALSE	High	Master Protein	P26358	DNA (cytosine-5)-methyltransferase 1 OS=Homo sapiens OX=9606 GN=DNMT1 PE=1 SV=2	FALSE	0	7.25825	2.35149	2	2	2	1	1616	183.05	7.75	High		18000000	0.051	5.41384	2
FALSE	High	Master Protein	Q13200	26S proteasome non-ATPase regulatory subunit 2 OS=Homo sapiens OX=9606 GN=PSMD2 PE=1 SV=3	FALSE	0.00387973	2.98255	2.42291	1	1	1	1	908	100.136	5.2	High		4100000	0.04	2.23852	1			FALSE	High	Master Protein	Q9NPE3	H/ACA ribonucleoprotein complex subunit 3 OS=Homo sapiens OX=9606 GN=NOP10 PE=1 SV=1	FALSE	0	7.2426	34.375	2	2	2	1	64	7.701	9.99	High		58000000	2.162	6.86005	2
FALSE	High	Master Protein	Q06481	Amyloid-like protein 2 OS=Homo sapiens OX=9606 GN=APLP2 PE=1 SV=2	FALSE	0.00387973	2.9784	1.7038	1	1	1	1	763	86.9	4.79	High			0.051	1.9217	1			FALSE	High	Master Protein	Q9NS25	Sperm protein associated with the nucleus on the X chromosome B1 OS=Homo sapiens OX=9606 GN=SPANXB1 PE=2 SV=2	FALSE	0	7.2216	27.1845	2	2	2	1	103	11.833	6.15	High		160000000	1.154	5.57847	2
FALSE	High	Master Protein	Q53EP0	Fibronectin type III domain-containing protein 3B OS=Homo sapiens OX=9606 GN=FNDC3B PE=1 SV=2	FALSE	0.00387973	2.969	1.57807	1	1	1	1	1204	132.803	5.95	High		21000000	0.048	3.12496	1			FALSE	High	Master Protein	Q9UNQ2	Probable dimethyladenosine transferase OS=Homo sapiens OX=9606 GN=DIMT1 PE=1 SV=1	FALSE	0	7.21939	11.8211	3	3	3	1	313	35.214	9.99	High		58000000	0.35	8.45013	3
FALSE	High	Master Protein	P62714	Serine/threonine-protein phosphatase 2A catalytic subunit beta isoform OS=Homo sapiens OX=9606 GN=PPP2CB PE=1 SV=1	FALSE	0.00387973	2.969	4.85437	1	1	1	1	309	35.552	5.43	High			0.129	0	1			FALSE	High	Master Protein	Q8N3C0	Activating signal cointegrator 1 complex subunit 3 OS=Homo sapiens OX=9606 GN=ASCC3 PE=1 SV=3	FALSE	0	7.19797	1.31698	2	2	2	1	2202	251.301	7.09	High		11000000	0.035	5.98842	2
FALSE	High	Master Protein	Q96C57	Protein CUSTOS OS=Homo sapiens OX=9606 GN=CUSTOS PE=1 SV=2	FALSE	0.00387973	2.95861	8.77863	1	1	1	1	262	28.153	9.42	High			0.179	3.01857	1			FALSE	High	Master Protein	Q01844	RNA-binding protein EWS OS=Homo sapiens OX=9606 GN=EWSR1 PE=1 SV=1	FALSE	0	7.16811	4.87805	2	2	2	1	656	68.436	9.33	High		11000000	0.222	6.09471	2
FALSE	High	Master Protein	P19525	Interferon-induced, double-stranded RNA-activated protein kinase OS=Homo sapiens OX=9606 GN=EIF2AK2 PE=1 SV=2	FALSE	0.00442087	2.91721	1.99637	1	1	1	1	551	62.056	8.4	High		7600000	0.093	2.61471	1			FALSE	High	Master Protein	Q9NWB6	Arginine and glutamate-rich protein 1 OS=Homo sapiens OX=9606 GN=ARGLU1 PE=1 SV=1	FALSE	0.000931966	7.14489	8.42491	3	5	3	1	273	33.197	10.35	High		190000000	0.585	12.2485	3
FALSE	High	Master Protein	P81605	Dermcidin OS=Homo sapiens OX=9606 GN=DCD PE=1 SV=2	FALSE	0.00442087	2.91257	10	1	1	1	1	110	11.277	6.54	High		160000000	0.292	2.83833	1			FALSE	High	Master Protein	Q9UDY2	Tight junction protein ZO-2 OS=Homo sapiens OX=9606 GN=TJP2 PE=1 SV=2	FALSE	0.000931966	7.13951	5.21008	2	5	2	1	1190	133.876	7.4	High		4700000	0.088	2.01858	2
FALSE	High	Master Protein	P43246	DNA mismatch repair protein Msh2 OS=Homo sapiens OX=9606 GN=MSH2 PE=1 SV=1	FALSE	0.00442087	2.9024	0.963597	1	1	1	1	934	104.677	5.77	High		7500000	0.044	2.87102	1			FALSE	High	Master Protein	P55081	Microfibrillar-associated protein 1 OS=Homo sapiens OX=9606 GN=MFAP1 PE=1 SV=2	FALSE	0.000931966	7.13603	7.74487	2	2	2	1	439	51.927	4.98	High		79000000	0.233	6.81538	2
FALSE	High	Master Protein	P62861	40S ribosomal protein S30 OS=Homo sapiens OX=9606 GN=FAU PE=1 SV=1	FALSE	0.00442087	2.87976	16.9492	1	1	1	1	59	6.644	12.15	High		59000000	1.154	2.83383	1			FALSE	High	Master Protein	O43707	Alpha-actinin-4 OS=Homo sapiens OX=9606 GN=ACTN4 PE=1 SV=2	FALSE	0.000931966	7.13184	4.17124	2	2	1	1	911	104.788	5.44	High			0.076	5.85225	2
FALSE	High	Master Protein	Q8IWE4	DCN1-like protein 3 OS=Homo sapiens OX=9606 GN=DCUN1D3 PE=1 SV=1	FALSE	0.00442087	2.87811	3.28947	1	1	1	1	304	34.27	5.12	High		9200000	0.136	2.6002	1			FALSE	High	Master Protein	Q6PJT7	Zinc finger CCCH domain-containing protein 14 OS=Homo sapiens OX=9606 GN=ZC3H14 PE=1 SV=1	FALSE	0.000931966	7.12973	4.07609	2	2	2	1	736	82.823	7.31	High		11000000	0.105	4.88299	2
FALSE	High	Master Protein	P29558	RNA-binding motif, single-stranded-interacting protein 1 OS=Homo sapiens OX=9606 GN=RBMS1 PE=1 SV=3	FALSE	0.00442087	2.8755	3.69458	1	2	1	1	406	44.477	8.79	High		8400000	0.145	4.68199	1			FALSE	High	Master Protein	Q14137	Ribosome biogenesis protein BOP1 OS=Homo sapiens OX=9606 GN=BOP1 PE=1 SV=2	FALSE	0.000931966	7.07792	6.30027	2	3	2	1	746	83.577	6.19	High		8400000	0.113	7.54179	2
FALSE	High	Master Protein	O15145	Actin-related protein 2/3 complex subunit 3 OS=Homo sapiens OX=9606 GN=ARPC3 PE=1 SV=3	FALSE	0.00442087	2.84924	6.17978	1	1	1	1	178	20.533	8.59	High		16000000	0.212	2.64227	1			FALSE	High	Master Protein	P29375	Lysine-specific demethylase 5A OS=Homo sapiens OX=9606 GN=KDM5A PE=1 SV=3	FALSE	0.000931966	7.04589	1.47929	2	2	2	1	1690	191.972	6.49	High		8200000	0.046	4.84048	2
FALSE	High	Master Protein	P08195	4F2 cell-surface antigen heavy chain OS=Homo sapiens OX=9606 GN=SLC3A2 PE=1 SV=3	FALSE	0.00442087	2.8471	2.22222	1	1	1	1	630	67.952	5.01	High		2100000	0.072	2.73032	1			FALSE	High	Master Protein	Q8TAD8	Smad nuclear-interacting protein 1 OS=Homo sapiens OX=9606 GN=SNIP1 PE=1 SV=1	FALSE	0.000931966	7.03548	7.82828	2	2	2	1	396	45.75	9.99	High		49000000	0.233	6.54286	2
FALSE	High	Master Protein	Q9Y4F1	FERM, ARHGEF and pleckstrin domain-containing protein 1 OS=Homo sapiens OX=9606 GN=FARP1 PE=1 SV=1	FALSE	0.00442087	2.84375	1.33971	1	1	1	1	1045	118.559	8.15	High		3200000	0.038	2.69505	1			FALSE	High	Master Protein	Q8IZT6	Abnormal spindle-like microcephaly-associated protein OS=Homo sapiens OX=9606 GN=ASPM PE=1 SV=2	FALSE	0.000931966	7.0322	0.920334	2	2	2	1	3477	409.54	10.45	High		25000000	0.021	7.05361	2
FALSE	High	Master Protein	P14678	Small nuclear ribonucleoprotein-associated proteins B and B' OS=Homo sapiens OX=9606 GN=SNRPB PE=1 SV=2	FALSE	0.00442087	2.82769	3.33333	1	1	1	1	240	24.594	11.19	High		4900000	0.166	2.60515	1			FALSE	High	Master Protein	Q9Y676	28S ribosomal protein S18b, mitochondrial OS=Homo sapiens OX=9606 GN=MRPS18B PE=1 SV=1	FALSE	0.000931966	7.02581	13.1783	2	2	2	1	258	29.377	9.38	High		6900000	0.359	6.651	2
FALSE	High	Master Protein	O95497	Pantetheinase OS=Homo sapiens OX=9606 GN=VNN1 PE=1 SV=2	FALSE	0.00442087	2.80162	1.75439	1	1	1	1	513	56.975	5.55	High		100000000	0.089	2.82001	1			FALSE	High	Master Protein	Q9NQZ2	Something about silencing protein 10 OS=Homo sapiens OX=9606 GN=UTP3 PE=1 SV=1	FALSE	0.000931966	6.9879	11.4823	2	2	2	1	479	54.525	5.62	High		4500000	0.292	5.76703	2
FALSE	High	Master Protein	Q9NVV4	Poly(A) RNA polymerase, mitochondrial OS=Homo sapiens OX=9606 GN=MTPAP PE=1 SV=1	FALSE	0.00442087	2.80079	2.92096	1	1	1	1	582	66.13	9.04	High		12000000	0.064	3.83269	1			FALSE	High	Master Protein	Q9NR31	GTP-binding protein SAR1a OS=Homo sapiens OX=9606 GN=SAR1A PE=1 SV=1	FALSE	0.000931966	6.97524	21.7172	2	3	2	1	198	22.353	6.68	High		4200000	0.468	5.24582	2
FALSE	High	Master Protein	Q13637	Ras-related protein Rab-32 OS=Homo sapiens OX=9606 GN=RAB32 PE=1 SV=3	FALSE	0.00442087	2.78595	4.88889	1	1	1	1	225	24.982	6.54	High		3400000	0.155	2.81403	1			FALSE	High	Master Protein	Q969Q0	60S ribosomal protein L36a-like OS=Homo sapiens OX=9606 GN=RPL36AL PE=1 SV=3	FALSE	0.000931966	6.97231	25.4717	3	3	1	1	106	12.461	10.65	High		13000000	2.162	5.0276	3
FALSE	High	Master Protein	O60287	Nucleolar pre-ribosomal-associated protein 1 OS=Homo sapiens OX=9606 GN=URB1 PE=1 SV=4	FALSE	0.00442087	2.76296	0.616469	1	1	1	1	2271	254.227	6.47	High		3500000	0.019	2.32801	1			FALSE	High	Master Protein	Q9NSI6	Bromodomain and WD repeat-containing protein 1 OS=Homo sapiens OX=9606 GN=BRWD1 PE=1 SV=4	FALSE	0.000931966	6.92697	1.37931	3	3	2	1	2320	262.772	8.46	High		9900000	0.051	4.39646	3
FALSE	High	Master Protein	Q92743	Serine protease HTRA1 OS=Homo sapiens OX=9606 GN=HTRA1 PE=1 SV=1	FALSE	0.00442087	2.7597	1.66667	1	1	1	1	480	51.255	7.83	High			0.105	1.98554	1			FALSE	High	Master Protein	Q13619	Cullin-4A OS=Homo sapiens OX=9606 GN=CUL4A PE=1 SV=3	FALSE	0.000931966	6.90526	4.08432	3	3	1	1	759	87.624	8.13	High		30000000	0.129	7.15695	3
FALSE	High	Master Protein	Q15397	Pumilio homolog 3 OS=Homo sapiens OX=9606 GN=PUM3 PE=1 SV=3	FALSE	0.00442087	2.75105	2.16049	1	1	1	1	648	73.538	9.64	High		5800000	0.061	2.64789	1			FALSE	High	Master Protein	Q99729	Heterogeneous nuclear ribonucleoprotein A/B OS=Homo sapiens OX=9606 GN=HNRNPAB PE=1 SV=2	FALSE	0.000931966	6.90431	7.83133	3	5	2	1	332	36.202	8.21	High		20000000	0.585	8.88286	3
FALSE	High	Master Protein	P16104	Histone H2AX OS=Homo sapiens OX=9606 GN=H2AFX PE=1 SV=2	FALSE	0.00442087	2.74982	6.29371	1	1	1	1	143	15.135	10.74	High		29000000	0.292	2.96293	1			FALSE	High	Master Protein	Q9Y399	28S ribosomal protein S2, mitochondrial OS=Homo sapiens OX=9606 GN=MRPS2 PE=1 SV=1	FALSE	0.000931966	6.90296	15.2027	2	5	2	1	296	33.228	9.26	High		7900000	0.35	4.5334	2
FALSE	High	Master Protein	P60468	Protein transport protein Sec61 subunit beta OS=Homo sapiens OX=9606 GN=SEC61B PE=1 SV=2	FALSE	0.00442087	2.74836	10.4167	1	1	1	1	96	9.968	11.56	High		41000000	0.468	1.92094	1			FALSE	High	Master Protein	P51532	Transcription activator BRG1 OS=Homo sapiens OX=9606 GN=SMARCA4 PE=1 SV=2	FALSE	0.000931966	6.8988	1.82149	2	4	2	1	1647	184.53	7.88	High		41000000	0.059	2.67937	2
FALSE	High	Master Protein	Q9P270	SLAIN motif-containing protein 2 OS=Homo sapiens OX=9606 GN=SLAIN2 PE=1 SV=2	FALSE	0.00442087	2.74763	4.64716	1	1	1	1	581	62.505	9.45	High		3300000	0.066	2.64146	1			FALSE	High	Master Protein	Q8WWM7	Ataxin-2-like protein OS=Homo sapiens OX=9606 GN=ATXN2L PE=1 SV=2	FALSE	0.000931966	6.88222	2.4186	2	2	2	1	1075	113.304	8.59	High		18000000	0.108	5.77973	2
FALSE	High	Master Protein	Q7L9L4	MOB kinase activator 1B OS=Homo sapiens OX=9606 GN=MOB1B PE=1 SV=3	FALSE	0.00442087	2.73283	5.09259	1	1	1	1	216	25.075	6.73	High		4600000	0.259	2.33439	1			FALSE	High	Master Protein	P63208	S-phase kinase-associated protein 1 OS=Homo sapiens OX=9606 GN=SKP1 PE=1 SV=2	FALSE	0.000931966	6.85251	15.3374	2	2	2	1	163	18.646	4.54	High		28000000	0.468	5.96196	2
FALSE	High	Master Protein	Q9P258	Protein RCC2 OS=Homo sapiens OX=9606 GN=RCC2 PE=1 SV=2	FALSE	0.00442087	2.73259	3.2567	1	1	1	1	522	56.049	8.78	High		1800000	0.07	0	1			FALSE	High	Master Protein	Q9Y3Y2	Chromatin target of PRMT1 protein OS=Homo sapiens OX=9606 GN=CHTOP PE=1 SV=2	FALSE	0.000931966	6.79095	11.6935	2	2	2	1	248	26.38	12.23	High		16000000	0.311	6.00344	2
FALSE	High	Master Protein	Q9UNE7	E3 ubiquitin-protein ligase CHIP OS=Homo sapiens OX=9606 GN=STUB1 PE=1 SV=2	FALSE	0.00442087	2.71738	2.9703	1	1	1	1	303	34.834	5.87	High		2100000	0.101	1.67613	1			FALSE	High	Master Protein	O14763	Tumor necrosis factor receptor superfamily member 10B OS=Homo sapiens OX=9606 GN=TNFRSF10B PE=1 SV=2	FALSE	0.000931966	6.7714	3.86364	1	2	1	1	440	47.848	5.55	High		13000000	0.222	5.72561	1
FALSE	High	Master Protein	Q69YQ0	Cytospin-A OS=Homo sapiens OX=9606 GN=SPECC1L PE=1 SV=2	FALSE	0.00442087	2.71467	1.61146	1	1	1	1	1117	124.525	5.72	High			0.033	2.92728	1			FALSE	High	Master Protein	Q8N108	Mesoderm induction early response protein 1 OS=Homo sapiens OX=9606 GN=MIER1 PE=1 SV=2	FALSE	0.000931966	6.742	5.66406	2	2	2	1	512	57.948	4.42	High		8600000	0.172	5.41506	2
FALSE	High	Master Protein	P01111	GTPase NRas OS=Homo sapiens OX=9606 GN=NRAS PE=1 SV=1	FALSE	0.00526316	2.7029	6.34921	1	1	1	1	189	21.216	5.17	High		2700000	0.233	2.0709	1			FALSE	High	Master Protein	Q8N8U2	Chromodomain Y-like protein 2 OS=Homo sapiens OX=9606 GN=CDYL2 PE=1 SV=2	FALSE	0.000931966	6.65046	4.94071	2	2	2	1	506	56.465	8.79	High		36000000	0.186	6.49053	2
FALSE	High	Master Protein	Q99832	T-complex protein 1 subunit eta OS=Homo sapiens OX=9606 GN=CCT7 PE=1 SV=2	FALSE	0.00526316	2.67819	2.20994	1	1	1	1	543	59.329	7.65	High		14000000	0.066	3.17764	1			FALSE	High	Master Protein	Q4G0J3	La-related protein 7 OS=Homo sapiens OX=9606 GN=LARP7 PE=1 SV=1	FALSE	0.000931966	6.60301	4.12371	2	2	2	1	582	66.857	9.55	High		22000000	0.133	5.68386	2
FALSE	High	Master Protein	O95985	DNA topoisomerase 3-beta-1 OS=Homo sapiens OX=9606 GN=TOP3B PE=1 SV=1	FALSE	0.00526316	2.65718	2.20418	1	1	1	1	862	96.599	8.12	High			0.047	3.32418	1			FALSE	High	Master Protein	Q8IXM3	39S ribosomal protein L41, mitochondrial OS=Homo sapiens OX=9606 GN=MRPL41 PE=1 SV=1	FALSE	0.000931966	6.59997	35.0365	2	3	2	1	137	15.373	9.57	High		6300000	0.931	6.22063	2
FALSE	High	Master Protein	Q5T750	Skin-specific protein 32 OS=Homo sapiens OX=9606 GN=XP32 PE=1 SV=1	FALSE	0.00526316	2.64859	3.2	1	2	1	1	250	26.219	7.97	High		4100000	0.194	5.08314	1			FALSE	High	Master Protein	O15554	Intermediate conductance calcium-activated potassium channel protein 4 OS=Homo sapiens OX=9606 GN=KCNN4 PE=1 SV=1	FALSE	0.000931966	6.57477	3.51288	1	2	1	1	427	47.665	9.83	High		690000	0.202	3.17032	1
FALSE	High	Master Protein	Q9Y5J1	U3 small nucleolar RNA-associated protein 18 homolog OS=Homo sapiens OX=9606 GN=UTP18 PE=1 SV=3	FALSE	0.00526316	2.64168	2.33813	1	1	1	1	556	61.964	8.76	High			0.08	3.17863	1			FALSE	High	Master Protein	Q8N9Z2	Coiled-coil domain-containing protein 71L OS=Homo sapiens OX=9606 GN=CCDC71L PE=1 SV=2	FALSE	0.000931966	6.54651	13.617	2	2	2	1	235	26.245	11.71	High		3500000	0.389	6.05832	2
FALSE	High	Master Protein	Q16610	Extracellular matrix protein 1 OS=Homo sapiens OX=9606 GN=ECM1 PE=1 SV=2	FALSE	0.00596252	2.64054	1.66667	1	1	1	1	540	60.635	6.71	High			0.07	2.34202	1			FALSE	High	Master Protein	Q9P0T4	Zinc finger protein 581 OS=Homo sapiens OX=9606 GN=ZNF581 PE=1 SV=1	FALSE	0.000931966	6.54488	12.1827	2	2	2	1	197	21.996	8.82	High		180000000	0.52	7.00486	2
FALSE	High	Master Protein	Q7LGA3	Heparan sulfate 2-O-sulfotransferase 1 OS=Homo sapiens OX=9606 GN=HS2ST1 PE=1 SV=1	FALSE	0.00596252	2.62562	4.77528	1	1	1	1	356	41.854	8.69	High			0.122	1.60081	1			FALSE	High	Master Protein	P84095	Rho-related GTP-binding protein RhoG OS=Homo sapiens OX=9606 GN=RHOG PE=1 SV=1	FALSE	0.000931966	6.54192	12.5654	2	2	2	1	191	21.295	8.12	High		20000000	0.468	5.06261	2
FALSE	High	Master Protein	O95409	Zinc finger protein ZIC 2 OS=Homo sapiens OX=9606 GN=ZIC2 PE=1 SV=2	FALSE	0.00596252	2.61439	1.8797	1	1	1	1	532	54.971	8.41	High		8600000	0.145	1.97396	1			FALSE	High	Master Protein	Q03188	Centromere protein C OS=Homo sapiens OX=9606 GN=CENPC PE=1 SV=2	FALSE	0.000931966	6.51763	2.8632	2	2	2	1	943	106.769	9.39	High		35000000	0.083	5.67058	2
FALSE	High	Master Protein	Q02218	2-oxoglutarate dehydrogenase, mitochondrial OS=Homo sapiens OX=9606 GN=OGDH PE=1 SV=3	FALSE	0.00596252	2.59636	0.782014	1	1	1	1	1023	115.861	6.86	High		21000000	0.044	2.84936	1			FALSE	High	Master Protein	Q5T200	Zinc finger CCCH domain-containing protein 13 OS=Homo sapiens OX=9606 GN=ZC3H13 PE=1 SV=1	FALSE	0.000931966	6.49741	2.27818	2	2	2	1	1668	196.519	9.42	High		23000000	0.058	6.10316	2
FALSE	High	Master Protein	P61163	Alpha-centractin OS=Homo sapiens OX=9606 GN=ACTR1A PE=1 SV=1	FALSE	0.00596252	2.57741	5.85106	1	1	1	1	376	42.587	6.64	High		5000000	0.105	2.1481	1			FALSE	High	Master Protein	Q86XI2	Condensin-2 complex subunit G2 OS=Homo sapiens OX=9606 GN=NCAPG2 PE=1 SV=1	FALSE	0.000931966	6.44121	1.5748	2	2	2	1	1143	130.876	6.87	High		30000000	0.062	4.90738	2
FALSE	High	Master Protein	P07195	L-lactate dehydrogenase B chain OS=Homo sapiens OX=9606 GN=LDHB PE=1 SV=2	FALSE	0.00596252	2.57512	4.79042	1	1	1	1	334	36.615	6.05	High		2500000	0.116	2.11908	1			FALSE	High	Master Protein	P12814	Alpha-actinin-1 OS=Homo sapiens OX=9606 GN=ACTN1 PE=1 SV=2	FALSE	0.000931966	6.43472	2.69058	2	2	1	1	892	102.993	5.41	High			0.078	5.43301	2
FALSE	High	Master Protein	P15407	Fos-related antigen 1 OS=Homo sapiens OX=9606 GN=FOSL1 PE=1 SV=1	FALSE	0.00596252	2.56976	6.27306	1	1	1	1	271	29.395	8.02	High			0.334	2.89931	1			FALSE	High	Master Protein	P35251	Replication factor C subunit 1 OS=Homo sapiens OX=9606 GN=RFC1 PE=1 SV=4	FALSE	0.000931966	6.41206	1.91638	2	2	2	1	1148	128.175	9.36	High		13000000	0.072	5.26469	2
FALSE	High	Master Protein	Q8ND76	Cyclin-Y OS=Homo sapiens OX=9606 GN=CCNY PE=1 SV=2	FALSE	0.00596252	2.5544	4.98534	1	1	1	1	341	39.312	7.2	High		6700000	0.105	2.23125	1			FALSE	High	Master Protein	Q96I25	Splicing factor 45 OS=Homo sapiens OX=9606 GN=RBM17 PE=1 SV=1	FALSE	0.000931966	6.40257	6.98254	2	2	2	1	401	44.934	5.97	High		24000000	0.202	6.90625	2
FALSE	High	Master Protein	P82933	28S ribosomal protein S9, mitochondrial OS=Homo sapiens OX=9606 GN=MRPS9 PE=1 SV=2	FALSE	0.00596252	2.55424	3.0303	1	1	1	1	396	45.806	9.51	High			0.083	2.70694	1			FALSE	High	Master Protein	O60716	Catenin delta-1 OS=Homo sapiens OX=9606 GN=CTNND1 PE=1 SV=1	FALSE	0.000931966	6.39509	4.64876	3	4	3	1	968	108.103	6.23	High		6900000	0.129	7.35987	3
FALSE	High	Master Protein	O14684	Prostaglandin E synthase OS=Homo sapiens OX=9606 GN=PTGES PE=1 SV=2	FALSE	0.00596252	2.545	6.57895	1	1	1	1	152	17.091	9.5	High		8100000	0.334	2.47757	1			FALSE	High	Master Protein	P43307	Translocon-associated protein subunit alpha OS=Homo sapiens OX=9606 GN=SSR1 PE=1 SV=3	FALSE	0.000931966	6.38877	8.04196	2	2	2	1	286	32.215	4.49	High		61000000	0.468	3.76964	2
FALSE	High	Master Protein	Q92615	La-related protein 4B OS=Homo sapiens OX=9606 GN=LARP4B PE=1 SV=3	FALSE	0.00596252	2.52593	1.35501	1	1	1	1	738	80.503	6.92	High			0.058	2.08833	1			FALSE	High	Master Protein	P33991	DNA replication licensing factor MCM4 OS=Homo sapiens OX=9606 GN=MCM4 PE=1 SV=5	FALSE	0.000931966	6.38863	2.3175	1	3	1	1	863	96.498	6.74	High			0.094	5.6179	1
FALSE	High	Master Protein	Q9HCE1	Helicase MOV-10 OS=Homo sapiens OX=9606 GN=MOV10 PE=1 SV=2	FALSE	0.00596252	2.5187	1.29611	1	1	1	1	1003	113.599	8.82	High			0.038	2.16377	1			FALSE	High	Master Protein	Q13112	Chromatin assembly factor 1 subunit B OS=Homo sapiens OX=9606 GN=CHAF1B PE=1 SV=1	FALSE	0.000931966	6.38121	8.58676	2	2	2	1	559	61.454	7.5	High		92000000	0.155	6.9619	2
FALSE	High	Master Protein	Q9UJX3	Anaphase-promoting complex subunit 7 OS=Homo sapiens OX=9606 GN=ANAPC7 PE=1 SV=4	FALSE	0.00596252	2.51103	4.00668	1	1	1	1	599	66.813	5.64	High			0.07	2.27861	1			FALSE	High	Master Protein	O95218	Zinc finger Ran-binding domain-containing protein 2 OS=Homo sapiens OX=9606 GN=ZRANB2 PE=1 SV=2	FALSE	0.000931966	6.37973	8.78788	2	2	2	1	330	37.382	10.01	High		18000000	0.274	4.92423	2
FALSE	High	Master Protein	Q9BQ67	Glutamate-rich WD repeat-containing protein 1 OS=Homo sapiens OX=9606 GN=GRWD1 PE=1 SV=1	FALSE	0.00596252	2.4958	3.58744	1	1	1	1	446	49.388	4.92	High			0.122	2.56588	1			FALSE	High	Master Protein	Q8N1G0	Zinc finger protein 687 OS=Homo sapiens OX=9606 GN=ZNF687 PE=1 SV=1	FALSE	0.000931966	6.34545	2.91027	2	3	2	1	1237	129.446	8.19	High		37000000	0.078	5.71875	2
FALSE	High	Master Protein	P09429	High mobility group protein B1 OS=Homo sapiens OX=9606 GN=HMGB1 PE=1 SV=3	FALSE	0.00596252	2.49431	6.97674	1	1	1	1	215	24.878	5.74	High		3900000	0.233	3.17723	1			FALSE	High	Master Protein	P52907	F-actin-capping protein subunit alpha-1 OS=Homo sapiens OX=9606 GN=CAPZA1 PE=1 SV=3	FALSE	0.000931966	6.33613	15.3846	2	5	2	1	286	32.902	5.69	High			0.334	5.94196	2
FALSE	High	Master Protein	Q5VWN6	Protein FAM208B OS=Homo sapiens OX=9606 GN=FAM208B PE=1 SV=1	FALSE	0.00596252	2.48745	0.411523	1	1	1	1	2430	268.675	5.9	High		9200000	0.017	2.45005	1			FALSE	High	Master Protein	O75955	Flotillin-1 OS=Homo sapiens OX=9606 GN=FLOT1 PE=1 SV=3	FALSE	0.000931966	6.29345	5.38642	2	2	2	1	427	47.326	7.49	High		24000000	0.16	5.38835	2
FALSE	High	Master Protein	Q96TA1	Niban-like protein 1 OS=Homo sapiens OX=9606 GN=FAM129B PE=1 SV=3	FALSE	0.00596252	2.48652	1.47453	1	1	1	1	746	84.085	6.19	High			0.053	2.11225	1			FALSE	High	Master Protein	Q92615	La-related protein 4B OS=Homo sapiens OX=9606 GN=LARP4B PE=1 SV=3	FALSE	0.000931966	6.25444	6.23306	2	3	2	1	738	80.503	6.92	High		15000000	0.119	5.32849	2
FALSE	High	Master Protein	Q96II8	Leucine-rich repeat and calponin homology domain-containing protein 3 OS=Homo sapiens OX=9606 GN=LRCH3 PE=1 SV=2	FALSE	0.00596252	2.47031	1.5444	1	1	1	1	777	86.03	6.71	High		7100000	0.059	2.59718	1			FALSE	High	Master Protein	O00629	Importin subunit alpha-3 OS=Homo sapiens OX=9606 GN=KPNA4 PE=1 SV=1	FALSE	0.000931966	6.21933	5.18234	2	2	2	1	521	57.851	4.96	High		95000000	0.233	2.1196	2
FALSE	High	Master Protein	Q15434	RNA-binding motif, single-stranded-interacting protein 2 OS=Homo sapiens OX=9606 GN=RBMS2 PE=1 SV=1	FALSE	0.00596252	2.44539	3.6855	1	1	1	1	407	43.931	9.07	High			0.136	3.09044	1			FALSE	High	Master Protein	Q56A73	Spindlin-4 OS=Homo sapiens OX=9606 GN=SPIN4 PE=1 SV=1	FALSE	0.000931966	6.2147	14.4578	2	2	2	1	249	28.642	7.66	High		15000000	0.311	5.66578	2
FALSE	High	Master Protein	P17480	Nucleolar transcription factor 1 OS=Homo sapiens OX=9606 GN=UBTF PE=1 SV=1	FALSE	0.00596252	2.44117	1.04712	1	1	1	1	764	89.35	5.81	High			0.049	2.15725	1			FALSE	High	Master Protein	P16615	Sarcoplasmic/endoplasmic reticulum calcium ATPase 2 OS=Homo sapiens OX=9606 GN=ATP2A2 PE=1 SV=1	FALSE	0.000931966	6.18006	2.68714	2	2	2	1	1042	114.683	5.34	High		53000000	0.089	6.31517	2
FALSE	High	Master Protein	Q04637	Eukaryotic translation initiation factor 4 gamma 1 OS=Homo sapiens OX=9606 GN=EIF4G1 PE=1 SV=4	FALSE	0.00596252	2.43902	1.06316	1	1	1	1	1599	175.382	5.33	High			0.03	1.73068	1			FALSE	High	Master Protein	Q8N1F7	Nuclear pore complex protein Nup93 OS=Homo sapiens OX=9606 GN=NUP93 PE=1 SV=2	FALSE	0.000931966	6.15168	2.3199	2	2	2	1	819	93.43	5.72	High		13000000	0.081	5.68601	2
FALSE	High	Master Protein	P29401	Transketolase OS=Homo sapiens OX=9606 GN=TKT PE=1 SV=3	FALSE	0.00596252	2.42841	1.92616	1	1	1	1	623	67.835	7.66	High		13000000	0.066	2.15162	1			FALSE	High	Master Protein	Q96ST3	Paired amphipathic helix protein Sin3a OS=Homo sapiens OX=9606 GN=SIN3A PE=1 SV=2	FALSE	0.000931966	6.13856	2.82797	2	2	2	1	1273	145.085	7.25	High		3400000	0.069	4.08228	2
FALSE	High	Master Protein	O95573	Long-chain-fatty-acid--CoA ligase 3 OS=Homo sapiens OX=9606 GN=ACSL3 PE=1 SV=3	FALSE	0.00596252	2.42794	2.08333	1	1	1	1	720	80.368	8.38	High		8200000	0.059	1.98673	1			FALSE	High	Master Protein	P62891	60S ribosomal protein L39 OS=Homo sapiens OX=9606 GN=RPL39 PE=1 SV=2	FALSE	0.000931966	6.13783	19.6078	1	2	1	1	51	6.403	12.56	High		5100000000	99	6.75481	1
FALSE	High	Master Protein	Q10570	Cleavage and polyadenylation specificity factor subunit 1 OS=Homo sapiens OX=9606 GN=CPSF1 PE=1 SV=2	FALSE	0.00596252	2.41476	0.693001	1	1	1	1	1443	160.782	6.4	High		2700000	0.027	2.23402	1			FALSE	High	Master Protein	Q15650	Activating signal cointegrator 1 OS=Homo sapiens OX=9606 GN=TRIP4 PE=1 SV=4	FALSE	0.000931966	6.1111	6.54045	2	2	2	1	581	66.105	7.85	High		14000000	0.15	3.27756	2
FALSE	High	Master Protein	Q14247	Src substrate cortactin OS=Homo sapiens OX=9606 GN=CTTN PE=1 SV=2	FALSE	0.00596252	2.41094	2.72727	1	1	1	1	550	61.549	5.4	High		33000000	0.077	0	1			FALSE	High	Master Protein	Q9Y291	28S ribosomal protein S33, mitochondrial OS=Homo sapiens OX=9606 GN=MRPS33 PE=1 SV=1	FALSE	0.000931966	6.10051	11.3208	1	2	1	1	106	12.621	10.11	High		170000000	1.154	5.94859	1
FALSE	High	Master Protein	O15371	Eukaryotic translation initiation factor 3 subunit D OS=Homo sapiens OX=9606 GN=EIF3D PE=1 SV=1	FALSE	0.00657895	2.37623	3.83212	1	1	1	1	548	63.932	6.05	High			0.089	0	1			FALSE	High	Master Protein	Q13283	Ras GTPase-activating protein-binding protein 1 OS=Homo sapiens OX=9606 GN=G3BP1 PE=1 SV=1	FALSE	0.000931966	6.09245	6.00858	2	2	2	1	466	52.132	5.52	High		10000000	0.212	5.57201	2
FALSE	High	Master Protein	Q99700	Ataxin-2 OS=Homo sapiens OX=9606 GN=ATXN2 PE=1 SV=2	FALSE	0.00657895	2.37315	0.761615	1	1	1	1	1313	140.196	9.57	High		4800000	0.047	2.61698	1			FALSE	High	Master Protein	Q9NRL2	Bromodomain adjacent to zinc finger domain protein 1A OS=Homo sapiens OX=9606 GN=BAZ1A PE=1 SV=2	FALSE	0.000931966	6.07734	2.05656	2	3	2	1	1556	178.592	6.6	High		5300000	0.056	6.18778	2
FALSE	High	Master Protein	Q14202	Zinc finger MYM-type protein 3 OS=Homo sapiens OX=9606 GN=ZMYM3 PE=1 SV=2	FALSE	0.00657895	2.35793	0.729927	1	1	1	1	1370	152.28	6.35	High		1900000	0.033	0	1			FALSE	High	Master Protein	Q14692	Ribosome biogenesis protein BMS1 homolog OS=Homo sapiens OX=9606 GN=BMS1 PE=1 SV=1	FALSE	0.000931966	6.07591	1.40406	2	2	2	1	1282	145.716	6.44	High		18000000	0.071	4.86408	2
FALSE	High	Master Protein	P04004	Vitronectin OS=Homo sapiens OX=9606 GN=VTN PE=1 SV=1	FALSE	0.00657895	2.33199	3.13808	1	1	1	1	478	54.271	5.8	High			0.105	2.51058	1			FALSE	High	Master Protein	Q9BYN8	28S ribosomal protein S26, mitochondrial OS=Homo sapiens OX=9606 GN=MRPS26 PE=1 SV=1	FALSE	0.000931966	6.04508	8.78049	1	2	1	1	205	24.197	10.39	High		16000000	0.359	2.79632	1
FALSE	High	Master Protein	P37173	TGF-beta receptor type-2 OS=Homo sapiens OX=9606 GN=TGFBR2 PE=1 SV=2	FALSE	0.00657895	2.33087	1.5873	1	1	1	1	567	64.526	5.9	High		9300000	0.066	2.84179	1			FALSE	High	Master Protein	Q9Y2K7	Lysine-specific demethylase 2A OS=Homo sapiens OX=9606 GN=KDM2A PE=1 SV=3	FALSE	0.000931966	5.94033	1.97935	2	2	2	1	1162	132.708	7.58	High		9200000	0.065	4.94822	2
FALSE	High	Master Protein	Q96QC0	Serine/threonine-protein phosphatase 1 regulatory subunit 10 OS=Homo sapiens OX=9606 GN=PPP1R10 PE=1 SV=1	FALSE	0.00657895	2.3256	1.48936	1	1	1	1	940	98.996	9.17	High			0.049	2.24535	1			FALSE	High	Master Protein	Q9BRJ2	39S ribosomal protein L45, mitochondrial OS=Homo sapiens OX=9606 GN=MRPL45 PE=1 SV=2	FALSE	0.000931966	5.81511	15.6863	2	4	2	1	306	35.328	9.03	High		11000000	0.389	4.59035	2
FALSE	High	Master Protein	Q9UHB9	Signal recognition particle subunit SRP68 OS=Homo sapiens OX=9606 GN=SRP68 PE=1 SV=2	FALSE	0.00657895	2.29973	3.82775	1	1	1	1	627	70.686	8.56	High		1500000	0.055	2.70967	1			FALSE	High	Master Protein	P0DME0	Protein SETSIP OS=Homo sapiens OX=9606 GN=SETSIP PE=1 SV=1	FALSE	0.000931966	5.80557	7.94702	2	2	2	1	302	34.861	4.31	High		2900000	0.425	4.10873	2
FALSE	High	Master Protein	Q9NX20	39S ribosomal protein L16, mitochondrial OS=Homo sapiens OX=9606 GN=MRPL16 PE=1 SV=1	FALSE	0.00657895	2.29662	7.17131	1	1	1	1	251	28.431	10.13	High			0.166	3.06998	1			FALSE	High	Master Protein	P09661	U2 small nuclear ribonucleoprotein A' OS=Homo sapiens OX=9606 GN=SNRPA1 PE=1 SV=2	FALSE	0.000931966	5.77796	13.3333	2	2	2	1	255	28.398	8.62	High		6700000	0.359	4.69514	2
FALSE	High	Master Protein	Q5EBL8	PDZ domain-containing protein 11 OS=Homo sapiens OX=9606 GN=PDZD11 PE=1 SV=2	FALSE	0.00657895	2.292	6.42857	1	1	1	1	140	16.121	7.21	High		1700000	0.334	2.14046	1			FALSE	High	Master Protein	Q96HA7	Tonsoku-like protein OS=Homo sapiens OX=9606 GN=TONSL PE=1 SV=2	FALSE	0.000931966	5.75095	2.46734	2	2	2	1	1378	150.834	6.42	High			0.065	6.1374	2
FALSE	High	Master Protein	Q13950	Runt-related transcription factor 2 OS=Homo sapiens OX=9606 GN=RUNX2 PE=1 SV=2	FALSE	0.00657895	2.28769	2.30326	1	1	1	1	521	56.613	8.85	High		2700000	0.116	2.30267	1			FALSE	High	Master Protein	O43463	Histone-lysine N-methyltransferase SUV39H1 OS=Homo sapiens OX=9606 GN=SUV39H1 PE=1 SV=1	FALSE	0.000931966	5.74042	5.09709	2	2	2	1	412	47.877	8.03	High		70000000	0.233	5.46741	2
FALSE	High	Master Protein	Q9BYE4	Small proline-rich protein 2G OS=Homo sapiens OX=9606 GN=SPRR2G PE=3 SV=1	FALSE	0.00657895	2.27548	17.8082	1	1	1	1	73	8.152	7.96	High		5700000	0.585	2.49225	1			FALSE	High	Master Protein	Q5T6S3	PHD finger protein 19 OS=Homo sapiens OX=9606 GN=PHF19 PE=1 SV=1	FALSE	0.000931966	5.62821	5.86207	2	2	2	1	580	65.549	8.84	High		12000000	0.141	6.14583	2
FALSE	High	Master Protein	P55060	Exportin-2 OS=Homo sapiens OX=9606 GN=CSE1L PE=1 SV=3	FALSE	0.00657895	2.27116	0.823893	1	1	1	1	971	110.346	5.77	High		5100000	0.04	2.40765	1			FALSE	High	Master Protein	Q8IXT5	RNA-binding protein 12B OS=Homo sapiens OX=9606 GN=RBM12B PE=1 SV=2	FALSE	0.000931966	5.60876	1.8981	2	2	2	1	1001	118.03	6.81	High		15000000	0.058	4.89985	2
FALSE	High	Master Protein	Q09161	Nuclear cap-binding protein subunit 1 OS=Homo sapiens OX=9606 GN=NCBP1 PE=1 SV=1	FALSE	0.00657895	2.26432	1.39241	1	1	1	1	790	91.781	6.43	High		16000000	0.058	2.02734	1			FALSE	High	Master Protein	Q5T653	39S ribosomal protein L2, mitochondrial OS=Homo sapiens OX=9606 GN=MRPL2 PE=1 SV=2	FALSE	0.000931966	5.59076	5.57377	2	2	2	1	305	33.28	11.3	High		72000000	0.274	2.68071	2
FALSE	High	Master Protein	Q6IBW4	Condensin-2 complex subunit H2 OS=Homo sapiens OX=9606 GN=NCAPH2 PE=1 SV=1	FALSE	0.00657895	2.25673	1.65289	1	1	1	1	605	68.184	4.74	High			0.075	1.72659	1			FALSE	High	Master Protein	Q9NQ55	Suppressor of SWI4 1 homolog OS=Homo sapiens OX=9606 GN=PPAN PE=2 SV=1	FALSE	0.000931966	5.58828	9.51374	2	3	2	1	473	53.161	10.13	High		18000000	0.186	4.90931	2
FALSE	High	Master Protein	Q96QZ7	Membrane-associated guanylate kinase, WW and PDZ domain-containing protein 1 OS=Homo sapiens OX=9606 GN=MAGI1 PE=1 SV=3	FALSE	0.00738916	2.25011	0.603622	1	1	1	1	1491	164.481	7.58	High		3400000	0.03	0	1			FALSE	High	Master Protein	Q8WW22	DnaJ homolog subfamily A member 4 OS=Homo sapiens OX=9606 GN=DNAJA4 PE=1 SV=1	FALSE	0.000931966	5.58498	4.78589	1	2	1	1	397	44.769	7.59	High		7200000	0.212	6.06827	1
FALSE	High	Master Protein	O14786	Neuropilin-1 OS=Homo sapiens OX=9606 GN=NRP1 PE=1 SV=3	FALSE	0.00808407	2.24496	1.51679	1	1	1	1	923	103.069	5.88	High		5900000	0.054	1.86829	1			FALSE	High	Master Protein	Q6KB66	Keratin, type II cytoskeletal 80 OS=Homo sapiens OX=9606 GN=KRT80 PE=1 SV=2	TRUE	0.000931966	5.58267	6.63717	2	2	2	1	452	50.494	5.67	High			0.141	5.34278	2
FALSE	High	Master Protein	P31944	Caspase-14 OS=Homo sapiens OX=9606 GN=CASP14 PE=1 SV=2	FALSE	0.00808407	2.23077	3.30579	1	1	1	1	242	27.662	5.58	High		1100000	0.136	2.52676	1			FALSE	High	Master Protein	P13987	CD59 glycoprotein OS=Homo sapiens OX=9606 GN=CD59 PE=1 SV=1	FALSE	0.000931966	5.58007	18.75	2	2	2	1	128	14.168	6.48	High		210000000	0.931	3.99862	2
FALSE	High	Master Protein	Q5JTH9	RRP12-like protein OS=Homo sapiens OX=9606 GN=RRP12 PE=1 SV=2	FALSE	0.00808407	2.2293	0.616808	1	1	1	1	1297	143.611	8.75	High			0.031	1.69994	1			FALSE	High	Master Protein	Q86YZ3	Hornerin OS=Homo sapiens OX=9606 GN=HRNR PE=1 SV=2	TRUE	0.000931966	5.57757	0.666667	1	1	1	1	2850	282.228	10.04	High		28000000	0.02	4.62844	1
FALSE	High	Master Protein	Q9NWQ8	Phosphoprotein associated with glycosphingolipid-enriched microdomains 1 OS=Homo sapiens OX=9606 GN=PAG1 PE=1 SV=2	FALSE	0.00808407	2.22417	6.71296	1	1	1	1	432	46.951	4.65	High		5700000	0.129	2.49407	1			FALSE	High	Master Protein	P49760	Dual specificity protein kinase CLK2 OS=Homo sapiens OX=9606 GN=CLK2 PE=1 SV=1	FALSE	0.000931966	5.56719	4.20842	1	1	1	1	499	60.053	9.66	High		20000000	0.086	3.93641	1
FALSE	High	Master Protein	P62330	ADP-ribosylation factor 6 OS=Homo sapiens OX=9606 GN=ARF6 PE=1 SV=2	FALSE	0.00808407	2.22417	6.28571	1	1	1	1	175	20.069	8.95	High		5100000	0.292	2.68628	1			FALSE	High	Master Protein	Q5SRE5	Nucleoporin NUP188 homolog OS=Homo sapiens OX=9606 GN=NUP188 PE=1 SV=1	FALSE	0.000931966	5.55674	0.914808	1	1	1	1	1749	195.917	6.73	High		49000000	0.026	5.27928	1
FALSE	High	Master Protein	P12268	Inosine-5'-monophosphate dehydrogenase 2 OS=Homo sapiens OX=9606 GN=IMPDH2 PE=1 SV=2	FALSE	0.00808407	2.2035	3.89105	1	1	1	1	514	55.77	6.9	High		4800000	0.089	2.21508	1			FALSE	High	Master Protein	Q14671	Pumilio homolog 1 OS=Homo sapiens OX=9606 GN=PUM1 PE=1 SV=3	FALSE	0.000931966	5.54719	2.78246	2	2	2	1	1186	126.395	6.84	High		52000000	0.108	8.01117	2
FALSE	High	Master Protein	Q9H2U1	ATP-dependent DNA/RNA helicase DHX36 OS=Homo sapiens OX=9606 GN=DHX36 PE=1 SV=2	FALSE	0.00808407	2.20121	2.18254	1	2	1	1	1008	114.688	7.68	High			0.04	2.53419	1			FALSE	High	Master Protein	A0A075B6S2	Immunoglobulin kappa variable 2D-29 OS=Homo sapiens OX=9606 GN=IGKV2D-29 PE=3 SV=1	FALSE	0.000931966	5.53892	16.6667	2	8	2	1	120	13.135	7.12	High		8900000000	1.154	22.8547	2
FALSE	High	Master Protein	Q93050	V-type proton ATPase 116 kDa subunit a isoform 1 OS=Homo sapiens OX=9606 GN=ATP6V0A1 PE=1 SV=3	FALSE	0.00808407	2.15354	2.27001	1	1	1	1	837	96.35	6.43	High		13000000	0.056	2.76116	1			FALSE	High	Master Protein	Q9UM00	Calcium load-activated calcium channel OS=Homo sapiens OX=9606 GN=TMCO1 PE=1 SV=1	FALSE	0.000931966	5.52154	15.4255	2	3	2	1	188	21.161	9.74	High		27000000	0.778	7.0925	2
FALSE	High	Master Protein	Q96AY3	Peptidyl-prolyl cis-trans isomerase FKBP10 OS=Homo sapiens OX=9606 GN=FKBP10 PE=1 SV=1	FALSE	0.00880705	2.14527	1.54639	1	1	1	1	582	64.204	5.62	High		13000000	0.064	2.05701	1			FALSE	High	Master Protein	P50454	Serpin H1 OS=Homo sapiens OX=9606 GN=SERPINH1 PE=1 SV=2	FALSE	0.000931966	5.50961	4.54545	2	2	2	1	418	46.411	8.69	High		140000000	0.202	5.82083	2
FALSE	High	Master Protein	Q16739	Ceramide glucosyltransferase OS=Homo sapiens OX=9606 GN=UGCG PE=1 SV=1	FALSE	0.00880705	2.1408	3.29949	1	1	1	1	394	44.824	7.78	High		3300000	0.11	3.04848	1			FALSE	High	Master Protein	P56545	C-terminal-binding protein 2 OS=Homo sapiens OX=9606 GN=CTBP2 PE=1 SV=1	FALSE	0.000931966	5.45227	11.9101	2	2	2	1	445	48.914	6.95	High		17000000	0.202	5.0292	2
FALSE	High	Master Protein	Q99848	Probable rRNA-processing protein EBP2 OS=Homo sapiens OX=9606 GN=EBNA1BP2 PE=1 SV=2	FALSE	0.00880705	2.13555	3.59477	1	1	1	1	306	34.83	10.1	High			0.136	2.52377	1			FALSE	High	Master Protein	Q9Y4F1	FERM, ARHGEF and pleckstrin domain-containing protein 1 OS=Homo sapiens OX=9606 GN=FARP1 PE=1 SV=1	FALSE	0.000931966	5.44358	2.77512	2	2	2	1	1045	118.559	8.15	High		9900000	0.077	5.97488	2
FALSE	High	Master Protein	Q9BY89	Uncharacterized protein KIAA1671 OS=Homo sapiens OX=9606 GN=KIAA1671 PE=1 SV=2	FALSE	0.00880705	2.13112	0.55371	1	1	1	1	1806	196.59	8.47	High		5900000	0.02	2.90672	1			FALSE	High	Master Protein	Q9H0H0	Integrator complex subunit 2 OS=Homo sapiens OX=9606 GN=INTS2 PE=1 SV=2	FALSE	0.000931966	5.43601	2.90698	2	6	1	1	1204	134.237	6.05	High		29000000	0.131	6.502	2
FALSE	High	Master Protein	Q9Y5X1	Sorting nexin-9 OS=Homo sapiens OX=9606 GN=SNX9 PE=1 SV=1	FALSE	0.00880705	2.12732	2.35294	1	1	1	1	595	66.55	5.58	High			0.08	2.22061	1			FALSE	High	Master Protein	P02786	Transferrin receptor protein 1 OS=Homo sapiens OX=9606 GN=TFRC PE=1 SV=2	FALSE	0.000931966	5.40589	3.02632	2	2	2	1	760	84.818	6.61	High		19000000	0.094	2.42715	2
FALSE	High	Master Protein	P18583	Protein SON OS=Homo sapiens OX=9606 GN=SON PE=1 SV=4	FALSE	0.00880705	2.1074	0.906843	1	1	1	1	2426	263.664	5.64	High			0.027	2.08523	1			FALSE	High	Master Protein	O43795	Unconventional myosin-Ib OS=Homo sapiens OX=9606 GN=MYO1B PE=1 SV=3	FALSE	0.000931966	5.38416	2.99296	2	2	2	1	1136	131.902	9.38	High		16000000	0.068	5.39922	2
FALSE	High	Master Protein	O00257	E3 SUMO-protein ligase CBX4 OS=Homo sapiens OX=9606 GN=CBX4 PE=1 SV=3	FALSE	0.00880705	2.10591	2.32143	1	1	1	1	560	61.329	9.36	High		21000000	0.077	2.70066	1			FALSE	High	Master Protein	Q14764	Major vault protein OS=Homo sapiens OX=9606 GN=MVP PE=1 SV=4	FALSE	0.000931966	5.38405	2.23964	2	2	2	1	893	99.266	5.48	High		20000000	0.093	4.54034	2
FALSE	High	Master Protein	Q8NAV1	Pre-mRNA-splicing factor 38A OS=Homo sapiens OX=9606 GN=PRPF38A PE=1 SV=1	FALSE	0.00880705	2.08954	5.12821	1	1	1	1	312	37.453	9.96	High		3600000	0.166	0	1			FALSE	High	Master Protein	P11166	Solute carrier family 2, facilitated glucose transporter member 1 OS=Homo sapiens OX=9606 GN=SLC2A1 PE=1 SV=2	FALSE	0.000931966	5.37603	3.45528	1	1	1	1	492	54.049	8.72	High		29000000	0.145	5.59511	1
FALSE	High	Master Protein	Q15437	Protein transport protein Sec23B OS=Homo sapiens OX=9606 GN=SEC23B PE=1 SV=2	FALSE	0.00880705	2.08492	1.56454	1	1	1	1	767	86.424	6.89	High		4600000	0.058	2.52184	1			FALSE	High	Master Protein	P17010	Zinc finger X-chromosomal protein OS=Homo sapiens OX=9606 GN=ZFX PE=2 SV=2	FALSE	0.000931966	5.37344	4.34783	3	4	3	1	805	90.464	6.14	High		13000000	0.241	2.58483	3
FALSE	High	Master Protein	P63241	Eukaryotic translation initiation factor 5A-1 OS=Homo sapiens OX=9606 GN=EIF5A PE=1 SV=2	FALSE	0.00880705	2.0805	5.19481	1	1	1	1	154	16.821	5.24	High			0.334	0	1			FALSE	High	Master Protein	Q66PJ3	ADP-ribosylation factor-like protein 6-interacting protein 4 OS=Homo sapiens OX=9606 GN=ARL6IP4 PE=1 SV=2	FALSE	0.000931966	5.32367	4.51306	1	2	1	1	421	44.888	10.93	High			0.11	4.81682	1
FALSE	High	Master Protein	Q9BQB6	Vitamin K epoxide reductase complex subunit 1 OS=Homo sapiens OX=9606 GN=VKORC1 PE=1 SV=1	FALSE	0.00958466	2.04561	7.97546	1	1	1	1	163	18.223	9.36	High		3100000	0.585	2.06129	1			FALSE	High	Master Protein	Q13895	Bystin OS=Homo sapiens OX=9606 GN=BYSL PE=1 SV=3	FALSE	0.000931966	5.27786	5.03432	2	2	2	1	437	49.57	8.12	High		15000000	0.172	4.94983	2
FALSE	Medium	Master Protein	Q96G28	Cilia- and flagella-associated protein 36 OS=Homo sapiens OX=9606 GN=CFAP36 PE=1 SV=2	FALSE	0.0102121	2.00288	4.67836	1	3	1	1	342	39.422	4.97	High		3800000	0.129	2.17508	1			FALSE	High	Master Protein	O60341	Lysine-specific histone demethylase 1A OS=Homo sapiens OX=9606 GN=KDM1A PE=1 SV=2	FALSE	0.000931966	5.27044	3.05164	2	2	2	1	852	92.845	6.52	High		36000000	0.099	5.85284	2
FALSE	Medium	Master Protein	Q5VWQ0	Lysine-specific demethylase 9 OS=Homo sapiens OX=9606 GN=RSBN1 PE=1 SV=2	FALSE	0.0102121	1.99913	1.99501	1	1	1	1	802	90.015	8.6	High			0.056	2.25066	1			FALSE	High	Master Protein	P18827	Syndecan-1 OS=Homo sapiens OX=9606 GN=SDC1 PE=1 SV=3	FALSE	0.000931966	5.26305	6.45161	1	1	1	1	310	32.442	4.63	High		13000000	0.233	5.30151	1
FALSE	Medium	Master Protein	Q9Y580	RNA-binding protein 7 OS=Homo sapiens OX=9606 GN=RBM7 PE=1 SV=1	FALSE	0.0102121	1.99097	6.76692	1	2	1	1	266	30.485	9.57	High		4300000	0.145	0	1			FALSE	High	Master Protein	Q9BXY0	Protein MAK16 homolog OS=Homo sapiens OX=9606 GN=MAK16 PE=1 SV=2	FALSE	0.000931966	5.2204	6	1	1	1	1	300	35.347	5.38	High		21000000	0.145	4.22919	1
FALSE	Medium	Master Protein	A6NCE7	Microtubule-associated proteins 1A/1B light chain 3 beta 2 OS=Homo sapiens OX=9606 GN=MAP1LC3B2 PE=2 SV=1	FALSE	0.0102121	1.99055	5.6	1	1	1	1	125	14.619	8.68	High		3700000	0.468	2.19674	1			FALSE	High	Master Protein	P04004	Vitronectin OS=Homo sapiens OX=9606 GN=VTN PE=1 SV=1	FALSE	0.00160256	5.1485	3.13808	1	2	1	1	478	54.271	5.8	High			0.105	7.18031	1
FALSE	Medium	Master Protein	Q13217	DnaJ homolog subfamily C member 3 OS=Homo sapiens OX=9606 GN=DNAJC3 PE=1 SV=1	FALSE	0.0102121	1.98338	1.78571	1	1	1	1	504	57.544	6.15	High		12000000	0.072	1.82755	1			FALSE	High	Master Protein	Q9H0H5	Rac GTPase-activating protein 1 OS=Homo sapiens OX=9606 GN=RACGAP1 PE=1 SV=1	FALSE	0.00160256	4.99835	6.32911	2	3	2	1	632	70.982	8.88	High			0.125	3.8261	2
FALSE	Medium	Master Protein	Q9UHD2	Serine/threonine-protein kinase TBK1 OS=Homo sapiens OX=9606 GN=TBK1 PE=1 SV=1	FALSE	0.0102121	1.97143	1.50892	1	1	1	1	729	83.589	6.79	High			0.051	2.26949	1			FALSE	High	Master Protein	Q9UHI6	Probable ATP-dependent RNA helicase DDX20 OS=Homo sapiens OX=9606 GN=DDX20 PE=1 SV=2	FALSE	0.00160256	4.98011	5.33981	2	2	2	1	824	92.183	6.95	High		34000000	0.094	5.8072	2
FALSE	Medium	Master Protein	P40227	T-complex protein 1 subunit zeta OS=Homo sapiens OX=9606 GN=CCT6A PE=1 SV=3	FALSE	0.0102121	1.95703	1.88324	1	1	1	1	531	57.988	6.68	High		17000000	0	1.8677	1			FALSE	High	Master Protein	P19784	Casein kinase II subunit alpha' OS=Homo sapiens OX=9606 GN=CSNK2A2 PE=1 SV=1	FALSE	0.00160256	4.93406	9.42857	3	3	1	1	350	41.187	8.56	High		15000000	0.222	3.96518	3
FALSE	Medium	Master Protein	P51532	Transcription activator BRG1 OS=Homo sapiens OX=9606 GN=SMARCA4 PE=1 SV=2	FALSE	0.0102121	1.93892	0.667881	1	1	1	1	1647	184.53	7.88	High		1900000	0.029	0	1			FALSE	High	Master Protein	P26641	Elongation factor 1-gamma OS=Homo sapiens OX=9606 GN=EEF1G PE=1 SV=3	FALSE	0.00160256	4.93361	3.66133	2	2	2	1	437	50.087	6.67	High		15000000	0.179	4.07243	2
FALSE	Medium	Master Protein	Q9H4L4	Sentrin-specific protease 3 OS=Homo sapiens OX=9606 GN=SENP3 PE=1 SV=2	FALSE	0.0102121	1.93405	3.13589	1	1	1	1	574	64.969	8.56	High			0.08	2.01752	1			FALSE	High	Master Protein	O95365	Zinc finger and BTB domain-containing protein 7A OS=Homo sapiens OX=9606 GN=ZBTB7A PE=1 SV=1	FALSE	0.00160256	4.91973	2.91096	1	1	1	1	584	61.401	5.19	High		28000000	0.11	4.05687	1
FALSE	Medium	Master Protein	Q9H000	Probable E3 ubiquitin-protein ligase makorin-2 OS=Homo sapiens OX=9606 GN=MKRN2 PE=1 SV=2	FALSE	0.0102121	1.90518	1.92308	1	1	1	1	416	46.909	7.61	High		6400000	0.089	0	1			FALSE	High	Master Protein	Q7Z2W4	Zinc finger CCCH-type antiviral protein 1 OS=Homo sapiens OX=9606 GN=ZC3HAV1 PE=1 SV=3	FALSE	0.00160256	4.91293	1.66297	1	1	1	1	902	101.367	8.4	High		40000000	0.036	3.94544	1
FALSE	Medium	Master Protein	Q9Y6E2	Basic leucine zipper and W2 domain-containing protein 2 OS=Homo sapiens OX=9606 GN=BZW2 PE=1 SV=1	FALSE	0.0102121	1.90344	3.10263	1	1	1	1	419	48.132	6.68	High			0.077	1.69802	1			FALSE	High	Master Protein	P24468	COUP transcription factor 2 OS=Homo sapiens OX=9606 GN=NR2F2 PE=1 SV=1	FALSE	0.00160256	4.89336	6.52174	2	2	2	1	414	45.542	8.28	High		18000000	0.245	4.02466	2
FALSE	Medium	Master Protein	Q9UII4	E3 ISG15--protein ligase HERC5 OS=Homo sapiens OX=9606 GN=HERC5 PE=1 SV=2	FALSE	0.0109119	1.90101	1.5625	1	1	1	1	1024	116.777	7.65	High		5000000	0.04	0	1			FALSE	High	Master Protein	Q9UPY3	Endoribonuclease Dicer OS=Homo sapiens OX=9606 GN=DICER1 PE=1 SV=3	FALSE	0.00160256	4.85171	0.832466	1	1	1	1	1922	218.542	5.68	High		73000000	0.02	5.84837	1
FALSE	Medium	Master Protein	Q9H299	SH3 domain-binding glutamic acid-rich-like protein 3 OS=Homo sapiens OX=9606 GN=SH3BGRL3 PE=1 SV=1	FALSE	0.0109119	1.89551	20.4301	1	1	1	1	93	10.431	4.93	High			0.585	0	1			FALSE	High	Master Protein	Q9Y261	Hepatocyte nuclear factor 3-beta OS=Homo sapiens OX=9606 GN=FOXA2 PE=1 SV=1	FALSE	0.00160256	4.85081	11.8162	2	2	2	1	457	48.275	8.69	High			0.468	6.01829	2
FALSE	Medium	Master Protein	O95639	Cleavage and polyadenylation specificity factor subunit 4 OS=Homo sapiens OX=9606 GN=CPSF4 PE=1 SV=1	FALSE	0.0109119	1.88907	4.46097	1	1	1	1	269	30.235	8.31	High		4400000	0.129	2.51093	1			FALSE	High	Master Protein	A5YKK6	CCR4-NOT transcription complex subunit 1 OS=Homo sapiens OX=9606 GN=CNOT1 PE=1 SV=2	FALSE	0.00160256	4.84154	1.13636	2	4	2	1	2376	266.768	7.11	High		3400000	0.033	5.25108	2
FALSE	Medium	Master Protein	P17936	Insulin-like growth factor-binding protein 3 OS=Homo sapiens OX=9606 GN=IGFBP3 PE=1 SV=2	FALSE	0.0109119	1.85667	2.74914	1	1	1	1	291	31.654	8.69	High		13000000	0.116	0	1			FALSE	High	Master Protein	Q08380	Galectin-3-binding protein OS=Homo sapiens OX=9606 GN=LGALS3BP PE=1 SV=1	FALSE	0.00160256	4.84134	2.39316	1	1	1	1	585	65.289	5.27	High			0.072	3.8394	1
FALSE	Medium	Master Protein	Q96RT1	Erbin OS=Homo sapiens OX=9606 GN=ERBIN PE=1 SV=2	FALSE	0.0109119	1.82944	0.566572	1	1	1	1	1412	158.2	5.5	High		4100000	0	2.17919	1			FALSE	High	Master Protein	Q96PZ2	Protein FAM111A OS=Homo sapiens OX=9606 GN=FAM111A PE=1 SV=2	FALSE	0.00160256	4.83953	3.43699	1	2	1	1	611	70.151	8.53	High			0.066	3.52302	1
FALSE	Medium	Master Protein	P41212	Transcription factor ETV6 OS=Homo sapiens OX=9606 GN=ETV6 PE=1 SV=1	FALSE	0.0109119	1.82769	1.99115	1	1	1	1	452	52.967	7.43	High			0.089	2.12032	1			FALSE	High	Master Protein	P51608	Methyl-CpG-binding protein 2 OS=Homo sapiens OX=9606 GN=MECP2 PE=1 SV=1	FALSE	0.00160256	4.83447	3.08642	1	2	1	1	486	52.409	9.95	High		29000000	0.186	5.12161	1
FALSE	Medium	Master Protein	Q14296	Fas-activated serine/threonine kinase OS=Homo sapiens OX=9606 GN=FASTK PE=1 SV=1	FALSE	0.0116279	1.80382	2.55009	1	1	1	1	549	61.066	9.89	High			0.075	2.17195	1			FALSE	High	Master Protein	P02656	Apolipoprotein C-III OS=Homo sapiens OX=9606 GN=APOC3 PE=1 SV=1	FALSE	0.00160256	4.82652	16.1616	1	1	1	1	99	10.845	5.41	High			0.468	4.70959	1
FALSE	Medium	Master Protein	Q9UNQ2	Probable dimethyladenosine transferase OS=Homo sapiens OX=9606 GN=DIMT1 PE=1 SV=1	FALSE	0.0116279	1.78808	5.11182	1	1	1	1	313	35.214	9.99	High		1400000	0.105	2.35246	1			FALSE	High	Master Protein	P09012	U1 small nuclear ribonucleoprotein A OS=Homo sapiens OX=9606 GN=SNRPA PE=1 SV=3	FALSE	0.00160256	4.82376	12.766	2	2	2	1	282	31.259	9.83	High			0.468	6.0154	2
FALSE	Medium	Master Protein	O15446	DNA-directed RNA polymerase I subunit RPA34 OS=Homo sapiens OX=9606 GN=CD3EAP PE=1 SV=1	FALSE	0.0116279	1.7841	4.70588	1	1	1	1	510	54.951	8.51	High			0.122	2.66124	1			FALSE	High	Master Protein	Q9Y2R5	28S ribosomal protein S17, mitochondrial OS=Homo sapiens OX=9606 GN=MRPS17 PE=1 SV=1	FALSE	0.00160256	4.82189	15.3846	1	1	1	1	130	14.493	9.85	High		9900000	0.389	4.83333	1
FALSE	Medium	Master Protein	Q96L12	Calreticulin-3 OS=Homo sapiens OX=9606 GN=CALR3 PE=1 SV=2	FALSE	0.0116279	1.77495	1.82292	1	3	1	1	384	44.967	6.65	High			0.096	5.95654	1			FALSE	High	Master Protein	P62714	Serine/threonine-protein phosphatase 2A catalytic subunit beta isoform OS=Homo sapiens OX=9606 GN=PPP2CB PE=1 SV=1	FALSE	0.00160256	4.78648	8.09061	1	1	1	1	309	35.552	5.43	High		21000000	0.129	3.4621	1
FALSE	Medium	Master Protein	Q6UXN9	WD repeat-containing protein 82 OS=Homo sapiens OX=9606 GN=WDR82 PE=1 SV=1	FALSE	0.0116279	1.77237	4.47284	1	1	1	1	313	35.056	7.69	High			0.122	0	1			FALSE	High	Master Protein	Q9NQX7	Integral membrane protein 2C OS=Homo sapiens OX=9606 GN=ITM2C PE=1 SV=1	FALSE	0.00160256	4.73589	8.2397	1	1	1	1	267	30.204	8	High		6100000	0.155	4.08592	1
FALSE	Medium	Master Protein	Q8WUM4	Programmed cell death 6-interacting protein OS=Homo sapiens OX=9606 GN=PDCD6IP PE=1 SV=1	FALSE	0.0131072	1.75375	1.84332	1	1	1	1	868	95.963	6.52	High		5700000	0.043	2.05613	1			FALSE	High	Master Protein	Q5T3I0	G patch domain-containing protein 4 OS=Homo sapiens OX=9606 GN=GPATCH4 PE=1 SV=2	FALSE	0.00160256	4.7093	5.38117	1	2	1	1	446	50.351	9.63	High			0.08	5.49059	1
FALSE	Medium	Master Protein	Q8WUN7	Ubiquitin domain-containing protein 2 OS=Homo sapiens OX=9606 GN=UBTD2 PE=1 SV=2	FALSE	0.0131072	1.75056	4.70085	1	1	1	1	234	26.173	5.67	High		4700000	0.233	2.13535	1			FALSE	High	Master Protein	Q9Y252	E3 ubiquitin-protein ligase RNF6 OS=Homo sapiens OX=9606 GN=RNF6 PE=1 SV=1	FALSE	0.00160256	4.70885	3.06569	1	1	1	1	685	78.045	8.91	High		79000000	0.053	4.59285	1
FALSE	Medium	Master Protein	P01701	Immunoglobulin lambda variable 1-51 OS=Homo sapiens OX=9606 GN=IGLV1-51 PE=1 SV=2	FALSE	0.0138675	1.73755	6.83761	1	1	1	1	117	12.241	7.03	High			0.585	3.25268	1			FALSE	High	Master Protein	Q12830	Nucleosome-remodeling factor subunit BPTF OS=Homo sapiens OX=9606 GN=BPTF PE=1 SV=3	FALSE	0.00160256	4.70404	1.01773	2	2	2	1	3046	338.054	6.54	High		12000000	0.028	4.00285	2
FALSE	Medium	Master Protein	Q9GZX5	Zinc finger protein 350 OS=Homo sapiens OX=9606 GN=ZNF350 PE=1 SV=3	FALSE	0.0161663	1.71422	1.69173	1	1	1	1	532	59.973	8.62	High			0.07	1.84627	1			FALSE	High	Master Protein	Q9Y2K1	Zinc finger and BTB domain-containing protein 1 OS=Homo sapiens OX=9606 GN=ZBTB1 PE=1 SV=3	FALSE	0.00160256	4.69984	2.38429	1	1	1	1	713	81.963	6.39	High		9900000	0.054	3.52963	1
FALSE	Medium	Master Protein	Q8WTT2	Nucleolar complex protein 3 homolog OS=Homo sapiens OX=9606 GN=NOC3L PE=1 SV=1	FALSE	0.0183767	1.67861	1	1	1	1	1	800	92.49	9.17	High		4200000	0.055	2.03778	1			FALSE	High	Master Protein	Q7Z4F1	Low-density lipoprotein receptor-related protein 10 OS=Homo sapiens OX=9606 GN=LRP10 PE=1 SV=2	FALSE	0.00160256	4.69058	2.9453	1	1	1	1	713	76.145	5.52	High			0.08	3.44452	1
FALSE	Medium	Master Protein	Q12872	Splicing factor, suppressor of white-apricot homolog OS=Homo sapiens OX=9606 GN=SFSWAP PE=1 SV=3	FALSE	0.0183767	1.67572	1.36698	1	1	1	1	951	104.758	8.05	High		5900000	0.045	0	1			FALSE	High	Master Protein	P52435	DNA-directed RNA polymerase II subunit RPB11-a OS=Homo sapiens OX=9606 GN=POLR2J PE=1 SV=1	FALSE	0.00160256	4.67572	15.3846	1	1	1	1	117	13.285	5.86	High	Acetyl [N-Term]	5800000	0.468	4.23273	1
FALSE	Medium	Master Protein	O76094	Signal recognition particle subunit SRP72 OS=Homo sapiens OX=9606 GN=SRP72 PE=1 SV=3	FALSE	0.0183767	1.65916	1.63934	1	1	1	1	671	74.56	9.26	High		4800000	0.056	0	1			FALSE	High	Master Protein	Q02978	Mitochondrial 2-oxoglutarate/malate carrier protein OS=Homo sapiens OX=9606 GN=SLC25A11 PE=1 SV=3	FALSE	0.00160256	4.6396	5.09554	1	1	1	1	314	34.04	9.91	High		32000000	0.116	4.10119	1
FALSE	Medium	Master Protein	Q53TN4	Cytochrome b reductase 1 OS=Homo sapiens OX=9606 GN=CYBRD1 PE=1 SV=1	FALSE	0.0183767	1.65876	3.4965	1	1	1	1	286	31.621	8.76	High		66000000	0.233	2.20991	1			FALSE	High	Master Protein	P08758	Annexin A5 OS=Homo sapiens OX=9606 GN=ANXA5 PE=1 SV=2	FALSE	0.00160256	4.62434	5	1	1	1	1	320	35.914	5.05	High			0.093	3.24214	1
FALSE	Medium	Master Protein	Q8N7X0	Androglobin OS=Homo sapiens OX=9606 GN=ADGB PE=2 SV=3	FALSE	0.0191278	1.63827	0.479904	1	1	1	1	1667	189.594	8.31	High		14000000	0.025	0	1			FALSE	High	Master Protein	Q9H6Y2	WD repeat-containing protein 55 OS=Homo sapiens OX=9606 GN=WDR55 PE=1 SV=2	FALSE	0.00160256	4.62434	6.00522	1	1	1	1	383	42.044	4.92	High		28000000	0.11	6.46535	1
FALSE	Medium	Master Protein	O75531	Barrier-to-autointegration factor OS=Homo sapiens OX=9606 GN=BANF1 PE=1 SV=1	FALSE	0.0196523	1.61154	26.9663	1	1	1	1	89	10.052	6.09	High		1300000	0.389	2.86969	1			FALSE	High	Master Protein	Q9P0U4	CXXC-type zinc finger protein 1 OS=Homo sapiens OX=9606 GN=CXXC1 PE=1 SV=2	FALSE	0.00160256	4.61636	4.11585	2	2	2	1	656	75.663	8.24	High		51000000	0.145	6.4261	2
FALSE	Medium	Master Protein	O60264	SWI/SNF-related matrix-associated actin-dependent regulator of chromatin subfamily A member 5 OS=Homo sapiens OX=9606 GN=SMARCA5 PE=1 SV=1	FALSE	0.0196523	1.58403	1.14068	1	1	1	1	1052	121.828	8.09	High			0.034	0	1			FALSE	High	Master Protein	P04156	Major prion protein OS=Homo sapiens OX=9606 GN=PRNP PE=1 SV=1	FALSE	0.00160256	4.60137	4.74308	1	1	1	1	253	27.643	9	High		39000000	0.259	3.73086	1
FALSE	Medium	Master Protein	Q9NP79	Vacuolar protein sorting-associated protein VTA1 homolog OS=Homo sapiens OX=9606 GN=VTA1 PE=1 SV=1	FALSE	0.0196523	1.56815	2.60586	1	1	1	1	307	33.858	6.29	High			0.194	0	1			FALSE	High	Master Protein	Q9P270	SLAIN motif-containing protein 2 OS=Homo sapiens OX=9606 GN=SLAIN2 PE=1 SV=2	FALSE	0.00160256	4.60085	2.92599	1	1	1	1	581	62.505	9.45	High			0.066	4.45747	1
FALSE	Medium	Master Protein	Q01469	Fatty acid-binding protein 5 OS=Homo sapiens OX=9606 GN=FABP5 PE=1 SV=3	FALSE	0.0196523	1.55925	8.14815	1	1	1	1	135	15.155	7.01	High			0.259	0	1			FALSE	High	Master Protein	Q86VI3	Ras GTPase-activating-like protein IQGAP3 OS=Homo sapiens OX=9606 GN=IQGAP3 PE=1 SV=2	FALSE	0.00160256	4.59619	1.04231	1	1	1	1	1631	184.584	7.65	High		5100000	0.023	3.51214	1
FALSE	Medium	Master Protein	Q8IX01	SURP and G-patch domain-containing protein 2 OS=Homo sapiens OX=9606 GN=SUGP2 PE=1 SV=2	FALSE	0.0196523	1.55253	1.2939	1	1	1	1	1082	120.132	7.28	High		5600000	0.037	2.10517	1			FALSE	High	Master Protein	Q9UHB6	LIM domain and actin-binding protein 1 OS=Homo sapiens OX=9606 GN=LIMA1 PE=1 SV=1	FALSE	0.00160256	4.56209	2.23979	1	1	1	1	759	85.173	6.84	High		18000000	0.041	4.82051	1
FALSE	Medium	Master Protein	O75821	Eukaryotic translation initiation factor 3 subunit G OS=Homo sapiens OX=9606 GN=EIF3G PE=1 SV=2	FALSE	0.0196523	1.55098	5	1	1	1	1	320	35.589	6.13	High		1400000	0.122	0	1			FALSE	High	Master Protein	Q8N684	Cleavage and polyadenylation specificity factor subunit 7 OS=Homo sapiens OX=9606 GN=CPSF7 PE=1 SV=1	FALSE	0.00160256	4.55502	3.18471	1	1	1	1	471	52.018	8	High		46000000	0.096	3.55376	1
FALSE	Medium	Master Protein	Q9H583	HEAT repeat-containing protein 1 OS=Homo sapiens OX=9606 GN=HEATR1 PE=1 SV=3	FALSE	0.0196523	1.54944	0.606343	1	1	1	1	2144	242.215	6.54	High		3600000	0.018	2.20128	1			FALSE	High	Master Protein	Q9BRJ7	Tudor-interacting repair regulator protein OS=Homo sapiens OX=9606 GN=NUDT16L1 PE=1 SV=1	FALSE	0.00160256	4.5516	8.05687	1	1	1	1	211	23.323	8.91	High		5400000	0.155	3.44284	1
FALSE	Medium	Master Protein	P01112	GTPase HRas OS=Homo sapiens OX=9606 GN=HRAS PE=1 SV=1	FALSE	0.0196523	1.54076	4.7619	1	2	1	1	189	21.285	5.31	High			0.233	0	1			FALSE	High	Master Protein	P55197	Protein AF-10 OS=Homo sapiens OX=9606 GN=MLLT10 PE=1 SV=2	FALSE	0.00160256	4.53313	2.34082	1	1	1	1	1068	113.251	8.21	High			0.066	4.7857	1
FALSE	Medium	Master Protein	P51164	Potassium-transporting ATPase subunit beta OS=Homo sapiens OX=9606 GN=ATP4B PE=1 SV=1	FALSE	0.0196523	1.5391	3.43643	1	1	1	1	291	33.345	7.33	High		12000000	0.155	2.09703	1			FALSE	High	Master Protein	O75909	Cyclin-K OS=Homo sapiens OX=9606 GN=CCNK PE=1 SV=2	FALSE	0.00160256	4.52273	4.13793	1	1	1	1	580	64.199	8.41	High			0.116	3.95359	1
FALSE	Medium	Master Protein	P07996	Thrombospondin-1 OS=Homo sapiens OX=9606 GN=THBS1 PE=1 SV=2	FALSE	0.0203774	1.52187	1.62393	1	1	1	1	1170	129.3	4.94	High			0.032	2.14134	1			FALSE	High	Master Protein	P48729	Casein kinase I isoform alpha OS=Homo sapiens OX=9606 GN=CSNK1A1 PE=1 SV=2	FALSE	0.00160256	4.50808	6.23145	1	1	1	1	337	38.89	9.57	High		2900000	0.116	3.28913	1
FALSE	Medium	Master Protein	Q9Y696	Chloride intracellular channel protein 4 OS=Homo sapiens OX=9606 GN=CLIC4 PE=1 SV=4	FALSE	0.0210843	1.51599	7.11462	1	2	1	1	253	28.754	5.59	High		1600000	0.145	0	1			FALSE	High	Master Protein	Q16698	2,4-dienoyl-CoA reductase, mitochondrial OS=Homo sapiens OX=9606 GN=DECR1 PE=1 SV=1	FALSE	0.00160256	4.48122	6.56716	1	3	1	1	335	36.045	9.28	High			0.11	5.05963	1
FALSE	Medium	Master Protein	A5YKK6	CCR4-NOT transcription complex subunit 1 OS=Homo sapiens OX=9606 GN=CNOT1 PE=1 SV=2	FALSE	0.0210843	1.51173	0.462963	1	1	1	1	2376	266.768	7.11	High			0.016	1.66339	1			FALSE	High	Master Protein	Q9Y3X0	Coiled-coil domain-containing protein 9 OS=Homo sapiens OX=9606 GN=CCDC9 PE=1 SV=1	FALSE	0.00160256	4.4773	2.44821	1	1	1	1	531	59.667	5.4	High		120000000	0.08	4.36041	1
FALSE	Medium	Master Protein	Q9UKK3	Poly [ADP-ribose] polymerase 4 OS=Homo sapiens OX=9606 GN=PARP4 PE=1 SV=3	FALSE	0.0218209	1.5092	0.580046	1	1	1	1	1724	192.472	5.66	High		2600000	0.026	1.87146	1			FALSE	High	Master Protein	Q9H081	Protein MIS12 homolog OS=Homo sapiens OX=9606 GN=MIS12 PE=1 SV=1	FALSE	0.00160256	4.47314	6.82927	1	1	1	1	205	24.124	5.69	High		3400000	0.179	4.13083	1
FALSE	Medium	Master Protein	O76021	Ribosomal L1 domain-containing protein 1 OS=Homo sapiens OX=9606 GN=RSL1D1 PE=1 SV=3	FALSE	0.0224215	1.49894	1.63265	1	1	1	1	490	54.939	10.13	High			0.093	1.65082	1			FALSE	High	Master Protein	Q5T280	Putative methyltransferase C9orf114 OS=Homo sapiens OX=9606 GN=SPOUT1 PE=1 SV=3	FALSE	0.00160256	4.45817	6.38298	1	1	1	1	376	41.982	7.43	High		31000000	0.122	6.32369	1
FALSE	Medium	Master Protein	Q9Y4W2	Ribosomal biogenesis protein LAS1L OS=Homo sapiens OX=9606 GN=LAS1L PE=1 SV=2	FALSE	0.0224215	1.4908	1.08992	1	1	1	1	734	83.013	4.73	High		2400000	0.055	0	1			FALSE	High	Master Protein	P51825	AF4/FMR2 family member 1 OS=Homo sapiens OX=9606 GN=AFF1 PE=1 SV=1	FALSE	0.00160256	4.45556	1.40496	1	1	1	1	1210	131.341	9.2	High		30000000	0.035	4.58468	1
FALSE	Medium	Master Protein	Q5JVF3	PCI domain-containing protein 2 OS=Homo sapiens OX=9606 GN=PCID2 PE=1 SV=2	FALSE	0.0224215	1.46572	2.50627	1	1	1	1	399	46	8.53	High		3200000	0.077	2.436	1			FALSE	High	Master Protein	Q8TBF4	Zinc finger CCHC-type and RNA-binding motif-containing protein 1 OS=Homo sapiens OX=9606 GN=ZCRB1 PE=1 SV=2	FALSE	0.00160256	4.44648	8.75576	1	1	1	1	217	24.576	8.53	High		19000000	0.212	2.70426	1
FALSE	Medium	Master Protein	Q5VTL8	Pre-mRNA-splicing factor 38B OS=Homo sapiens OX=9606 GN=PRPF38B PE=1 SV=1	FALSE	0.0261194	1.44406	2.1978	1	1	1	1	546	64.429	10.54	High		14000000	0.105	2.30581	1			FALSE	High	Master Protein	Q09161	Nuclear cap-binding protein subunit 1 OS=Homo sapiens OX=9606 GN=NCBP1 PE=1 SV=1	FALSE	0.00160256	4.43051	2.53165	1	1	1	1	790	91.781	6.43	High		11000000	0.058	2.96329	1
FALSE	Medium	Master Protein	O60493	Sorting nexin-3 OS=Homo sapiens OX=9606 GN=SNX3 PE=1 SV=3	FALSE	0.0268456	1.43688	4.32099	1	1	1	1	162	18.751	8.66	High		11000000	0	1.68766	1			FALSE	High	Master Protein	P62195	26S proteasome regulatory subunit 8 OS=Homo sapiens OX=9606 GN=PSMC5 PE=1 SV=1	FALSE	0.00160256	4.42876	3.20197	1	1	1	1	406	45.597	7.55	High		16000000	0.086	3.78264	1
FALSE	Medium	Master Protein	Q5BKT4	Dol-P-Glc:Glc(2)Man(9)GlcNAc(2)-PP-Dol alpha-1,2-glucosyltransferase OS=Homo sapiens OX=9606 GN=ALG10 PE=2 SV=1	FALSE	0.0275503	1.42806	2.11416	1	1	1	1	473	55.569	9.29	High			0	0	1			FALSE	High	Master Protein	E9PRG8	Uncharacterized protein C11orf98 OS=Homo sapiens OX=9606 GN=C11orf98 PE=4 SV=1	FALSE	0.00160256	4.41544	10.6557	1	1	1	1	122	13.79	11.69	High		320000000	0.585	3.81229	1
FALSE	Medium	Master Protein	Q8WY36	HMG box transcription factor BBX OS=Homo sapiens OX=9606 GN=BBX PE=1 SV=1	FALSE	0.0290179	1.40077	1.16897	1	1	1	1	941	105.064	8.79	High			0.046	0	1			FALSE	High	Master Protein	Q7RTV0	PHD finger-like domain-containing protein 5A OS=Homo sapiens OX=9606 GN=PHF5A PE=1 SV=1	FALSE	0.00160256	4.4096	14.5455	1	1	1	1	110	12.397	8.41	High		5400000	0.334	2.98827	1
FALSE	Medium	Master Protein	Q86WI1	Fibrocystin-L OS=Homo sapiens OX=9606 GN=PKHD1L1 PE=2 SV=2	FALSE	0.0304833	1.39083	0.542069	1	1	1	1	4243	465.439	6.11	High			0.012	0	1			FALSE	High	Master Protein	Q14807	Kinesin-like protein KIF22 OS=Homo sapiens OX=9606 GN=KIF22 PE=1 SV=5	FALSE	0.00160256	4.40561	3.60902	1	1	1	1	665	73.217	9.45	High		21000000	0.058	3.53692	1
FALSE	Medium	Master Protein	P84022	Mothers against decapentaplegic homolog 3 OS=Homo sapiens OX=9606 GN=SMAD3 PE=1 SV=1	FALSE	0.0311804	1.36572	2.35294	1	1	1	1	425	48.05	7.15	High		8300000	0	2.11279	1			FALSE	High	Master Protein	Q9NZM1	Myoferlin OS=Homo sapiens OX=9606 GN=MYOF PE=1 SV=1	FALSE	0.00160256	4.38891	1.11596	1	1	1	1	2061	234.561	6.18	High		7000000	0.017	3.20132	1
FALSE	Medium	Master Protein	P09874	Poly [ADP-ribose] polymerase 1 OS=Homo sapiens OX=9606 GN=PARP1 PE=1 SV=4	FALSE	0.0311804	1.35174	1.08481	1	1	1	1	1014	113.012	8.88	High			0.037	2.19456	1			FALSE	High	Master Protein	Q9H8M2	Bromodomain-containing protein 9 OS=Homo sapiens OX=9606 GN=BRD9 PE=1 SV=2	FALSE	0.00160256	4.38753	3.35008	1	2	1	1	597	66.958	6.19	High		7800000	0.08	4.97614	1
FALSE	Medium	Master Protein	Q86SQ0	Pleckstrin homology-like domain family B member 2 OS=Homo sapiens OX=9606 GN=PHLDB2 PE=1 SV=2	FALSE	0.0317109	1.34582	1.03751	1	1	1	1	1253	142.07	7.43	High		2400000	0.031	0	1			FALSE	High	Master Protein	Q9Y6A4	Cilia- and flagella-associated protein 20 OS=Homo sapiens OX=9606 GN=CFAP20 PE=1 SV=1	FALSE	0.00160256	4.37039	8.80829	1	1	1	1	193	22.76	9.76	High		4400000	0.212	2.88156	1
FALSE	Medium	Master Protein	O75340	Programmed cell death protein 6 OS=Homo sapiens OX=9606 GN=PDCD6 PE=1 SV=1	FALSE	0.0317109	1.33932	3.14136	1	1	1	1	191	21.855	5.4	High		3900000	0.233	1.68456	1			FALSE	High	Master Protein	P51148	Ras-related protein Rab-5C OS=Homo sapiens OX=9606 GN=RAB5C PE=1 SV=2	FALSE	0.00160256	4.36021	6.48148	1	1	1	1	216	23.468	8.41	High		24000000	0.179	3.9235	1
FALSE	Medium	Master Protein	P36542	ATP synthase subunit gamma, mitochondrial OS=Homo sapiens OX=9606 GN=ATP5F1C PE=1 SV=1	FALSE	0.0317109	1.3363	3.3557	1	1	1	1	298	32.975	9.22	High		10000000	0.136	1.97589	1			FALSE	High	Master Protein	Q16666	Gamma-interferon-inducible protein 16 OS=Homo sapiens OX=9606 GN=IFI16 PE=1 SV=3	FALSE	0.00160256	4.35468	2.16561	1	1	1	1	785	88.199	9.28	High			0.048	3.05273	1
FALSE	Medium	Master Protein	O60610	Protein diaphanous homolog 1 OS=Homo sapiens OX=9606 GN=DIAPH1 PE=1 SV=2	FALSE	0.0317109	1.33555	1.02201	1	1	1	1	1272	141.258	5.41	High		4400000	0.033	0	1			FALSE	High	Master Protein	O95373	Importin-7 OS=Homo sapiens OX=9606 GN=IPO7 PE=1 SV=1	FALSE	0.00160256	4.35223	1.44509	1	1	1	1	1038	119.44	4.82	High		18000000	0.048	4.02575	1
FALSE	Medium	Master Protein	O75489	NADH dehydrogenase [ubiquinone] iron-sulfur protein 3, mitochondrial OS=Homo sapiens OX=9606 GN=NDUFS3 PE=1 SV=1	FALSE	0.0317109	1.33329	5.30303	1	1	1	1	264	30.223	7.5	High		2000000	0.122	2.23902	1			FALSE	High	Master Protein	Q14011	Cold-inducible RNA-binding protein OS=Homo sapiens OX=9606 GN=CIRBP PE=1 SV=1	FALSE	0.00160256	4.34304	12.2093	1	1	1	1	172	18.637	9.51	High		2000000	0.194	2.75482	1
FALSE	Medium	Master Protein	Q9H4P4	E3 ubiquitin-protein ligase NRDP1 OS=Homo sapiens OX=9606 GN=RNF41 PE=1 SV=2	FALSE	0.0324245	1.30138	3.78549	1	1	1	1	317	35.882	6.14	High		57000000	0.145	0	1			FALSE	High	Master Protein	Q96RR1	Twinkle protein, mitochondrial OS=Homo sapiens OX=9606 GN=TWNK PE=1 SV=1	FALSE	0.00160256	4.34266	2.92398	1	1	1	1	684	77.106	8.98	High		10000000	0.053	3.81039	1
FALSE	Medium	Master Protein	P49711	Transcriptional repressor CTCF OS=Homo sapiens OX=9606 GN=CTCF PE=1 SV=1	FALSE	0.0330882	1.29414	2.88858	1	1	1	1	727	82.732	6.96	High		5900000	0.066	2.70487	1			FALSE	High	Master Protein	Q9UNL2	Translocon-associated protein subunit gamma OS=Homo sapiens OX=9606 GN=SSR3 PE=1 SV=1	FALSE	0.00160256	4.33781	7.56757	1	1	1	1	185	21.067	9.61	High			0.389	2.94795	1
FALSE	Medium	Master Protein	O75083	WD repeat-containing protein 1 OS=Homo sapiens OX=9606 GN=WDR1 PE=1 SV=4	FALSE	0.0330882	1.28258	1.32013	1	1	1	1	606	66.152	6.65	High		11000000	0.061	0	1			FALSE	High	Master Protein	Q15072	Zinc finger protein OZF OS=Homo sapiens OX=9606 GN=ZNF146 PE=1 SV=2	FALSE	0.00160256	4.33677	6.16438	1	1	1	1	292	33.286	8.88	High		5700000	0.129	2.86281	1
FALSE	Medium	Master Protein	Q9NQW6	Anillin OS=Homo sapiens OX=9606 GN=ANLN PE=1 SV=2	FALSE	0.0374175	1.26664	0.800712	1	1	1	1	1124	124.122	8.07	High			0.032	0	1			FALSE	High	Master Protein	P41212	Transcription factor ETV6 OS=Homo sapiens OX=9606 GN=ETV6 PE=1 SV=1	FALSE	0.00160256	4.31524	4.64602	1	1	1	1	452	52.967	7.43	High		54000000	0.089	3.36942	1
FALSE	Medium	Master Protein	P53396	ATP-citrate synthase OS=Homo sapiens OX=9606 GN=ACLY PE=1 SV=3	FALSE	0.0394737	1.24192	0.726612	1	1	1	1	1101	120.762	7.33	High		3100000	0.035	0	1			FALSE	High	Master Protein	Q9Y696	Chloride intracellular channel protein 4 OS=Homo sapiens OX=9606 GN=CLIC4 PE=1 SV=4	FALSE	0.00160256	4.28845	4.74308	1	1	1	1	253	28.754	5.59	High		13000000	0.145	3.99741	1
FALSE	Medium	Master Protein	Q9UKF6	Cleavage and polyadenylation specificity factor subunit 3 OS=Homo sapiens OX=9606 GN=CPSF3 PE=1 SV=1	FALSE	0.0394737	1.23232	2.48538	1	1	1	1	684	77.436	5.6	High		9700000	0.062	2.31153	1			FALSE	High	Master Protein	P04792	Heat shock protein beta-1 OS=Homo sapiens OX=9606 GN=HSPB1 PE=1 SV=2	FALSE	0.00160256	4.28811	8.29268	1	1	1	1	205	22.768	6.4	High		16000000	0.194	3.20225	1
FALSE	Medium	Master Protein	Q8TB24	Ras and Rab interactor 3 OS=Homo sapiens OX=9606 GN=RIN3 PE=1 SV=4	FALSE	0.0394737	1.23047	1.72589	1	1	1	1	985	107.785	6.61	High			0.046	2.05897	1			FALSE	High	Master Protein	P05412	Transcription factor AP-1 OS=Homo sapiens OX=9606 GN=JUN PE=1 SV=2	FALSE	0.00160256	4.27303	4.22961	1	1	1	1	331	35.653	8.76	High		39000000	0.259	3.28519	1
FALSE	Medium	Master Protein	Q8NEJ9	Neuroguidin OS=Homo sapiens OX=9606 GN=NGDN PE=1 SV=1	FALSE	0.0394737	1.22812	4.44444	1	1	1	1	315	35.872	9.57	High			0.145	1.79556	1			FALSE	High	Master Protein	P02647	Apolipoprotein A-I OS=Homo sapiens OX=9606 GN=APOA1 PE=1 SV=1	FALSE	0.00160256	4.2668	5.99251	1	2	1	1	267	30.759	5.76	High		170000000	0.116	6.87945	1
FALSE	Medium	Master Protein	Q6ZXV5	Transmembrane and TPR repeat-containing protein 3 OS=Homo sapiens OX=9606 GN=TMTC3 PE=1 SV=2	FALSE	0.0442029	1.2107	0.655738	1	1	1	1	915	103.942	8.87	High		4100000	0	0	1			FALSE	High	Master Protein	Q6UWP8	Suprabasin OS=Homo sapiens OX=9606 GN=SBSN PE=1 SV=2	FALSE	0.00160256	4.26328	6.10169	1	1	1	1	590	60.505	7.01	High		21000000	0.072	3.50876	1
FALSE	Medium	Master Protein	P61221	ATP-binding cassette sub-family E member 1 OS=Homo sapiens OX=9606 GN=ABCE1 PE=1 SV=1	FALSE	0.0456191	1.20343	2.50417	1	1	1	1	599	67.271	8.34	High		4600000	0.066	2.53804	1			FALSE	High	Master Protein	Q96GN5	Cell division cycle-associated 7-like protein OS=Homo sapiens OX=9606 GN=CDCA7L PE=1 SV=2	FALSE	0.00160256	4.26138	2.64317	1	1	1	1	454	52.174	5.74	High		130000000	0.08	3.51895	1
FALSE	Medium	Master Protein	Q96CS3	FAS-associated factor 2 OS=Homo sapiens OX=9606 GN=FAF2 PE=1 SV=2	FALSE	0.0462094	1.19552	3.82022	1	1	1	1	445	52.591	5.62	High		750000	0.089	1.75042	1			FALSE	High	Master Protein	Q86Y79	Probable peptidyl-tRNA hydrolase OS=Homo sapiens OX=9606 GN=PTRH1 PE=1 SV=1	FALSE	0.00160256	4.24965	11.6822	1	1	1	1	214	22.922	10.56	High		5900000	0.179	4.37602	1
FALSE	Medium	Master Protein	Q7Z2Y8	Interferon-induced very large GTPase 1 OS=Homo sapiens OX=9606 GN=GVINP1 PE=2 SV=2	FALSE	0.0462094	1.19355	0.784476	1	1	1	1	2422	278.871	6.55	High		6100000	0.016	2.95605	1			FALSE	High	Master Protein	Q96A35	39S ribosomal protein L24, mitochondrial OS=Homo sapiens OX=9606 GN=MRPL24 PE=1 SV=1	FALSE	0.00160256	4.24734	6.01852	1	1	1	1	216	24.899	9.29	High		43000000	0.155	3.29613	1
FALSE	Medium	Master Protein	P21673	Diamine acetyltransferase 1 OS=Homo sapiens OX=9606 GN=SAT1 PE=1 SV=1	FALSE	0.04683	1.18495	7.60234	1	1	1	1	171	20.011	5.16	High		11000000	0.292	1.87322	1			FALSE	High	Master Protein	Q9BYG3	MKI67 FHA domain-interacting nucleolar phosphoprotein OS=Homo sapiens OX=9606 GN=NIFK PE=1 SV=1	FALSE	0.00160256	4.24489	4.43686	1	1	1	1	293	34.201	9.88	High		43000000	0.145	3.90755	1
FALSE	Medium	Master Protein	Q9UGM3	Deleted in malignant brain tumors 1 protein OS=Homo sapiens OX=9606 GN=DMBT1 PE=1 SV=2	FALSE	0.0480631	1.17934	2.48653	1	1	1	1	2413	260.569	5.44	High		15000000	0.025	1.6935	1			FALSE	High	Master Protein	O95707	Ribonuclease P protein subunit p29 OS=Homo sapiens OX=9606 GN=POP4 PE=1 SV=2	FALSE	0.00160256	4.19165	6.36364	1	1	1	1	220	25.409	10.07	High		41000000	0.212	3.17586	1
FALSE	Medium	Master Protein	Q9P2N5	RNA-binding protein 27 OS=Homo sapiens OX=9606 GN=RBM27 PE=1 SV=2	FALSE	0.0480631	1.17881	3.30189	1	1	1	1	1060	118.645	9.19	High			0.048	0	1			FALSE	High	Master Protein	Q92974	Rho guanine nucleotide exchange factor 2 OS=Homo sapiens OX=9606 GN=ARHGEF2 PE=1 SV=4	FALSE	0.00160256	4.18749	1.72414	1	1	1	1	986	111.473	7.27	High		11000000	0.036	2.9639	1
FALSE	Medium	Master Protein	Q9NRR4	Ribonuclease 3 OS=Homo sapiens OX=9606 GN=DROSHA PE=1 SV=2	FALSE	0.0480631	1.17698	1.16448	1	1	1	1	1374	159.214	7.87	High		930000	0.036	0	1			FALSE	High	Master Protein	Q9ULX9	Transcription factor MafF OS=Homo sapiens OX=9606 GN=MAFF PE=1 SV=2	FALSE	0.00160256	4.15783	9.7561	1	1	1	1	164	17.749	9.8	High		80000000	0.259	3.70888	1
FALSE	Medium	Master Protein	P98082	Disabled homolog 2 OS=Homo sapiens OX=9606 GN=DAB2 PE=1 SV=3	FALSE	0.0480631	1.17581	2.72727	1	1	1	1	770	82.397	5.53	High			0.066	0	1			FALSE	High	Master Protein	Q9H444	Charged multivesicular body protein 4b OS=Homo sapiens OX=9606 GN=CHMP4B PE=1 SV=1	FALSE	0.00160256	4.15237	6.25	1	1	1	1	224	24.935	4.82	High		12000000	0.179	3.24927	1
FALSE	Medium	Master Protein	Q8N1W1	Rho guanine nucleotide exchange factor 28 OS=Homo sapiens OX=9606 GN=ARHGEF28 PE=1 SV=3	FALSE	0.0480631	1.17386	1.17302	1	1	1	1	1705	191.771	6.04	High		34000000	0.026	2.33633	1			FALSE	High	Master Protein	Q14126	Desmoglein-2 OS=Homo sapiens OX=9606 GN=DSG2 PE=1 SV=2	FALSE	0.00160256	4.14624	1.87835	1	1	1	1	1118	122.218	5.24	High		21000000	0.04	3.29699	1
FALSE	Low	Master Protein	Q96AJ1	Clusterin-associated protein 1 OS=Homo sapiens OX=9606 GN=CLUAP1 PE=1 SV=4	FALSE	0.0501433	1.16571	7.02179	1	1	1	1	413	48.095	4.77	High		9300000	0.105	2.08186	1			FALSE	High	Master Protein	O94929	Actin-binding LIM protein 3 OS=Homo sapiens OX=9606 GN=ABLIM3 PE=1 SV=3	FALSE	0.00160256	4.12954	1.90337	1	1	1	1	683	77.752	8.54	High			0.05	3.29133	1
FALSE	Low	Master Protein	Q7Z4F1	Low-density lipoprotein receptor-related protein 10 OS=Homo sapiens OX=9606 GN=LRP10 PE=1 SV=2	FALSE	0.0501433	1.16336	0.981767	1	1	1	1	713	76.145	5.52	High		2400000	0.08	0	1			FALSE	High	Master Protein	P10644	cAMP-dependent protein kinase type I-alpha regulatory subunit OS=Homo sapiens OX=9606 GN=PRKAR1A PE=1 SV=1	FALSE	0.00160256	4.12662	3.14961	1	1	1	1	381	42.955	5.35	High		10000000	0.122	3.56064	1
FALSE	Low	Master Protein	P48444	Coatomer subunit delta OS=Homo sapiens OX=9606 GN=ARCN1 PE=1 SV=1	FALSE	0.051539	1.16027	2.54403	1	1	1	1	511	57.174	6.21	High		2600000	0.08	2.08331	1			FALSE	High	Master Protein	O14980	Exportin-1 OS=Homo sapiens OX=9606 GN=XPO1 PE=1 SV=1	FALSE	0.00160256	4.11953	2.05415	1	1	1	1	1071	123.306	6.06	High		3000000	0.04	3.41929	1
FALSE	Low	Master Protein	Q86UR5	Regulating synaptic membrane exocytosis protein 1 OS=Homo sapiens OX=9606 GN=RIMS1 PE=1 SV=1	FALSE	0.0521429	1.15608	1.12293	1	1	1	1	1692	188.956	9.66	High		31000000	0.022	3.3117	1			FALSE	High	Master Protein	Q9P003	Protein cornichon homolog 4 OS=Homo sapiens OX=9606 GN=CNIH4 PE=1 SV=1	FALSE	0.00160256	4.11924	14.3885	1	1	1	1	139	16.082	6.65	High		21000000	0.778	4.54207	1
FALSE	Low	Master Protein	Q7Z7M0	Multiple epidermal growth factor-like domains protein 8 OS=Homo sapiens OX=9606 GN=MEGF8 PE=1 SV=2	FALSE	0.0583215	1.14375	0.59754	1	1	1	1	2845	302.901	6.87	High		10000000	0.019	0	1			FALSE	High	Master Protein	P10620	Microsomal glutathione S-transferase 1 OS=Homo sapiens OX=9606 GN=MGST1 PE=1 SV=1	FALSE	0.00160256	4.11464	7.74194	1	1	1	1	155	17.587	9.39	High		92000000	0.389	3.48008	1
FALSE	Low	Master Protein	Q9BY77	Polymerase delta-interacting protein 3 OS=Homo sapiens OX=9606 GN=POLDIP3 PE=1 SV=2	FALSE	0.0583215	1.14315	2.3753	1	1	1	1	421	46.06	9.99	High		3900000	0.086	2.14461	1			FALSE	High	Master Protein	O75152	Zinc finger CCCH domain-containing protein 11A OS=Homo sapiens OX=9606 GN=ZC3H11A PE=1 SV=3	FALSE	0.00160256	4.1121	2.71605	1	1	1	1	810	89.076	8.37	High		22000000	0.044	3.12563	1
FALSE	Low	Master Protein	Q9UBB9	Tuftelin-interacting protein 11 OS=Homo sapiens OX=9606 GN=TFIP11 PE=1 SV=1	FALSE	0.0583215	1.13224	2.38949	1	1	1	1	837	96.758	5.67	High			0.038	2.23493	1			FALSE	High	Master Protein	Q96KR1	Zinc finger RNA-binding protein OS=Homo sapiens OX=9606 GN=ZFR PE=1 SV=2	FALSE	0.00160256	4.10885	1.58287	1	1	1	1	1074	116.939	9.04	High			0.048	3.85523	1
FALSE	Low	Master Protein	P04114	Apolipoprotein B-100 OS=Homo sapiens OX=9606 GN=APOB PE=1 SV=2	FALSE	0.0624556	1.11132	0.131492	1	1	1	1	4563	515.283	7.05	High		6500000	0.008	0	1			FALSE	High	Master Protein	P0CJ79	Zinc finger protein 888 OS=Homo sapiens OX=9606 GN=ZNF888 PE=3 SV=2	FALSE	0.00160256	4.10496	1.81058	1	1	1	1	718	83.495	9.16	High		15000000	0.041	3.88111	1
FALSE	Low	Master Protein	O00541	Pescadillo homolog OS=Homo sapiens OX=9606 GN=PES1 PE=1 SV=1	FALSE	0.0624556	1.10908	1.87075	1	1	1	1	588	67.96	7.33	High		1100000	0.062	0	1			FALSE	High	Master Protein	P29317	Ephrin type-A receptor 2 OS=Homo sapiens OX=9606 GN=EPHA2 PE=1 SV=2	FALSE	0.00160256	4.06921	2.66393	2	2	2	1	976	108.197	6.23	High		9500000	0.04	4.57306	2
FALSE	Low	Master Protein	Q13418	Integrin-linked protein kinase OS=Homo sapiens OX=9606 GN=ILK PE=1 SV=2	FALSE	0.0635593	1.09871	2.21239	1	1	1	1	452	51.386	8.07	High		3900000	0.086	0	1			FALSE	High	Master Protein	Q6WCQ1	Myosin phosphatase Rho-interacting protein OS=Homo sapiens OX=9606 GN=MPRIP PE=1 SV=3	FALSE	0.00160256	3.99225	1.07317	1	1	1	1	1025	116.461	6.21	High		80000000	0.038	4.14279	1
FALSE	Low	Master Protein	Q01432	AMP deaminase 3 OS=Homo sapiens OX=9606 GN=AMPD3 PE=1 SV=1	FALSE	0.0635593	1.09675	2.86832	1	1	1	1	767	88.756	6.98	High		650000	0.056	0	1			FALSE	High	Master Protein	Q9BXS4	Transmembrane protein 59 OS=Homo sapiens OX=9606 GN=TMEM59 PE=1 SV=1	FALSE	0.00160256	3.98297	4.64396	1	1	1	1	323	36.2	5.1	High		95000000	0.129	3.55739	1
FALSE	Low	Master Protein	Q9Y2I9	TBC1 domain family member 30 OS=Homo sapiens OX=9606 GN=TBC1D30 PE=1 SV=2	FALSE	0.0635593	1.0955	1.2987	1	1	1	1	924	102.679	8.29	High			0.043	2.60881	1			FALSE	High	Master Protein	P57678	Gem-associated protein 4 OS=Homo sapiens OX=9606 GN=GEMIN4 PE=1 SV=2	FALSE	0.00160256	3.96859	2.83554	1	1	1	1	1058	119.96	6.04	High		5100000	0.038	2.33427	1
FALSE	Low	Master Protein	P61927	60S ribosomal protein L37 OS=Homo sapiens OX=9606 GN=RPL37 PE=1 SV=2	FALSE	0.0635593	1.09173	6.18557	1	2	1	1	97	11.071	11.74	High		75000000	0.334	0	1			FALSE	High	Master Protein	P62306	Small nuclear ribonucleoprotein F OS=Homo sapiens OX=9606 GN=SNRPF PE=1 SV=1	FALSE	0.00160256	3.96577	15.1163	1	1	1	1	86	9.719	4.67	High		120000000	0.585	3.4022	1
FALSE	Low	Master Protein	Q96N23	Cilia- and flagella-associated protein 54 OS=Homo sapiens OX=9606 GN=CFAP54 PE=2 SV=3	FALSE	0.0662906	1.08486	0.193798	1	1	1	1	3096	351.744	8.1	High		7400000	0.013	1.99022	1			FALSE	High	Master Protein	Q02241	Kinesin-like protein KIF23 OS=Homo sapiens OX=9606 GN=KIF23 PE=1 SV=3	FALSE	0.00160256	3.95001	1.875	1	1	1	1	960	109.99	8.51	High		4000000	0.04	2.70616	1
FALSE	Low	Master Protein	Q9H6R6	Palmitoyltransferase ZDHHC6 OS=Homo sapiens OX=9606 GN=ZDHHC6 PE=1 SV=1	FALSE	0.0669486	1.0816	5.08475	1	1	1	1	413	47.631	8.47	High			0.155	3.44804	1			FALSE	High	Master Protein	P51523	Zinc finger protein 84 OS=Homo sapiens OX=9606 GN=ZNF84 PE=1 SV=2	FALSE	0.00160256	3.94654	2.30352	1	1	1	1	738	85.403	8.78	High			0.05	3.74753	1
FALSE	Low	Master Protein	Q13823	Nucleolar GTP-binding protein 2 OS=Homo sapiens OX=9606 GN=GNL2 PE=1 SV=1	FALSE	0.0683099	1.07967	1.09439	1	1	1	1	731	83.603	9.25	High		1900000	0.058	1.98088	1			FALSE	High	Master Protein	Q92504	Zinc transporter SLC39A7 OS=Homo sapiens OX=9606 GN=SLC39A7 PE=1 SV=2	FALSE	0.00160256	3.9333	2.98507	1	1	1	1	469	50.087	6.87	High		44000000	0.233	3.53441	1
FALSE	Low	Master Protein	P83111	Serine beta-lactamase-like protein LACTB, mitochondrial OS=Homo sapiens OX=9606 GN=LACTB PE=1 SV=2	FALSE	0.070028	1.0715	1.64534	1	1	1	1	547	60.655	8.53	High		2200000	0.07	1.98484	1			FALSE	High	Master Protein	P56182	Ribosomal RNA processing protein 1 homolog A OS=Homo sapiens OX=9606 GN=RRP1 PE=1 SV=1	FALSE	0.00160256	3.93256	2.81996	1	1	1	1	461	52.807	9.33	High		34000000	0.089	3.13981	1
FALSE	Low	Master Protein	O00560	Syntenin-1 OS=Homo sapiens OX=9606 GN=SDCBP PE=1 SV=1	FALSE	0.070028	1.06971	2.01342	1	1	1	1	298	32.424	7.53	High		2700000	0.136	1.80883	1			FALSE	High	Master Protein	P80723	Brain acid soluble protein 1 OS=Homo sapiens OX=9606 GN=BASP1 PE=1 SV=2	FALSE	0.00160256	3.91686	9.2511	1	1	1	1	227	22.68	4.63	High		11000000	0.194	2.38109	1
FALSE	Low	Master Protein	Q6DD88	Atlastin-3 OS=Homo sapiens OX=9606 GN=ATL3 PE=1 SV=1	FALSE	0.070028	1.06941	3.32717	1	1	1	1	541	60.503	5.66	High		350000	0.08	0	1			FALSE	High	Master Protein	Q9H8H0	Nucleolar protein 11 OS=Homo sapiens OX=9606 GN=NOL11 PE=1 SV=1	FALSE	0.00160256	3.89347	1.94715	1	1	1	1	719	81.072	6.07	High		28000000	0.053	2.85915	1
FALSE	Low	Master Protein	P01860	Immunoglobulin heavy constant gamma 3 OS=Homo sapiens OX=9606 GN=IGHG3 PE=1 SV=2	FALSE	0.070028	1.06905	2.12202	1	2	1	1	377	41.26	7.9	High			0.136	1.76634	1			FALSE	High	Master Protein	Q9UMY1	Nucleolar protein 7 OS=Homo sapiens OX=9606 GN=NOL7 PE=1 SV=2	FALSE	0.00160256	3.89042	5.44747	1	1	1	1	257	29.409	9.67	High		32000000	0.233	3.76086	1
																								FALSE	High	Master Protein	P49458	Signal recognition particle 9 kDa protein OS=Homo sapiens OX=9606 GN=SRP9 PE=1 SV=2	FALSE	0.00160256	3.88991	17.4419	2	2	2	1	86	10.105	7.97	High		70000000	0.931	4.64309	2
																								FALSE	High	Master Protein	Q8N9R8	Protein SCAI OS=Homo sapiens OX=9606 GN=SCAI PE=1 SV=2	FALSE	0.00160256	3.88406	1.65017	1	1	1	1	606	70.355	8.6	High		35000000	0.059	3.0757	1
																								FALSE	High	Master Protein	Q13084	39S ribosomal protein L28, mitochondrial OS=Homo sapiens OX=9606 GN=MRPL28 PE=1 SV=4	FALSE	0.00160256	3.8791	8.98438	1	1	1	1	256	30.138	8.29	High		12000000	0.136	4.60788	1
[truncated: 258 more rows]

## Sheet: table S9. GBM tissue and GBO 
Supplementary Table 9. molecular profiling of GBM tissues and GBOs
	patient #1		patient #2		patient #3
	GBM tissues	GBO	GBM tissues	GBO	GBM tissues	GBO
[truncated: 16 more rows]

## Sheet: table S10. MS IP ARRB1 
Supplementary Table 10. MS analysis of IP ARRB1 WT or delta exon13.
[truncated: 680 more rows]

[truncated: 1 more sheets: table S11.Primers and shRNAs]
