# Supplementary material for: AEP-cleaved DDX3X induces alternative RNA splicing events to mediate cancer cell adaptation in harsh microenvironments
Source: J Clin Invest. 2024 Feb 1;134(3):e173299. doi: 10.1172/JCI173299 (PMC10849765; doi:10.1172/JCI173299)
Supplement: Supporting data values [file jci-134-173299-s133.xlsx]

## Sheet: Figure 1
Figure1G	U87-MG	NC				shHIF1A-3
	hours	0	1	2	4	0	1	2	4
	AEP activity	1.53464	2.3564	2.25414	2.81438	0.740628	0.423941	0.456768	0.316998
		1.4973	2.13288	2.47616	3.11406	0.718907	0.497828	0.514155	0.322394
		1.47726	2.12965	2.69119	3.40448	0.776452	0.454482	0.499975	0.283055
	Sidak's multiple comparisons test	Mean Diff.	95.00% CI of diff.	Significant?	Summary	Adjusted P Value
	NC 0 hours vs. NC 4 hours	-1.608	-2.003 to -1.213	Yes	****	<0.0001
	NC 0 hours vs. shHIF1A-3 0 hours	0.7577	0.3628 to 1.153	Yes	***	0.0001
	shHIF1A-3 0 hours vs. shHIF1A-3 4 hours	0.1828	-0.2121 to 0.5777	No	ns	0.7426
	DDX3X cleavage ratio(%)	10.5854	44.4074	55.6054	83.7281	2.28447	4.32311	3.87088	5.60552
		10.395	40.5	50.6	80.3	1.3	2.3	2.8	3.5
		10.68	36.7644	45.28	66.72	1.776	3.44	3.04	4.48
	Sidak's multiple comparisons test	Mean Diff.	95.00% CI of diff.	Significant?	Summary	Adjusted P Value
	0 vs. 4	-66.49	-77.81 to -55.18	Yes	****	<0.0001
	0 vs. 0	8.635	-2.677 to 19.95	No	ns	0.2103
	0 vs. 4	-2.742	-14.05 to 8.570	No	ns	0.9877
Figure1I	MDA-MB-231	NC				shHIF1A-3
	hours	0	1	2	4	0	1	2	4
	AEP activity	0.36041	0.561659	0.57803	0.626687	0.127292	0.081117	0.081102	0.102779
		0.46385	0.540325	0.616173	0.66964	0.162679	0.13549	0.140132	0.145132
		0.471616	0.492682	0.604656	0.663926	0.138337	0.100983	0.121553	0.129277
	Sidak's multiple comparisons test	Mean Diff.	95.00% CI of diff.	Significant?	Summary	Adjusted P Value
	NC 0 hours vs. NC 4 hours	-0.2215	-0.3135 to -0.1294	Yes	****	<0.0001
	NC 0 hours vs. shHIF1A-3 0 hours	0.2892	0.1971 to 0.3812	Yes	****	<0.0001
	shHIF1A-3 0 hours vs. shHIF1A-3 4 hours	0.01704	-0.07501 to 0.1091	No	ns	0.9975
	DDX3X cleavage ratio(%)	20.1818	20.0044	39.3746	65.6248	10.9885	12.8212	9.2642	0.9392
		23.1326	25.0008	43.6658	60.9785	14.0817	11.9724	12.7174	11.1035
		30.2011	31.3587	46.892	60.1553	17.9509	13.882	15.9383	15.1772
	Sidak's multiple comparisons test	Mean Diff.	95.00% CI of diff.	Significant?	Summary	Adjusted P Value
	NC 0 hours vs. NC 4 hours	-37.75	-50.38 to -25.11	Yes	****	<0.0001
	NC 0 hours vs. shHIF1A-3 0 hours	10.16	-2.470 to 22.80	No	ns	0.1668
	shHIF1A-3 0 hours vs. shHIF1A-3 4 hours	5.267	-7.367 to 17.90	No	ns	0.8247

## Sheet: Figure 2
Figure 2I		Relative expression of Flag
		DDX3X-WT			tDDX3X-C			tDDX3X-N
	0	1	1	1	1	1	1	1	1	1
	4	1.00752	0.950793	0.996864	0.957744	0.955208	0.903823	0.680941	0.612485	0.642604
	8	0.898721	0.860462	0.889522	0.935038	0.914772	0.895234	0.546096	0.522849	0.522849
	12	0.882374	0.860194	0.793666	0.631323	0.621396	0.615454	0.334549	0.33245	0.326139
	16	0.871255	0.852488	0.86226	0.51919	0.502189	0.508007	0.251339	0.245021	0.245925
	20	0.794845	0.766815	0.786066	0.47381	0.470837	0.457101	0.199291	0.19709	0.190636

## Sheet: Figure 3I
T10-021	grade	nuclear ddx3x rate(%)	T10-021	grade	nuclear ddx3x rate(%)		T14-431	grade	nuclear ddx3x rate(%)		L11-24H	grade	nuclear ddx3x rate(%)	L11-24H	grade	nuclear ddx3x rate(%)
A1	HGG	54.26	A5	LGG	46.28		A1	HGG	37.096		D3	HGG	71.0499	C8	LGG	36.1059
A2	HGG	37.32	A6	LGG	57.02		A2	HGG	16.654		E3	HGG	83.392	C9	LGG	39.5096
A3	HGG	88.43	A7	LGG	60.12		A3	HGG	93.326		E4	HGG	51.9314	C10	LGG	4.98978
A13	HGG	12.68	A11	LGG	82.36		A4	HGG	68.925		E5	HGG	66.4812	D1	LGG	49.5333
B4	HGG	41.35	A12	LGG	6.16		A5	HGG	43.666		E7	HGG	53.8592	D2	LGG	44.8169
B8	HGG	57.52	A14	LGG	32.41		A6	HGG	72.346		E9	HGG	68.6414	D4	LGG	37.469
B10	HGG	27.63	B11	LGG	87.73		A7	HGG	40.592		F1	HGG	60.1564	D5	LGG	35.028
B13	HGG	95.93	B15	LGG	79.08		A8	HGG	59.174		A1	HGG	22.8
B14	HGG	49.3	C2	LGG	51.16		A9	HGG	46.872		A2	HGG	65.5505
B16	HGG	56.08	C5	LGG	89.38		A10	HGG	53.218		A5	HGG	82.7817
C1	HGG	57.04	C8	LGG	20.16		A11	HGG	69.033		A6	HGG	77.1255
C6	HGG	54.88	C12	LGG	74.71		A12	HGG	46.958		A7	HGG	63.0394
C7	HGG	64.06	C13	LGG	73.94		A13	HGG	25.545		A8	HGG	83.2039
C9	HGG	56.81	C16	LGG	42.37		B1	HGG	64.92		A9	HGG	71.037
D5	HGG	72.59	D1	LGG	40.04		B2	HGG	88.651		A10	HGG	69.4941
D7	HGG	45.54	D4	LGG	18.28		B3	HGG	88.696		B1	HGG	78.5089
D8	HGG	75.99	D6	LGG	30.71		B4	HGG	60.924		B2	HGG	84.0217
D11	HGG	16.99	D10	LGG	42.22		B5	HGG	75.301		B3	HGG	83.6233
D13	HGG	25.41	D12	LGG	26.04		B6	HGG	28.113		B4	HGG	69.0901
E1	HGG	35.03	D14	LGG	43.74		B7	HGG	60.435		B5	HGG	70.98
E3	HGG	20.82	D15	LGG	16.41		B8	HGG	52.206		B6	HGG	58.8908
E6	HGG	50.27	D16	LGG	5.8		B9	HGG	22.872		B7	HGG	67.0687
E7	HGG	67.87	E2	LGG	23.43		B10	HGG	11.88		B8	HGG	56.7437
E9	HGG	12.11	E4	LGG	35.28		B11	HGG	44.281		B9	HGG	45.8774
E10	HGG	43	E5	LGG	44.5		B12	HGG	46.302		B10	HGG	63.5213
E12	HGG	19.29	E11	LGG	6.1		C1	HGG	46.412		C1	HGG	70.617
E13	HGG	20.32	E15	LGG	18.57		C2	HGG	20.026		C2	HGG	73.9496
E14	HGG	26.85	F1	LGG	9.83		C3	HGG	77.585		C3	HGG	41.7661
E16	HGG	19.69	F4	LGG	62.58		C4	HGG	74.372		C4	HGG	72.0881
F2	HGG	53.96	F9	LGG	63.16		C5	HGG	38.273		C5	HGG	84.2179
F3	HGG	29.96	F15	LGG	24.18		C6	HGG	49.529		C6	HGG	61.5268
F7	HGG	24.18	G2	LGG	42.67		C7	HGG	72.309		C7	HGG	67.0479
F8	HGG	63.23	G3	LGG	13.2		C8	HGG	69.292		E6	HGG	39.0346
F10	HGG	36.79	G7	LGG	26.58		C9	HGG	15.642		E8	HGG	38.5279
F11	HGG	23.92	G11	LGG	27.02		C10	HGG	71.152		E10	HGG	68.6658
F16	HGG	47.87	G12	LGG	53.14		C11	HGG	45.906
G1	HGG	8.39	G13	LGG	31.38		C12	HGG	85.991
G4	HGG	30.7	G16	LGG	26.78		C13	HGG	53.14
G5	HGG	15.34	H1	LGG	35.06		D1	HGG	44.518
G6	HGG	4.43	H11	LGG	6.46		D2	HGG	25.328
G8	HGG	38.74	I3	LGG	30.32		D3	HGG	63.753
G9	HGG	19.86	I11	LGG	6.27		D4	HGG	31.618
G10	HGG	34.18	I15	LGG	17.79		D5	HGG	52.716
G14	HGG	25.68	J4	LGG	13.75		D6	HGG	61.327
G15s	HGG	68.49	J5	LGG	48.63		D7	HGG	80.995
H2	HGG	76.71	J7	LGG	10.05		D8	HGG	63.3
H3	HGG	35.95	J11	LGG	7.54		D9	HGG	32.286
H5	HGG	21.34	J13	LGG	38.86		D10	HGG	56.057
H6	HGG	10.01	J15	LGG	21.68		D11	HGG	51.755
H7	HGG	18.38	K10	LGG	50.65		E1	HGG	29.474
H8	HGG	61.64	K12	LGG	16.66		E2	HGG	26.683
H9	HGG	26.51	K14	LGG	31.57		E3	HGG	49.682
H10	HGG	26.18					E4	HGG	66.542
H12	HGG	3.15					E5	HGG	42.453
H14	HGG	30.37					E6	HGG	65.154
H16	HGG	35.48					E7	HGG	20.145
I1	HGG	27.44					E8	HGG	18.73
I4	HGG	34.74					E9	HGG	89.497
I6	HGG	56.28					E10	HGG	94.554
I7	HGG	93.72					E11	HGG	88.524
I10	HGG	9.11					E12	HGG	22.519
I12	HGG	24.51					F1	HGG	34.944
I16	HGG	46.94					F2	HGG	32.524
J1	HGG	60.08					F3	HGG	63.747
J6	HGG	2.61					F4	HGG	51.707
J8	HGG	20.07					F5	HGG	58.772
J9	HGG	53.92					F6	HGG	31.551
J10	HGG	58.67					F7	HGG	39.064
J12	HGG	28.53					F8	HGG	41.357
J14	HGG	10.14					F9	HGG	20.679
K3	HGG	9.58					F10	HGG	45.999
K4	HGG	55.2					F11	HGG	51.664
K5	HGG	9.08					F12	HGG	23.577
K6	HGG	50.67					F13	HGG	46.013
K7	HGG	21.07					G1	HGG	28.952
K8	HGG	10.25					G2	HGG	69.858
K9	HGG	62.92					G3	HGG	54.572
K11	HGG	25.35					G4	HGG	56.089
K13	HGG	37.86					G5	HGG	53.015
							G6	HGG	68.946
							G7	HGG	10.84
							G8	HGG	51.744
							G9	HGG	49.636
							G10	HGG	56.945
							G11	HGG	59.155
Unpaired t test
P value	0.0003
P value summary	***
Significantly different (P < 0.05)?	Yes
One- or two-tailed P value?	Two-tailed
t, df	t=3.691, df=256

## Sheet: Figure 3J
T10-021	AEP H-Score	Nuclear DDX3X rate(%)		T14-431	AEP H-Score	Nuclear DDX3X rate(%)
A1	155.34	54.26		A1	147.37	37.096
A2	164.23	37.32		A2	139.74	16.654
A3	156.52	88.43		A3	116.15	93.326
A5	145.3	46.28		A4	124.17	68.925
A6	119.22	57.02		A5	166.41	43.666
A7	114.69	60.12		A6	132.29	72.346
A8	134.33	62.34		A7	152.12	40.592
A9	114.1	62.92		A8	173.79	59.174
A10	90.69	19.26		A9	178.24	46.872
A11	109.05	82.36		A10	184.07	53.218
A12	151.23	6.16		A11	178.82	69.033
A13	65.13	12.68		A12	176.16	46.958
A14	88.67	32.41		A13	178.14	25.545
A15	94.48	12.85		B1	111.07	64.92
A16	153.29	26.15		B2	134.71	88.651
B1	159.78	75.45		B3	106.47	88.696
B2	172.16	43.49		B4	154.02	60.924
B3	154.85	65.35		B5	140.39	75.301
B4	162.53	41.35		B6	149.88	28.113
B5	133.67	96.45		B7	129.34	60.435
B6	172.26	92.08		B8	157.77	52.206
B7	141.05	78.82		B9	155.32	22.872
B8	133.84	57.52		B10	106.41	11.88
B9	99.54	96.16		B11	148.37	44.281
B10	147.4	27.63		B12	140.12	46.302
B11	174.6	87.73		C1	134.28	46.412
B12	141.03	64.82		C2	51.04	20.026
B13	151.21	95.93		C3	119.63	77.585
B14	138.15	49.3		C4	118.61	74.372
B15	122.41	79.08		C5	116.93	38.273
B16	157.09	56.08		C6	72.07	49.529
C1	153.26	57.04		C7	120.01	72.309
C2	182.83	51.16		C8	137.17	69.292
C3	140.72	64.37		C9	159.36	15.642
C4	163.41	61.72		C10	103.59	71.152
C5	151.95	89.38		C11	77.67	45.906
C6	166.59	54.88		C12	106.3	85.991
C7	123.86	64.06		C13	90.25	53.14
C8	148.39	20.16		D1	109.36	44.518
C9	159.15	56.81		D2	134.38	25.328
C10	144.88	64.79		D3	119.5	63.753
C11	130.64	22.8		D4	79.89	31.618
C12	161.35	74.71		D5	84.8	52.716
C13	154.12	73.94		D6	156.24	61.327
C14	153.76	71.62		D7	117.89	80.995
C15	167.93	45.64		D8	118.26	63.3
C16	122.78	42.37		D9	98.06	32.286
D1	164.65	40.04		D10	104.34	56.057
D2	178.28	55.8		D11	113.03	51.755
D3	147.57	22.01		E1	83.55	29.474
D4	180.82	18.28		E2	89.05	26.683
D5	176.04	72.59		E3	102.51	49.682
D6	164.96	30.71		E4	82.65	66.542
D7	170.8	45.54		E5	69.1	42.453
D8	169.14	75.99		E6	73.16	65.154
D9	123.77	31.71		E7	82.3	20.145
D10	164.4	42.22		E8	97.23	18.73
D11	149.54	16.99		E9	170.72	89.497
D12	143.93	26.04		E10	180.94	94.554
D13	140.03	25.41		E11	166.56	88.524
D14	137.48	43.74		E12	72.36	22.519
D15	147.9	16.41		F1	120.76	34.944
D16	109.53	5.8		F2	100.69	32.524
E1	118.24	35.03		F3	91.78	63.747
E2	130.02	23.43		F4	86.01	51.707
E3	118.24	20.82		F5	124.92	58.772
E5	183.78	35.28		F6	105.28	31.551
E6	153.97	44.5		F7	83.41	39.064
E7	198.45	50.27		F8	83.65	41.357
E8	158.78	67.87		F9	130.1	20.679
E9	195.96	19.95		F10	157.45	45.999
E10	150.84	12.11		F11	107.32	51.664
E11	161.97	43		F12	98.25	23.577
E12	133.07	6.1		F13	93.82	46.013
E13	151.11	19.29		G1	88.73	28.952
E14	131.95	20.32		G2	133.6	69.858
E15	130.44	26.85		G3	124.51	54.572
E16	160.32	18.57		G4	108.63	56.089
F1	100.88	19.69		G5	97.02	53.015
F2	70.66	9.83		G6	131.38	68.946
F3	112.53	53.96		G7	100.72	10.84
F4	102.92	29.96		G8	179.94	51.744
F5	110.06	62.58		G9	144.43	49.636
F6	168.61	87.68		G10	162.3	56.945
F7	146.9	18.54		G11	130.91	59.155
F8	97.75	24.18
F9	149.39	63.23		Pearson r
F10	114.42	63.16		r	0.2305
F11	130.58	36.79		95% confidence interval	0.01824 to 0.4228
F12	108.02	23.92		R squared	0.05311
F13	142	30.31
F14	149.49	91.46		P value
F15	113	22.99		P (two-tailed)	0.0338
F16	108	24.18		P value summary	*
G1	146.31	47.87		Significant? (alpha = 0.05)	Yes
G2	119.74	8.39
G3	67.82	42.67		Number of XY Pairs	85
G4	102.75	13.2
G5	130.97	30.7
G6	94.59	15.34
G7	115.26	4.43
G8	97.51	26.58
G9	149.37	38.74
G10	122.25	19.86
G11	143.93	34.18
G12	84.34	27.02
G13	103.44	53.14
G14	98.21	31.38
G15s	98.53	25.68
G16	122.1	68.49
H1	97.66	26.78
H2	104.25	35.06
H3	235.88	76.71
H4	96.84	35.95
H5	141.44	32.82
H6	103.67	21.34
H7	88.63	10.01
H8	111.65	18.38
H9	156.41	61.64
H10	86.72	26.51
H11	105.38	26.18
H12	71.65	6.46
H13	61.8	3.15
H14	132.25	52.44
H15	101.83	30.37
H16	101.46	22.34
I1	117.22	35.48
I2	103.53	27.44
I3	67.01	15.84
I4	109.67	30.32
I5	66.46	34.74
I6	103.22	51.5
I7	115.9	56.28
I8	96.38	93.72
I9	156.53	48.66
I10	97.76	50.17
I11	88.56	9.11
I12	108.1	6.27
I13	123.52	24.51
I14	101.12	22.76
I15	99.58	14.57
I16	124.02	17.79
J1	102.91	46.94
J2	161.81	60.08
J3	213.56	85.01
J4	65.92	10.06
J5	117.25	13.75
J6	121.81	48.63
J7	112	2.61
J8	150.02	10.05
J9	149.86	20.07
J10	144.58	53.92
J11	126.65	58.67
J12	106.57	7.54
J13	165.3	28.53
J14	103.12	38.86
J15	81.15	10.14
J16	94.29	21.68
K1	98.39	18.94
K2	94.78	7.21
K3	59.56	7.99
K4	104.56	9.58
K5	177.54	55.2
K6	116.37	9.08
K7	54.45	50.67
K8	78.17	21.07
K9	30.86	10.25
K10	115.24	62.92
K11	93.54	50.65
K12	100.54	25.35
K13	91.35	16.66
K14	78.23	37.86
K15	112.78	31.57
Pearson r
r	0.4429
95% confidence interval	0.3145 to 0.5554
R squared	0.1962
P value
P (two-tailed)	<0.0001
P value summary	****
Significant? (alpha = 0.05)	Yes
Number of XY Pairs	173

## Sheet: Figure 4
Figure 4B	U87-MG	NC			AEP KD			AEP KD/ tDDX3X-C
	D1	0.3813	0.3597	0.3834	0.3565	0.3694	0.3761	0.3886	0.3763	0.385
	D2	0.610333	0.645233	0.561433	0.565433	0.528633	0.556133	0.547933	0.546033	0.583433
	D3	1.35083	1.43973	1.58353	1.04403	1.05473	1.12463	1.25423	1.26513	1.49753
	D4	2.0988	2.016	2.0202	1.6182	1.5935	1.6498	1.9748	1.8135	1.904
	D5	2.5852	2.6617	2.5762	1.9136	1.9138	1.8726	2.7443	2.7241	2.6835
		Tukey's multiple comparisons test	Mean Diff.	95.00% CI of diff.	Significant?	Summary	Adjusted P Value
	D5	NC vs. AEP KD	0.7077	0.5906 to 0.8248	Yes	****	<0.0001
		NC vs. AEP KD+tDDX3X res	-0.1096	-0.2267 to 0.007451	No	ns	0.07
		AEP KD vs. AEP KD+tDDX3X res	-0.8173	-0.9344 to -0.7002	Yes	****	<0.0001
	MDA-MB-231	NC					AEP KD					AEP KD/ tDDX3X-C
	D1	0.3225	0.3166	0.3179	0.31	0.3219	0.312828	0.312949	0.324302	0.323819	0.315002	0.32256	0.317159	0.311644	0.326008	0.311529
	D2	0.5858	0.5615	0.558	0.5564	0.5446	0.486997	0.487239	0.49364	0.492915	0.468879	0.520325	0.522624	0.516763	0.53354	0.508604
	D3	1.0386	1.0244	1.0273	1.0344	1.0372	0.789679	0.804535	0.807313	0.792216	0.780983	0.95619	0.975725	0.957339	0.953317	0.94309
	D4	1.7473	1.7485	1.766	1.7711	1.7638	1.23018	1.36569	1.3239	1.31037	1.27897	1.73403	1.83987	1.76724	1.73254	1.7307
	D5	2.225	2.2561	2.2547	2.2809	2.2521	1.7051	1.7365	1.72635	1.65635	1.7226	2.39042	2.41007	2.38686	2.39444	2.34296
		Tukey's multiple comparisons test	Mean Diff.	95.00% CI of diff.	Significant?	Summary	Adjusted P Value
	D5	NC vs. AEP KD	0.3195	0.2605 to 0.3785	Yes	****	<0.0001
		NC vs. AEP KD/tDDX3X-C	0.0562	-0.002819 to 0.1152	No	ns	0.0652
		AEP KD vs. AEP KD/tDDX3X-C	-0.2633	-0.3223 to -0.2043	Yes	****	<0.0001
Figure 4D	U87-MG	NC	AEP KD	AEP KD/tDDX3X res
	Number of clonies	89	57	78
		99	61	86
		91	58	78
	Sidak's multiple comparisons test	Mean Diff.	95.00% CI of diff.	Significant?	Summary	Adjusted P Value
	NC vs. AEP KD	34.33	23.74 to 44.93	Yes	***	0.0001
	AEP KD vs. AEP KD/tDDX3X-C res	-22	-32.60 to -11.40	Yes	**	0.0017
	U87-MG	NC	AEP KD	AEP KD/tDDX3X res
	Average dimer of clonies (μm)	1450	845	1024
		1423	891	1060
		1378	813	997
	Sidak's multiple comparisons test	Mean Diff.	95.00% CI of diff.	Significant?	Summary	Adjusted P Value
	NC vs. AEP KD	567.3	477.5 to 657.2	Yes	****	<0.0001
	AEP KD vs. AEP KD/tDDX3X-C res	-177.3	-267.2 to -87.48	Yes	**	0.0022
	MDA-MB-231	NC	AEP KD	AEP KD/tDDX3X res
	Number of clonies	73	35	91
		74	37	89
		58	38	78
	Sidak's multiple comparisons test	Mean Diff.	95.00% CI of diff.	Significant?	Summary	Adjusted P Value
	NC vs. AEP KD	11	0.2084 to 21.79	Yes	*	0.0465
	AEP KD vs. AEP KD/tDDX3X-C res	-50.33	-61.12 to -39.54	Yes	****	<0.0001
	MDA-MB-231	NC	AEP KD	AEP KD/tDDX3X res
	Average dimer of clonies (μm)	500	345	789
		478	333	768
		512	325	735
	Sidak's multiple comparisons test	Mean Diff.	95.00% CI of diff.	Significant?	Summary	Adjusted P Value
	NC vs. AEP KD	162.3	113.5 to 211.2	Yes	***	0.0001
	AEP KD vs. AEP KD/tDDX3X-C res	-429.7	-478.5 to -380.8	Yes	****	<0.0001
Figure 4G		NC	AEP KD	AEP KD/ tDDX3X-C		NC vs KD			KD vs RES
	Tumor volume (mm³) (N=6)	48.4	1.386	19.602		Unpaired t test			Unpaired t test
		14.322	2.31	19.635		P value	0.0032		P value	0.0011
		11.913	3.036	6.05		P value summary	**		P value summary	**
		16.731	1.848	6.875		Significantly different (P < 0.05)?	Yes		Significantly different (P < 0.05)?	Yes
		26.18	2.86	22.77		One- or two-tailed P value?	Two-tailed		One- or two-tailed P value?	Two-tailed
		43.56	1.408	19.866		t, df	t=3.860, df=10		t, df	t=4.540, df=10
Figure 4H	Days	NC	AEP KD	AEP KD/tDDX3X res		NC vs KD
	0	6	6	6		Log-rank (Mantel-Cox) test
	20	6				Chi square	12.09
	21	5				df	1
	22	4		6		P value	0.0005
	23	3		5		P value summary	***
	24	2				Are the survival curves sig different?	Yes
	25			3
	26	1				Log-rank (Mantel-Cox) test
	27		6	2		Chi square	7.122
	28		5	1		df	1
	29		3			P value	0.0076
	30		2			P value summary	**
	31		1			Are the survival curves sig different?	Yes
Figure 4J		NC	AEP KD	AEP KD/ tDDX3X-C			NC vs KD			AEP KD/ tDDX3X-C
	Tumor weight (mg)	0.36	0.09	0.21			Unpaired t test	0.0007		F test to compare variances
		0.44	0.1	0.24			P value	***		F, DFn, Dfd	2133, 3, 2
		0.38	0.1	0.31			P value summary	Yes		P value	0.0009
		0.29	0	0.78			Significantly different (P < 0.05)?	Two-tailed		P value summary	***
							One- or two-tailed P value?	t=7.381, df=5		Significantly different (P < 0.05)?	Yes
							t, df
Figure 4K	Tumor Volume (mm³)		NC				AEP KD				AEP KD/ tDDX3X-C
	Days	5	9.0746	13.8474	5.3066	7.065	3.14	2.0096	2.5434	0	2.5434	10.1736	7.065	5.3066
		9	11.3354	9.0746	3.7994	6.1544	3.14	2.0096	3.14	0	9.0746	10.1736	9.0746	7.065
		16	13.8474	10.1736	12.56	7.065	3.14	3.14	5.3066	0	11.3354	13.8474	28.26	18.0864
		23	21.2264	36.2984	19.625	13.8474	4.09625	7.065	6.1544	0	30.1754	38.465	72.3456	24.6176
		30	50.24	83.6044	42.9866	47.7594	5.3066	11.3354	10.1736	0	41.8327	42.9866	140.955	40.6944
		40	105.63	140.955	82.3132	63.585	13.8474	24.6176	16.6106	0	58.0586	50.24	260.023	45.3416
	Tukey's multiple comparisons test	Mean Diff.	95.00% CI of diff.	Significant?	Summary	Adjusted P Value
	5	day
	NC vs. KD	6.9	-0.2723 to 14.07	No	ns	0.0561
	NC vs. RES	2.551	-4.979 to 10.08	No	ns	0.5787
	KD vs. RES	-4.349	-10.51 to 1.808	No	ns	0.1345
	9	day
	NC vs. KD	5.519	-0.8118 to 11.85	No	ns	0.0761
	NC vs. RES	-1.256	-7.646 to 5.134	No	ns	0.7722
	KD vs. RES	-6.775	-9.809 to -3.740	Yes	**	0.0012
	16	day
	NC vs. KD	8.015	2.191 to 13.84	Yes	*	0.0139
	NC vs. RES	-6.971	-21.39 to 7.453	No	ns	0.3013
	KD vs. RES	-14.99	-29.77 to -0.2007	Yes	*	0.0481
	23	day
	NC vs. KD	18.42	-0.3863 to 37.23	No	ns	0.0531
	NC vs. RES	-18.65	-59.72 to 22.41	No	ns	0.3451
	KD vs. RES	-37.07	-81.06 to 6.920	No	ns	0.0779
	30	day
	NC vs. KD	49.44	12.54 to 86.35	Yes	*	0.0209
	NC vs. RES	-10.47	-106.8 to 85.88	No	ns	0.9191
	KD vs. RES	-59.91	-162.6 to 42.77	No	ns	0.1795
	40	day
	NC vs. KD	84.35	18.52 to 150.2	Yes	*	0.0237
	NC vs. RES	-5.295	-211.1 to 200.6	No	ns	0.9949
	KD vs. RES	-89.65	-306.4 to 127.1	No	ns	0.3348

## Sheet: Figure 5
Figure 5H	U87-MG	NC	AEP KD	AEP KD/ tDDX3X-C		Tukey's multiple comparisons test	Mean Diff.	95.00% CI of diff.	Significant?	Summary	Adjusted P Value
	PSI of PRDM2	46.2154	66.2779	45.2585		NC vs. AEP KD	-18.14	-26.41 to -9.881	Yes	***	0.0002	A-B
		37.3224	62.8315	36.4497		NC vs. AEP KD/tDDX3X-C res	1.256	-7.008 to 9.519	No	ns	0.914	A-C
		40.6789	55.0209	36.3146		AEP KD vs. AEP KD/tDDX3X-C res	19.4	11.14 to 27.66	Yes	***	0.0001	B-C
		35.635	56.4234	35.764
		40.6343	50.6534	40.42
	U87-MG	NC	AEP KD	AEP KD/ tDDX3X-C		Tukey's multiple comparisons test	Mean Diff.	95.00% CI of diff.	Significant?	Summary	Adjusted P Value
	PSI of ARRB1	45.47	62.97	45.89		NC vs. AEP KD	-17.2	-22.32 to -12.07	Yes	****	<0.0001	A-B
		45.43	64.05	46.51		NC vs. AEP KD/tDDX3X-C res	-0.8121	-5.935 to 4.311	No	ns	0.8988	A-C
		45.08	60.08	46.87		AEP KD vs. AEP KD/tDDX3X-C res	16.38	11.26 to 21.51	Yes	****	<0.0001	B-C
		40.765	58.432	40.7234
	MDA-MB-231	NC	AEP KD	AEP KD/ tDDX3X-C		Tukey's multiple comparisons test	Mean Diff.	95.00% CI of diff.	Significant?	Summary	Adjusted P Value
	PSI of PRDM2	45.4091	67.1112	45.9658		NC vs. AEP KD	-21.58	-26.92 to -16.24	Yes	****	<0.0001	A-B
		41.9552	65.3744	43.4881		NC vs. AEP KD/tDDX3X-C res	-0.1716	-5.507 to 5.164	No	ns	0.9956	A-C
		39.5923	63.3983	40.786		AEP KD vs. AEP KD/tDDX3X-C res	21.41	16.07 to 26.74	Yes	****	<0.0001	B-C
		42.725	60.12	40.128
	MDA-MB-231	NC	AEP KD	AEP KD/ tDDX3X-C		Tukey's multiple comparisons test	Mean Diff.	95.00% CI of diff.	Significant?	Summary	Adjusted P Value
	PSI of ARRB1	45.85	64.31	44.33		NC vs. AEP KD	-15.08	-20.88 to -9.270	Yes	***	0.0001	A-B
		47.22	58.91	47.26		NC vs. AEP KD/tDDX3X-C res	0.162	-5.644 to 5.968	No	ns	0.9967	A-C
		46.09	63.68	45.99		AEP KD vs. AEP KD/tDDX3X-C res	15.24	9.432 to 21.04	Yes	***	0.0001	B-C
		42.5	55.065	43.432
Figure 5I	Hypoxia & nutrients deprivation to U87-MG
		0	4h			Paired t test
	PSI of PRDM2	55.0004	50.3531			P value	0.0404
		54.6325	51.6759			P value summary	*
		53.4523	51.1029			Significantly different (P < 0.05)?	Yes
						One- or two-tailed P value?	Two-tailed
						t, df	t=4.826, df=2
						Number of pairs	3
		0	4h			Paired t test
	PSI of ARRB1	53.5588	46.5519			P value	0.0128
		51.3026	43.215			P value summary	*
		54.4731	44.1842			Significantly different (P < 0.05)?	Yes
						One- or two-tailed P value?	Two-tailed
						t, df	t=8.762, df=2
						Number of pairs	3
	Hypoxia & nutrients deprivation to MDA-MB-231
		0	4h			Paired t test
	PSI of PRDM2	54.4035	45.8958			P value	0.0058
		58.9153	48.5308			P value summary	**
		54.4525	43.4068			Significantly different (P < 0.05)?	Yes
						One- or two-tailed P value?	Two-tailed
						t, df	t=13.13, df=2
						Number of pairs	3
		0	4h			Paired t test
	PSI of ARRB1	47.7665	36.4575			P value	0.0062
		53.5832	38.6773			P value summary	**
		52.0252	38.4967			Significantly different (P < 0.05)?	Yes
						One- or two-tailed P value?	Two-tailed
						t, df	t=12.64, df=2
						Number of pairs	3
Figure 5J	U87-MG	NC			4h			Unpaired t test
PRDM2	IgG	1.0001	1.0762	1.0056	1.0364	1.003	1.0002	P value	0.0228
	IP: tDDX3X-C	0.4852	0.7741	0.5454	1.2858	1.241	1.9597	P value summary	*
								Significantly different (P < 0.05)?	Yes
								One- or two-tailed P value?	Two-tailed
								t, df	t=3.596, df=4
ARRB1	IgG	1.00012	1.00222	1.00924	1.00296	1.07915	1.07463	Unpaired t test
	IP: tDDX3X-C	0.36389	1.09693	0.359167	3.09695	4.64865	2.23113	P value	0.0221
								P value summary	*
								Significantly different (P < 0.05)?	Yes
								One- or two-tailed P value?	Two-tailed
								t, df	t=3.633, df=4
	MDA-MB-231	NC			4h			Unpaired t test
PRDM2	IgG	1.00768	1.1304	1.005	1.0148	1.3495	1.2128	P value	0.0036
	IP: tDDX3X-C	0.383475	0.497218	1.00612	2.4738	3.5698	3.6578	P value summary	**
								Significantly different (P < 0.05)?	Yes
								One- or two-tailed P value?	Two-tailed
								t, df	t=6.111, df=4
ARRB1	IgG	1.0017	1.131	1.0575	1.0633	1.12176	1.00148	Unpaired t test
	IP: tDDX3X-C	1.3373	1.0925	1.4904	2.5224	2.97242	2.8093	P value	0.0221
								P value summary	*
								Significantly different (P < 0.05)?	Yes
								One- or two-tailed P value?	Two-tailed
								t, df	t=3.633, df=4

## Sheet: Figure 6
Figure 6K	U87MG/hnRNPA1 KD	NC	shRNA1	shRNA2	shRNA3
	relative hnRNPA1 expression	1.12246	0.544624	1.29534	1.38511
		0.943874	0.529732	1.32256	1.38511
		0.943874	0.508152	1.3692	1.26576
	Dunnett's multiple comparisons test	Mean Diff.	95.00% CI of diff.	Significant?	Summary	Adjusted P Value
	NC vs. shRNA1	0.4759	0.3221 to 0.6297	Yes	****	<0.0001
	NC vs. shRNA2	-0.3256	-0.4794 to -0.1718	Yes	***	0.0008
	NC vs. shRNA3	-0.3419	-0.4957 to -0.1881	Yes	***	0.0006
	U87MG/SRSF1 KD	NC	shRNA1	shRNA2	shRNA3
	relative SRSF1 expression	0.943874	0.220166	0.297302	0.072293
		1.06191	0.209739	0.309927	0.066986
		0.997692	0.20829	0.320856	0.061214
	Dunnett's multiple comparisons test	Mean Diff.	95.00% CI of diff.	Significant?	Summary	Adjusted P Value
	NC vs. shRNA1	0.7884	0.7169 to 0.8600	Yes	****	<0.0001
	NC vs. shRNA2	0.6918	0.6202 to 0.7633	Yes	****	<0.0001
	NC vs. shRNA3	0.9343	0.8628 to 1.006	Yes	****	<0.0001
	MDA-MB-231/hnRNPA1 KD	NC	shRNA1	shRNA2	shRNA3
	relative hnRNPA1 expression	1.07425	0.656712	1.01396	1.22264
		0.935191	0.537126	1.08674	1.22264
		0.99539	0.451668	1.17284	1.15669
	Dunnett's multiple comparisons test	Mean Diff.	95.00% CI of diff.	Significant?	Summary	Adjusted P Value
	NC vs. shRNA1	0.4531	0.2739 to 0.6324	Yes	***	0.0002
	NC vs. shRNA2	-0.08957	-0.2688 to 0.08968	No	ns	0.3921
	NC vs. shRNA3	-0.199	-0.3783 to -0.01980	Yes	*	0.0313
	MDA-MB-231/SRSF1 KD	NC	shRNA1	shRNA2	shRNA3
	relative SRSF1 expression	1.00463	0.470848	0.530957	0.228458
		0.983957	0.477421	0.4954	0.241484
		1.01162	0.424352	0.569066	0.236514
	Dunnett's multiple comparisons test	Mean Diff.	95.00% CI of diff.	Significant?	Summary	Adjusted P Value
	NC vs. shRNA1	0.5425	0.4844 to 0.6007	Yes	****	<0.0001
	NC vs. shRNA2	0.4683	0.4101 to 0.5264	Yes	****	<0.0001
	NC vs. shRNA3	0.7646	0.7065 to 0.8227	Yes	****	<0.0001
Figure 6L	PRDM2 PSI(%)	NC	hnRNPA1 shRNA1	SRSF1 shRNA3
	U87MG	42.887	57.2269	43.307
		40.424	59.2869	41.3247
		39.8733	61.4577	41.5684
	Dunnett's multiple comparisons test	Mean Diff.	95.00% CI of diff.	Significant?	Summary	Adjusted P Value
	NC vs. hnRNPA1 shRNA1	-18.26	-29.71 to -6.815	Yes	*	0.0203
	NC vs. SRSF1 shRNA3	-1.005	-3.020 to 1.009	No	ns	0.1729
	PRDM2 PSI(%)	NC	hnRNPA1 shRNA1	SRSF1 shRNA3
	MDA-MB-231	39.704	54.3206	39.0098
		35.5242	53.6072	37.6252
		38.7691	52.6217	38.5305
	Dunnett's multiple comparisons test	Mean Diff.	95.00% CI of diff.	Significant?	Summary	Adjusted P Value
	NC vs. hnRNPA1 shRNA1	-15.52	-22.57 to -8.465	Yes	*	0.0108
	NC vs. SRSF1 shRNA3	-0.3894	-5.081 to 4.302	No	ns	0.8733
Figure 6M	U87-MG	NC	hnRNPA1 OE	hnRNPA1 OE/ shDDX3X-1		Tukey's multiple comparisons test	Mean Diff.	95.00% CI of diff.	Significant?	Summary	Adjusted P Value
	PRDM2	53.4674	57.0881	45.2031		NC vs. hnRNPA1 OE	-3.776	-6.988 to -0.5641	Yes	*	0.0262
	PSI(%)	53.8088	58.5616	44.8377		NC vs. hnRNPA1 OE/ shDDX3X-1	7.437	4.225 to 10.65	Yes	***	0.001
		52.3906	55.345	47.3163		hnRNPA1 OE vs. hnRNPA1 OE/ shDDX3X-1	11.21	8.001 to 14.42	Yes	****	<0.0001
	U87-MG	NC	hnRNPA1 OE	hnRNPA1 OE/ shDDX3X-1		Tukey's multiple comparisons test	Mean Diff.	95.00% CI of diff.	Significant?	Summary	Adjusted P Value
	ARRB1	43.8715	51.8946	44.816		NC vs. hnRNPA1 OE	-8.075	-10.35 to -5.804	Yes	****	<0.0001
	PSI(%)	43.9893	52.5105	45.4617		NC vs. hnRNPA1 OE/ shDDX3X-1	-0.8292	-3.100 to 1.442	No	ns	0.5374
		45.9373	53.6183	46.008		hnRNPA1 OE vs. hnRNPA1 OE/ shDDX3X-1	7.246	4.975 to 9.517	Yes	***	0.0002
	MDA-MB-231	NC	hnRNPA1 OE	hnRNPA1 OE/ shDDX3X-1		Tukey's multiple comparisons test	Mean Diff.	95.00% CI of diff.	Significant?	Summary	Adjusted P Value
	PRDM2	57.9974	65.2738	43.4509		NC vs. hnRNPA1 OE	-9.56	-19.09 to -0.02940	Yes	*	0.0494
	PSI(%)	52.9599	64.3234	44.2857		NC vs. hnRNPA1 OE/ shDDX3X-1	15.57	6.035 to 25.10	Yes	**	0.0058
		57.3588	67.3979	33.8823		hnRNPA1 OE vs. hnRNPA1 OE/ shDDX3X-1	25.13	15.60 to 34.66	Yes	***	0.0005
	MDA-MB-231	NC	hnRNPA1 OE	hnRNPA1 OE/ shDDX3X-1		Tukey's multiple comparisons test	Mean Diff.	95.00% CI of diff.	Significant?	Summary	Adjusted P Value
	ARRB1	44.6861	55.1358	41.9		NC vs. hnRNPA1 OE	-10.96	-14.76 to -7.155	Yes	***	0.0003
	PSI(%)	44.0403	56.0055	42.9546		NC vs. hnRNPA1 OE/ shDDX3X-1	3.722	-0.08251 to 7.527	No	ns	0.0543
		47.2497	57.7151	39.9546		hnRNPA1 OE vs. hnRNPA1 OE/ shDDX3X-1	14.68	10.88 to 18.49	Yes	****	<0.0001

## Sheet: Figure 7
Figure 7B	GBO	NC	AEP KD	AEP KD/ tDDX3X-C res	AEP KD/ ARRB1 WT res	AEP KD/ ARRB1 △exon13 res
	sphere diameter (μm)	1000	345	999	780	1300
		1124	390	978	779	1324
		1067	450	1050	697	1354
	Sidak's multiple comparisons test	Mean Diff.	95.00% CI of diff.	Significant?	Summary	Adjusted P Value
	NC vs. AEP KD	668.7	403.5 to 933.8	Yes	**	0.0087
	AEP KD vs. AEP KD/tDDX3X-C res	-614	-770.2 to -457.8	Yes	**	0.0024
	AEP KD vs. AEP KD/ARRB1 WT res	-357	-792.3 to 78.34	No	ns	0.073
	AEP KD vs. AEP KD/ARRB1 △exon13res	-931	-1045 to -817.1	Yes	****	<0.0001
Figure 7C	GBO	NC	AEP KD	AEP KD/ tDDX3X-C res	AEP KD/ ARRB1 WT res	AEP KD/ ARRB1 △exon13 res
	Ki-67/DAPI rate (%)	10.3	0.562	10.5	5.52	12.342
		11.1	0.762	11.01	5.12	12.352
		11.5	0.646	11.3	5.85	12.654
	Sidak's multiple comparisons test	Mean Diff.	95.00% CI of diff.	Significant?	Summary	Adjusted P Value
	NC vs. AEP KD	10.31	9.373 to 11.25	Yes	****	<0.0001
	AEP KD vs. AEP KD/tDDX3X-C res	-10.28	-11.21 to -9.339	Yes	****	<0.0001
	AEP KD vs. AEP KD/ARRB1 WT res	-4.827	-5.764 to -3.889	Yes	****	<0.0001
	AEP KD vs. AEP KD/ARRB1 △exon13res	-11.79	-12.73 to -10.86	Yes	****	<0.0001
Figure 7D	U87-MG	NC	AEP KD	AEP KD/ tDDX3X-C res	AEP KD/ ARRB1 WT res	AEP KD/ ARRB1 △exon13 res
	Number of clonies	206	80	253	191	222
		171	91	320	199	201
		223	76	146	182	268
	Sidak's multiple comparisons test	Mean Diff.	95.00% CI of diff.	Significant?	Summary	Adjusted P Value
	NC vs. AEP KD	117.7	8.736 to 226.6	Yes	*	0.0333
	AEP KD vs. AEP KD/tDDX3X-C res	-157.3	-266.3 to -48.40	Yes	**	0.0056
	AEP KD vs. AEP KD/ARRB1 WT res	-108.3	-217.3 to 0.5970	No	ns	0.0514
	AEP KD vs. AEP KD/ARRB1 E13 res	-148	-256.9 to -39.07	Yes	**	0.0084
	U87-MG	NC	AEP KD	AEP KD/ tDDX3X-C res	AEP KD/ ARRB1 WT res	AEP KD/ ARRB1 △exon13 res
	Average dimer of clonies (μm)	150	15	170	100	185
		178	25.5	151	94	205
		139	34	135	108	169
	Sidak's multiple comparisons test	Mean Diff.	95.00% CI of diff.	Significant?	Summary	Adjusted P Value
	NC vs. AEP KD	130.8	92.92 to 168.7	Yes	****	<0.0001
	AEP KD vs. AEP KD/tDDX3X-C res	-127.2	-165.1 to -89.25	Yes	****	<0.0001
	AEP KD vs. AEP KD/ARRB1 WT res	-75.83	-113.7 to -37.92	Yes	***	0.0005
	AEP KD vs. AEP KD/ARRB1 E13 res	-161.5	-199.4 to -123.6	Yes	****	<0.0001
Figure 7E	MDA-MB-231	NC	AEP KD	AEP KD/ tDDX3X-C res	AEP KD/ ARRB1 WT res	AEP KD/ ARRB1 △exon13 res
	Number of clonies	64	19	103	47	89
		66	9	104	61	93
		61	12	91	50	101
	Sidak's multiple comparisons test	Mean Diff.	95.00% CI of diff.	Significant?	Summary	Adjusted P Value
	NC vs. AEP KD	50.33	35.64 to 65.02	Yes	****	<0.0001
	AEP KD vs. AEP KD/tDDX3X-C res	-86	-100.7 to -71.31	Yes	****	<0.0001
	AEP KD vs. AEP KD/ARRB1 WT res	-39.33	-54.02 to -24.64	Yes	****	<0.0001
	AEP KD vs. AEP KD/ARRB1 E13 res	-81	-95.69 to -66.31	Yes	****	<0.0001
	MDA-MB-231	NC	AEP KD	AEP KD/ tDDX3X-C res	AEP KD/ ARRB1 WT res	AEP KD/ ARRB1 △exon13 res
	Average dimer of clonies (μm)	64.4	24.3	110	85.9	146.2
		56.6	21.3	130	78.5	127.7
		75.4	15.2	89	65.2	105.5
	Sidak's multiple comparisons test	Mean Diff.	95.00% CI of diff.	Significant?	Summary	Adjusted P Value
	NC vs. AEP KD	45.2	9.275 to 81.12	Yes	*	0.0137	A-B
	AEP KD vs. AEP KD/tDDX3X-C res	-89.4	-125.3 to -53.48	Yes	****	<0.0001	B-C
	AEP KD vs. AEP KD/ARRB1 WT res	-56.27	-92.19 to -20.34	Yes	**	0.0032	B-D
	AEP KD vs. AEP KD/ARRB1 E13 res	-106.2	-142.1 to -70.28	Yes	****	<0.0001	B-E
Figure 7G	GBO	NC	AEP KD	AEP KD/ tDDX3X-C res	AEP KD/ ARRB1 WT res	AEP KD/ ARRB1 △exon13 res
	Pyruvate content in GBO ( pg/10^6 cells)	8.92631	6.35595	13.4293	14.8079	21.3207
		8.86189	7.37378	11.8188	16.6181	21.4367
		9.10024	5.97587	11.8832	14.8529	21.7652
	Sidak's multiple comparisons test	Mean Diff.	95.00% CI of diff.	Significant?	Summary	Adjusted P Value
	NC vs. AEP KD	2.394	0.6508 to 4.138	Yes	**	0.0078
	AEP KD vs. AEP KD/tDDX3X-C res	-5.809	-7.552 to -4.065	Yes	****	<0.0001
	AEP KD vs. AEP KD/ARRB1 WT res	-8.858	-10.60 to -7.114	Yes	****	<0.0001
	AEP KD vs. AEP KD/ARRB1 △exon13res	-14.94	-16.68 to -13.20	Yes	****	<0.0001

## Sheet: Figure 8B
	Normal	LGG	HGG	RecG			Normal	LGG	HGG	RecG
Relative AEP expression	0.597184	1.05616	2.92446	7.16863		DDX3X cleavage ratio(%)	0	18.5102	41.4039	111.84
	0.936963	1.22881	4.24538	4.68453			0	19.0843	31.723	26.3898
	1.02608	1.51799	1.59114	3.01188			0	16.0713	46.2262	43.4797
	1.10094	1.07669	3.01238	5.77257			0	19.526	38.6466	80.6066
	1.33883	1.53994	2.26031	5.0192			0	16.0729	95.6839
		1.19698	2.5642	4.2045				12.9097	16.0608	47.2713
		1.07544	2.11976	4.2385				12.3548	37.0949	58.9906
		2.09987	2.86391	4.43951				15.5351	27.2256	52.7418
			1.4913	3.4705				15.6226	38.607	41.4968
			3.16196	4.33833					21.0294	39.921
			3.75104	2.21224					25.703	44.4388
			1.38639	4.64157					33.8682	60.3329
			4.50778	4.2143					28.3207	60.709
			3.83224	5.25822					49.3433	40.449
			5.72257	4.06731					33.1905	67.983
			1.71941	2.62202					34.8118	56.3182
			1.77488	3.59586					30.834	82.4206
			2.9916	4.28469					40.2947	65.3313
			4.73438						43.6955	80.2398
			1.70061						72.4824	51.0728
			3.51024						32.7148	43.2668
			2.52449						26.7384
			2.63082						32.674
			2.40464						35.0367
			3.12796						38.4759
			4.53775						69.9333
			3.8692						36.5733
			3.91454						45.0162
			1.64923						38.9903
			3.88803						34.0812
			5.75831						39.5838
			4.85623						75.008
			5.24768						45.8122
			3.83027						38.1852
			1.35274						41.7613
			1.74256						57.3644
			3.8989						91.979
			4.45048						60.5374
			2.72262						34.3513
			2.64776						48.6698
			4.81945						54.5202
			4.63815						26.0815
			2.60977						38.5702
			1.1085						34.4617
			1.03027						95.4361
			2.43154						61.3099
			2.55452						55.7126
			3.45223						40.6683
			3.63386						59.3822
			3.7338			Tukey's multiple comparisons test	Mean Diff.	95.00% CI of diff.	Significant?	Summary
			3.70742			Normal vs. LGG	-4.906	-35.06 to 25.25	No	ns
			5.37219			Normal vs. HGG	-26.31	-51.43 to -1.188	Yes	*
			2.17085			Normal vs. RecG	-53.39	-80.72 to -26.06	Yes	****
			2.49881			LGG vs. HGG	-21.4	-40.67 to -2.136	Yes	*
			2.62422			LGG vs. RecG	-48.49	-70.56 to -26.41	Yes	****
			4.62114			HGG vs. RecG	-27.08	-41.53 to -12.64	Yes	****
			2.94774
			2.9684
			2.89553
			4.63951
			7.69203
			2.70091
			5.35914
			5.38168
			6.80441
			5.4539
			4.69119
			5.34633
			4.14605
			4.48187
Tukey's multiple comparisons test	Mean Diff.	95.00% CI of diff.	Significant?	Summary	Adjusted P Value
Normal vs. LGG	-0.1991	-1.843 to 1.445	No	ns	0.9889
Normal vs. HGG	-2.509	-3.879 to -1.140	Yes	****	<0.0001
Normal vs. RecG	-3.289	-4.779 to -1.798	Yes	****	<0.0001
LGG vs. HGG	-2.31	-3.361 to -1.260	Yes	****	<0.0001
LGG vs. RecG	-3.089	-4.293 to -1.886	Yes	****	<0.0001
HGG vs. RecG	-0.7791	-1.567 to 0.008738	No	ns	0.0537
											Adjusted P Value
											0.9739
											0.0364
											<0.0001
											0.0233
											<0.0001
											<0.0001

## Sheet: Figure 8C
HGG	HGG		RecG	RecG
AEP expression	DDX3X cleavage ratio		AEP expression	DDX3X cleavage ratio
1.07669	0.9526		7.17	60.33
1.19698	1.55351		4.68	60.71
2.09987	1.90843		3.01	40.45
4.24538	2.3723		5.77	67.98
1.59114	2.62262		5.02	56.32
3.01238	2.86466		4.2	65.33
2.26031	2.56839		4.24	80.24
1	1.55433		4.44	51.07
2.11976	1.70949		3.47	43.27
2.86391	0.722556		4.34	26.39
3.75104	9.8		2.21	43.48
3.83224	2.83206		4.64	80.61
1.71941	3.31905		4.21	47.27
1.77488	3.48118		5.26	58.99
2.9916	2.0834		4.07	52.74
4.73438	3.02947		2.62	41.5
1.70061	2.36956		3.6	39.92
3.51024	7.24824		4.28	44.44
2.40464	3.2674
3.91454	1.65733
3.64923	4.50162
3.88803	3.89903
3.83027	2.58121
5.24768	5.5008		Spearman r
4.85623	1.95838		r	0.6037
4.35274	3.81852		95% confidence interval	0.1761 to 0.8397
4.74256	3.17613
2.8989	5.73643		P value
3.15048	1.1979		P (two-tailed)	0.008
4.72262	6.05374		P value summary	**
4.94776	6.43513		Exact or approximate P value?	Approximate
3.63815	3.45202		Significant? (alpha = 0.05)	Yes
2.60977	2.60815
4.1085	3.85702		Number of XY Pairs	18
4.03027	4.44617
2.55452	6.13099
3.45223	1.57126
3.63386	2.56683
3.7338	5.93822
3.94774	5
3.9684	4.93822
5.29553	4.73152
4.35914	4.5315
4.70091	6.138
5.38168	5.731
7.69203	6.5315

[truncated: 13 more sheets: Figure 8E, Fig.8F, Figure 8H, Figure 8J, Figure S2, Figure S3, Figure S5, Figure S6, Figure S7, Figure S9, Figure S10, Figure S11, Figure S12]
